# Supplementary material for: Functional Analysis of Mating Type Genes and Transcriptome Analysis during Fruiting Body Development of Botrytis cinerea
Source: mBio. 2018 Feb 13;9(1):e01939-17. doi: 10.1128/mBio.01939-17 (PMC5821092; doi:10.1128/mBio.01939-17)
Supplement: TABLE S1 [file mbo001183733st1.xlsx]

## Sheet: Sheet1
Supplementary Table 1: Mapping efficiency of RNA sequencing reads from different samples on the B. cinerea genome
Tissue type	Sample code	Library size	Mapped reads	% mapped	#genes with CPM ≥1
Sclerotia	SclA	27720830	25998641	93.8	9611 (82.1%)
	SclB	27815467	26080692	94.8
Primordia	Apo12A	25810706	24690247	95.7	9857 (84.2%)
	Apo12B	24356250	22038924	90.5
Stipes	Apo34A	26959748	25805203	95.7	10279 (88.2%)
	Apo34B	22835779	21061891	92.2
Apothecial disks	Apo56A	28069878	26931206	95.9	10620 (90.8%)
	Apo56B	23659794	21430318	90.6
Ascospores	AscA	26540020	25316550	95.4	9251 (79.1%)
	AscB	24033972	22870662	95.2
