# Supplementary material for: Functional Analysis of Mating Type Genes and Transcriptome Analysis during Fruiting Body Development of Botrytis cinerea
Source: mBio. 2018 Feb 13;9(1):e01939-17. doi: 10.1128/mBio.01939-17 (PMC5821092; doi:10.1128/mBio.01939-17)
Supplement: TABLE S2 [file mbo001183733st2.xlsx]

## Sheet: File info
File information
"Functional grouping"	grouping of genes on their function in sexual reproduction according to Dyer and O'Gorman (2012)
"Gene"	genetic symbol of A. nidulans or S. macrospora gene involved in sexual reproduction
"Locus"	locus ID in the genome
"Protein function (domain)"	functional description of the protein or its domain(s)
"Sex effect"	information about activating or repressing role in sexual reproduction, according to Dyer and O'Gorman (2012)
"Reference"	publication in which the role of this gene in sexual reproduction is reported
"Botrytis ID"	gene ID of the B. cinerea homolog to gene in column C
"Symbol"	gene symbol of the B. cinerea homolog to gene in column C
"Scl"	normalized expression level in RNA from sclerotia (average of two biological replicates), expressed in Counts Per Million (CPM)
"Apo12"	normalized expression level in RNA from apothecial primordia (average of two biological replicates), expressed in Counts Per Million (CPM)
"Apo34"	normalized expression level in RNA from apothecial stipes (average of two biological replicates), expressed in Counts Per Million (CPM)
"Apo56"	normalized expression level in RNA from apothecial disks (average of two biological replicates), expressed in Counts Per Million (CPM)
"Asc"	normalized expression level in RNA from ascospores (average of two biological replicates), expressed in Counts Per Million (CPM)

## Sheet: Expression levels
Supplementary Table 2. Transcript levels (in CPM, counts per million mapped reads) of Botrytis cinerea orthologs to genes in Aspergillus nidulans and Sordaria macrospora previously listed as activators or repressors of sexual development (Dyer and O'Gorman, 2012)
Functional grouping	Gene	Locus	Protein function (domain)	Sex effect	Reference	Botrytis ID	Symbol	Scl	Apo12	Apo34	Apo56	Asc
Perception of environmental signals	fphA	AN9008	Red light sensing phytochrome	Repressor	Blumenstein et al 2005	Bcin13g04690	Bcphy1	138	129.589	114.698	163.835	312.367
						Bcin01g09230	Bcphy2	121.105	135.803	221.37	172.208	45.8396
						Bcin06g01290	Bcphy3	47.9722	9.0979	7.95975	9.57208	4.46004
	lreA	AN3435	Blue light–sensing white-collar (LOV, PAS, zinc-finger)	Activator	Purschwitz et al. (2008)	Bcin02g07400	Bcwcl1	151.722	185.78	139.892	180.131	292.907
	lreB	AN3607	Blue light–sensing white-collar (PAS, zinc-finger)	Activator	Purschwitz et al. (2008)	Bcin05g05530	Bcwcl2	231.261	688.278	689.514	376.441	66.8608
	cryA	AN0387	Blue light- and UVA-sensing cryptochrome (PHR)	Repressor	Bayram et al. (2008a)	Bcin05g08060	Bccry1	15.0888	46.9098	62.4103	64.6408	5.48257
	velA	AN1052	Light/dark response (velvet complex)	Activator	Kim et al. (2002)	Bcin15g03390	Bcvel1	270.671	719.181	485.066	307.409	221.817
	velB	AN0363	Light/dark response (velvet complex)	Activator	Bayram et al. (2008b)	Bcin01g02730	Bcvel2	60.3127	24.8888	24.152	44.1426	63.9078
	laeA	AN0807	Light/dark response (methyl transferase)	Bimodal	Bayram et al. (2010)	Bcin05g01210	Bclae1	67.4256	95.6684	81.2885	46.6702	13.9516
						Bcin09g04500		21.5682	67.5762	58.0168	11.0627	0.482725
						Bcin06g07480		10.077	14.2002	18.3255	49.2749	26.1208
	imeB	AN6243	Light response, low glucose sensing (TXY MAP kinase)	Bimodal	Bayram et al. (2009	Bcin14g03860	Bcime2	249.443	354.258	250.717	228.2	93.1721
	silA	AN1893	Light response (zinc-finger)	Repressor	Han et al. (2008c)	Bcin08g04710	Bcaro80	58.5346	63.9954	60.4803	113.292	50.8525
	silG	AN0709	Light response (zinc-finger)	Repressor	Han et al. (2005)	Bcin13g04470	Bcrpn4	1843.66	6158.87	4587.41	3143.91	1426.93
	cpcA	AN3675	Amino acid sensing (bZIP)	Repressor	Hoffmann et al. (2000)	Bcin01g10810	BccpcA	3330.19	828.371	733.701	1176.73	1598.13
	cpcB	AN4163	Amino acid sensing (WD repeat)	Activator	Hoffmann et al. (2000)	Bcin14g03010	Bcgbl1	565.574	417.915	500.58	505.199	2894.03
	lsdA	AN2330	High salt sensing	Repressor	Lee et al. (2001)	Bcin10g01510		3.4718	1.74082	3.782	6.7951	6.14202
	phoA	AN8261	Low phosphorous sensing (cyclin-dependent kinase)	Repressor	Bussink & Osmani (1998)	Bcin10g01320	Bcpho85	152.212	186.518	204.707	177.777	95.9794
	An-pho80	AN5156	Low phosphorous sensing (cyclin)	Activator	Wu et al. (2004)	Bcin04g04020	Bcpho80	109.214	198.29	168.792	156.039	66.1117
	esdC	AN9121	Early sexual development (glycogen binding domain)	Activator	Han et al. (2008b)	Bcin14g02070		6282.35	4032.96	4317.97	2117.17	25.5352
	fhbA	AN7169	NO response (flavohaemoglobin)	Repressor	Baidya et al. (2011)	Bcin04g06230	Bcfhg1	29.9444	9.61166	20.3112	32.1762	27.1402
Mating processes and signal transduction	MAT1	AN2755	Mating type (alpha)	Activator	Paoletti et al. (2007)	Bcin01g02150		0.257534	2.12722	6.88826	7.80372	0.303594
		AN2755	Mating type (HMG)	Activator	Paoletti et al. (2007)	MAT1-2-1		0.61667	1.68239	4.46246	5.37368	0.0570741
	ppgA	AN5791	Pheromone precursor (a-type)	Activator	Paoletti et al. (2007)	Bcin01g07500		2.72728	13.649	3.47343	1.59477	6.91149
	preA/gprB	AN7743	a-Type pheromone receptor (GPCR)	Activator	Dyer et al. (2003), Seo et al. (2004)	Bcin10g00700	Bcste3	1.28521	2.57622	5.60129	10.0264	0.171222
	fadA	AN0651	G protein α subunit Gα1	Activator	Rosén et al. (1999)	Bcin05g06770	Bcg1	168.093	369.623	283.6	286.749	127.132
			G protein α subunit Gα2			Bcin14g01730	Bcg2	513.513	721.841	664.795	638.359	242.271
			G protein α subunit Gα3			Bcin15g03610	Bcg3	188.292	96.4965	96.7115	109.836	56.5857
	sfaD	AN0081	G protein β subunit	Activator	Rosén et al. (1999)	Bcin08g01420	Bcgb1	211.088	260.673	254.242	412.83	182.747
	gpgA	AN2742	G protein γ subunit	Activator	Seo et al. (2005)	Bcin10g03840	Bcgg1	194.059	205.603	204.4	358.423	142.091
	flbA	AN5893	G protein signalling regulator	Activator	Han et al. (2001)	Bcin07g04430	Bcsst2	80.7228	896.521	478.106	286.556	516.927
	phnA	AN0082	Phosducin-like chaperone	Activator	Seo & Yu (2006)	Bcin08g01410	BcphnA	36.2672	271.279	149.871	127.649	110.314
	STE20	AN5674	MAPK4	N/A	Dyer et al. (2003)	Bcin01g09870		42.6958	30.5425	49.7209	122.572	36.424
						Bcin02g02370		51.012	29.799	47.7518	82.7293	20.5481
						Bcin13g03980	Bcste20	167.985	87.3047	91.8832	99.7945	47.9837
	steC/steB	AN2269	MAPK3	Activator	Wei et al. (2003)	Bcin03g02630	Bcste11	88.9587	125.89	131.524	170.295	77.8394
						Bcin02g06590	Bcbck1	87.7296	70.4898	68.3911	59.4719	58.0848
						Bcin04g00630		63.995	56.1108	60.8858	134.564	60.3035
	STE7	AN3422	MAPKK	Activator	Paoletti et al. (2007)	Bcin04g05630	Bcste7	120.531	59.8538	73.1232	97.1027	81.1497
						Bcin03g07190	Bcmkk1	143.579	129.575	125.078	112.938	128.329
						Bcin09g06900	Bos5	287.247	196.662	201.461	120.692	179.597
	mpkB	AN3719	MAP Kinase Bmp1	Activator	Paoletti et al. (2007)	Bcin02g08170	Bmp1	357.121	226.545	240.368	158.836	71.5024
			MAP Kinase Bmp3			Bcin09g02390	Bmp3	254.991	62.9782	95.9411	163.102	61.48
	steA	AN2290	Transcription factor (homoeodomain and zinc-finger)	Activator	Vallim et al. (2000)	Bcin10g05560	Bcste12,Bchox9	394.592	438.307	403.952	343.191	454.959
	ste50	AN7252	Kinase cascade regulator	Activator	Paoletti et al. (2007)	Bcin08g03660	Bcste50	70.7287	60.1862	63.7148	48.7877	64.1495
	rasA	AN0182	Small G protein (GTPase)	Repressor	Hoffmann et al. (2000	Bcin12g05760	Bcras1	442.445	486.583	435.091	451.113	387.206
	gprD	AN3387	GPCR	Repressor	Han et al. (2004)	Bcin10g01660		10.5894	9.97618	3.053	8.12359	57.6495
	sakA/hogA	AN1017	Osmotic/oxidative stress response (MAP kinase)	Repressor	Kawasaki et al. (2002)	Bcin15g03580	Bcsak1	756.759	362.418	399.549	287.574	69.596
	atfA	AN2911	Stress response (bZIP domain)	Repressor	Lara-Rojas et al. (2011)	Bcin09g00920	Bcatf1	830.568	483.112	426.289	373.778	405.637
Transcription factors, regulatory proteins	stuA	AN5836	Transcription factor (bHLH, APSES)	Activator	Wu & Miller (1997)	Bcin04g00280		2206.51	1302.31	1024.03	719.775	673.531
	medA	AN6230	Transcription factor	Activator	Busby et al. (1996)	Bcin12g00460		100.542	623.364	327.212	111.927	6.11279
	devR	AN7553	Transcription factor (bHLH)	Activator	Tüncher et al. (2004)	Bcin07g02960		226.392	173.8	218.297	148.883	94.3232
	dopA	AN2094	Transcription factor (leucine-zipper)	Activator	Pascon & Miller (2000)	Bcin06g05770	Bcdop1	58.9783	76.8884	72.3856	74.2702	34.2855
	nsdC	AN4263	Transcription factor (zinc-finger)	Activator	Kim et al. (2009)	Bcin01g02800		240.609	259.738	213.937	145.591	209.42
	nsdD	AN3152	Transcription factor (zinc-finger)	Activator	Han et al. (2001)	Bcin14g03930	Bcltf1	101.409	578.6	616.612	265.726	88.4488
	nosA	AN1848	Transcription factor (zinc-finger)	Activator	Vienken & Fischer (2006)	Bcin01g10880		168.149	396.852	346.431	101.287	7.72497
	rosA	AN5170	Transcription factor (zinc-finger)	Repressor	Vienken et al. (2005)	Bcin01g10880		168.149	396.852	346.431	101.287	7.72497
	flbC	AN2421	Transcription factor (zinc-finger)	Repressor	Kwon et al. (2010a)	Bcin06g05800		2280.12	953.607	1183.24	321.936	400.573
	fhpA	AN4521	Transcription factor (forkhead)	Activator	Lee et al. (2005)	Bcin05g02510		4.21769	66.9059	124.932	137.432	2.24481
	nrdA/msnA	AN1652	Transcription factor (zinc-finger)	Repressor	Jeon et al. (2009)	Bcin01g05160	Bcmsn	232.934	1243.58	1373.17	1025.97	256.917
	rcoA	AN6505	Developmental regulation (WD repeat)	Activator	Todd et al. (2006)	Bcin16g04710	Bctup1	544.731	234.104	265.856	433.382	352.667
	csnA	AN1491	COP9 signalosome subunit (PCI)	Activator	Busch et al. (2007)	Bcin10g03920		78.3947	33.1421	66.7175	100.982	11.8529
	csnB	AN4783	COP9 signalosome subunit (PCI)	Activator	Busch et al. (2007)	Bcin06g04360		64.9929	54.0101	77.3091	84.7371	42.1029
	csnD	AN1539	COP9 signalosome subunit (PCI)	Bimodal	Busch et al. (2003, 2007)	Bcin02g03980		28.8424	23.0568	33.9657	44.0018	13.6576
	csnE	AN2129	COP9 signalosome subunit (deneddylase)	Bimodal	Busch et al. (2007) Nahlik et al. (2010)	Bcin08g02520	Bcrri1	80.0596	53.2003	67.0152	77.1093	26.4453
	csnG/acoB	AN3623	COP9 signalosome subunit (PCI)	Activator	Lewis & Champe (1995) Busch et al. (2007)	Bcin05g06150		27.6869	37.5691	54.9442	59.8226	7.03148
	candA-C	AN2458	Protein neddylation	Activator	Helmstaedt et al. (2011)	Bcin03g07250		144.939	100.949	136.789	167.077	57.9197
Endogenous physiological processes	ppoA	AN1967	Oxylipin biosynthesis (dioxygenase)	Activator	Tsitsigiannis et al. (2004)	Bcin02g03060	BcppoA80	580.345	1414.81	997.021	285.339	141.03
	ppoB	AN6320	Oxylipin biosynthesis	Activator	Tsitsigiannis et al. (2005)	Bcin04g05000	BcppoA90	1665.08	1216.2	1156.25	311.753	2.27815
	ppoC	AN5028	Oxylipin biosynthesis	Repressor	Tsitsigiannis et al. (2005)	Bcin04g05000	BcppoA90	1665.08	1216.2	1156.25	311.753	2.27815
	noxA	AN5457	NADPH oxidase	Activator	Lara-Ortíz et al. (2003)	Bcin05g00350	BcnoxA	31.4681	59.5665	76.246	44.1755	10.3088
						Bcin02g04930	BcnoxB	27.279	44.5505	45.6788	27.194	8.34935
	sidC	AN0607	Intracellular siderophore synthesis (NRPS)	Activator	Eisendle et al. (2006)	Bcin12g00690	Bcnrps2	102.676	158.641	119.28	284.004	33.146
						Bcin16g03570	Bcnrps3	51.4693	104.59	103.209	114.86	9.38769
						Bcin14g01300	Bcnrps9	28.4517	5.16944	8.39101	9.82156	10.3102
	trxA	AN0170	Thioredoxin	Activator	Thӧn et al. (2007)	Bcin12g04280	Bctrx1	312.165	573.674	413.714	236.644	314.145
	mutA	AN7349	α-1,3 Glucanase/mutanase	Activator	Wei et al. (2001)	Bcin07g02670		3.36605	8.12664	18.7662	37.743	1.94155
						Bcin02g08970		0.719192	0.140199	0.298787	0.644827	0.0501981
	hxtA	AN6923	High-affinity hexose transporter	Activator	Wei et al. (2004)	Bcin01g08950		89.736	3.62599	4.88206	7.75875	0.789757
						Bcin08g00740	Bchxt18	5.68109	20.9974	45.8619	300.033	335.877
						Bcin11g05510		1.20771	0.405581	1.30966	2.48925	2.44079
Ascospore production	grrA	AN10516	Protein ubiquitination (F-box)	Activator	Krappmann et al. (2006)	Bcin10g01220	Bcgrr1	78.7323	90.38	88.4498	102.482	99.5122
	samB	AN0078	Cell polarity, nuclear positioning (zinc-finger)	Activator	Kuger & Fischer (1998)	Bcin08g05880	Bcmub1	348.231	442.934	368.541	505.042	328.166
	strA	AN8071	Striatin scaffolding, Ca2+ signalling	Activator	Wang et al. (2010)	Bcin07g02300		125.757	109.692	119.864	106.605	73.6936
	tubB	AN0316	Microtubule assembly (α-tubulin)	Activator	Kirk & Morris (1991)	Bcin01g08040	BctubA	563.97	741.766	917.027	743.965	650.264
						Bcin02g01790	BctubB	119.232	246.468	302.662	236.195	352.14
						Bcin02g00900		363.46	633.366	680.271	561.807	289.332
	vosA	AN1959	Trehalose production	Activator	Ni & Yu (2007)	Bcin03g06410	Bcvel3	57.5544	15.4723	24.7638	63.3844	6.44251
Sordaria sexual reproduction genes	acl1	SMAC6775	ATP citrate lyase subunit	Activator	Nowrousian et al. (1999)	Bcin13g02440	Bcacl1	190.17	547.816	629.499	341.921	1281.86
	pro4	SMAC338	β-isopropylmalate dehydrogenase	Activator	Masloff et al. (1999)	Bcin10g05310	Bcleu2	82.7	23	43.6	74.8	602.5
	pro41	SMAC4848	ER membrane protein	Activator	Nowrousian et al. (2007)	Bcin01g08690	BcnoxD	171.992	1192.71	1376.51	1178.51	22.4243
