# Supplementary material for: Functional Analysis of Mating Type Genes and Transcriptome Analysis during Fruiting Body Development of Botrytis cinerea
Source: mBio. 2018 Feb 13;9(1):e01939-17. doi: 10.1128/mBio.01939-17 (PMC5821092; doi:10.1128/mBio.01939-17)
Supplement: TABLE S3 [file mbo001183733st3.xlsx]

## Sheet: File info
File info
Panel S3a	Expression data for down-regulated genes in the transition from sclerotia to apothecial primordia
Panel S3b	Expression data for up-regulated genes in the transition from sclerotia to apothecial primordia
Panel S3c	GO enrichment analysis of down-regulated genes in the transition from sclerotia to apothecial primordia
Panel S3d	GO enrichment analysis of up-regulated genes in the transition from sclerotia to apothecial primordia
Column A (panels S3a and S3b)	gene IDs of differentially expressed genes in the transition from sclerotia to apothecial primordia
Column B (panels S3a and S3b) "SclA"	normalized expression level in RNA from sclerotia (sample A), expressed in Counts Per Million (CPM)
Column C (panels S3a and S3b) "SclB"	normalized expression level in RNA from sclerotia (sample B), expressed in Counts Per Million (CPM)
Column D (panels S3a and S3b) "Apo12A"	normalized expression level in RNA from apothecial primordia (sample A), expressed in Counts Per Million (CPM)
Column E (panels S3a and S3b) "Apo12B"	normalized expression level in RNA from apothecial primordia (sample B), expressed in Counts Per Million (CPM)
Column F (panels S3a and S3b) "logFC"	2log of the ratio between the transcript levels of apothecial primordia and sclerotia
Column G (panels S3a and S3b) "log CPM"	average 2log of the CPM values between the four RNA samples in columns B-E
Column H (panels S3a and S3b) "LR"	test statistic of the likelihood ratio test
Column I (panels S3a and S3b) "P-value"	P value of the likelihood test
Column J (panels S3a and S3b) "P(adjusted)"	Benjamini-Hochberg corrected P-value
Column K (panels S3a and S3b) "gene name"	gene symbol in manually annotated Botrytis cinerea genome
Column L (panels S3a and S3b) "description"	functional description of gene product or protein domains
Column A (panels S3c and S3d) "GO.ID"	Gene Ontology identifier of overrepresented term
Column B (panels S3c and S3d) "Term"	overrepresented ontology term
Column C (panels S3c and S3d) "Annotated"	the amount of genes annotated with respective GO term
Column D (panels S3c and S3d) "Significant"	the amount of genes annotated with respective GO term, that is found significantly differentially expressed
Column E (panels S3c and S3d) "Expected"	the amount of genes that is expected to be annotated with this go term and to be significantly differentially expressed
Column F (panels S3c and S3d) "P-value"	the P-value of the Fisher’s exact test
Column G (panels S3c and S3d) "pop.ratio"	fraction of genes that is annotated with respective GO term over the total amount of genes
Column H (panels S3c and S3d) "study.ratio"	fraction of genes that is annotated with respective GO term over only the significantly differentially expressed genes
Column I (panels S3c and S3d) "population"	total amount of genes with a BP GO term
Column J (panels S3c and S3d) "study"	amount of significantly differentially expressed genes

## Sheet: S3a_Scl_APO12_UP_list
Table S3a. Upregulated genes in the transition from sclerotia (Scl) to primordia (Apo12)
Scl_APO12_UP	SclA	SclB	Apo12A	Apo12B	logFC	logCPM	LR	P-Value	P(adjusted)	gene name	description
Bcin01g00010	0	0	0.155214	0.125184	4.62188	-1.10149	5.64779	0.0174774	0.0352698	BcBoA1	botcinic acid (BoA) biosynthetic gene, NmrA-like family
Bcin01g00070	1.70175	2.35802	12.4688	10.0773	2.58295	4.0699	30.6744	3.05159e-08	2.20514e-07	BcBoA7	botcinic acid (BoA) biosynthetic gene, cytochrome P450
Bcin01g00100	0	0	0.362166	1.5022	7.14654	1.59537	22.3938	2.22084e-06	1.14007e-05	BcBoA10	botcinic acid (BoA) biosynthetic gene, thioesterase
Bcin01g00110	0	0.205045	0.413904	1.06406	2.77583	0.481505	7.94254	0.00482861	0.0114611	BcBoA11	putative botcinic acid (BoA) biosynthetic gene
Bcin01g00200	13.7687	14.3532	36.32	95.9533	2.13779	6.65819	29.8573	4.65037e-08	3.26653e-07
Bcin01g00320	0.103136	0	12.1067	19.2157	8.12303	4.94293	159.873	1.20587e-36	1.81829e-34
Bcin01g00350	26.4544	29.7316	166.286	164.491	2.61595	7.35646	65.0282	7.38352e-16	1.63405e-14
Bcin01g00360	49.9179	47.7756	330.088	255.062	2.63147	7.95989	67.3204	2.30782e-16	5.49455e-15	Bcerg1	squalene epoxidase
Bcin01g00450	71.6796	69.6642	398.175	346.571	2.45226	8.38316	68.5347	1.24664e-16	3.04497e-15
Bcin01g00500	1.75331	1.69163	13.2449	7.44843	2.6071	2.81437	34.4453	4.38408e-09	3.67256e-08	Bcdad4	subunit of the Dam1/DASH complex
Bcin01g00640	16.5533	14.8145	1446.54	1076.89	6.35654	8.78877	212.383	4.15015e-48	1.514e-45		cellobiose dehydrogenase
Bcin01g00650	1.54704	1.79415	20.6434	40.9351	4.18898	5.29619	69.4363	7.89228e-17	1.98342e-15		guanine deaminase
Bcin01g00680	0	0	2.37995	2.19071	8.53797	0.411304	30.1284	4.04365e-08	2.86347e-07		Botrytis-specific protein of unknown function
Bcin01g00690	0	0	0.517379	0.187776	5.87376	-1.40409	9.06021	0.00261232	0.0066433		Botrytis-specific protein of unknown function
Bcin01g00860	4.07388	3.63956	14.4349	19.3409	2.15456	3.95567	27.2818	1.75855e-07	1.12804e-06
Bcin01g00910	0	0	0.103476	0.312959	5.03234	1.03592	9.03171	0.00265336	0.00673554
Bcin01g00990	11.8606	10.0472	10.8132	87.5034	2.28534	7.55197	6.02988	0.0140657	0.0292244
Bcin01g01030	0.154704	0.0512614	0.517379	0.625918	2.53494	-0.140918	6.46522	0.0110006	0.0235394
Bcin01g01040	18.2551	16.5062	84.2811	62.5918	2.12715	6.80707	33.0461	9.00007e-09	7.08787e-08	Bcutp4	subunit of U3-containing 9S preribosome and SSU processome complexes
Bcin01g01150	6.75541	10.0472	29.5941	41.9365	2.13087	5.45969	30.2003	3.89657e-08	2.76849e-07
Bcin01g01240	1.54704	1.5891	7.45026	5.94623	2.15292	2.0915	15.7477	7.23762e-05	0.000268802
Bcin01g01340	0.103136	0.0512614	0.310428	0.375551	2.16222	0.702586	5.26123	0.0218056	0.0426495
Bcin01g01440	0	0	0.155214	0.500735	5.69186	0.655239	10.1896	0.00141237	0.00387682		alpha-ketoglutarate-dependent taurine dioxygenase
Bcin01g01450	0.360976	0.512614	2.12126	2.44108	2.42728	1.92786	22.472	2.13225e-06	1.10057e-05	BcatrO	ABC transporter
Bcin01g01540	2.99095	3.12694	117.6	89.1308	5.1408	5.46322	166.039	5.42482e-38	8.76418e-36		Sclerotiniaceae-specific small secreted protein of unknown function
Bcin01g01550	216.844	216.631	5744.52	8030.47	4.99189	11.3561	77.1953	1.54859e-18	4.65772e-17		Botrytis-specific protein of unknown function
Bcin01g01560	0.103136	0	0.517379	1.37702	4.06632	0.0556406	17.6935	2.59509e-05	0.00010707		Botrytis-specific small protein of unknown function
Bcin01g01570	102.878	99.7546	1636.06	933.87	3.70047	9.15741	61.1345	5.33071e-15	1.05393e-13		conserved fungal protein of unknown function
Bcin01g01600	23.1541	22.6575	120.912	77.7391	2.16235	5.36827	36.8421	1.28096e-09	1.1816e-08		Zn2Cys6 transcription factor
Bcin01g01610	6.39444	7.12533	99.3886	157.356	4.26706	5.76017	118.9	1.10151e-27	7.67759e-26		short-chain dehydrogenase/reductase
Bcin01g01660	0.051568	0.102523	1.03476	29.5434	7.47427	6.10592	20.9525	4.70802e-06	2.24559e-05
Bcin01g01670	0	0	2.01778	11.4543	9.97133	4.01462	49.9163	1.60449e-12	2.29269e-11
Bcin01g01750	0	0.0512614	2.06952	2.25331	6.12808	1.26137	55.5854	8.94873e-14	1.53801e-12		Sclerotiniaceae-specific protein of unknown function
Bcin01g02080	3.55819	2.20424	30.0597	84.9997	4.37014	6.47938	59.9045	9.9574e-15	1.91186e-13
Bcin01g02140	0	0	0.310428	3.00441	7.80213	1.3615	23.7323	1.10709e-06	5.9819e-06	MAT1-1-5	MAT1-1-5
Bcin01g02150	0.412544	0.102523	1.5004	2.75404	3.12545	1.68368	18.764	1.47932e-05	6.42704e-05	MAT1-1-1	MAT-alpha protein
Bcin01g02480	0	0	0.620855	0.500735	6.5539	-0.353009	18.5267	1.67537e-05	7.20136e-05		Botrytis-specific protein of unknown function
Bcin01g02520	0.103136	0	0.413904	1.25184	3.93073	2.44197	15.4228	8.59451e-05	0.000313533	BcchsIIIb	chitin synthase
Bcin01g02590	1.03136	0.76892	4.70815	4.75698	2.44989	1.91589	34.7011	3.84422e-09	3.25406e-08		Botrytis-specific protein of unknown function
Bcin01g02750	17.4816	18.044	87.3337	109.035	2.50961	5.74296	61.1188	5.37321e-15	1.06048e-13	Bcpex1	peroxisomal membrane E3 ubiquitin ligase
Bcin01g02900	10.5199	8.30434	29.8011	56.6456	2.16432	5.13617	34.9035	3.46454e-09	2.95925e-08		metallo-dependent alcohol dehydrogenase
Bcin01g02970	29.4454	33.1661	209.797	142.96	2.53986	6.53344	53.21	2.99723e-13	4.76063e-12
Bcin01g03010	4.43485	5.53623	53.6522	44.3776	3.39148	4.64209	39.7246	2.92417e-10	2.97923e-09
Bcin01g03040	0.412544	0.820182	1.96604	3.8181	2.24105	1.64807	10.4204	0.00124628	0.00347233
Bcin01g03350	0.051568	0.205045	1.29345	0.68851	2.96296	0.0717306	7.32766	0.00679015	0.0154525		MFS transporter
Bcin01g03420	38.1088	36.2418	377.221	243.169	3.17811	8.10318	44.3812	2.70266e-11	3.23432e-10
Bcin01g03450	0.103136	0.307568	1.60388	7.13547	4.28262	3.54853	22.9958	1.62358e-06	8.54002e-06
Bcin01g03620	0.979793	1.17901	12.2619	17.7135	3.82134	3.35492	65.1834	6.82423e-16	1.5252e-14
Bcin01g03810	5.77562	4.76731	45.5294	42.4999	3.11796	4.29592	66.2086	4.05636e-16	9.2861e-15
Bcin01g03820	36.2523	34.3964	265.002	156.041	2.59615	6.9148	58.9557	1.61259e-14	3.01933e-13	Bcscw11	cell wall protein
Bcin01g03950	68.4308	74.329	341.263	262.135	2.13743	7.31134	42.0455	8.91743e-11	9.84837e-10		conserved fungal protein of unknown function
Bcin01g03990	0.309408	0.410091	1.34519	2.06553	2.25557	1.15595	15.8764	6.76175e-05	0.000253124
Bcin01g04110	0.103136	0	0.206952	0.68851	2.89879	-0.669512	7.36359	0.00665576	0.0151815
Bcin01g04130	22.2774	21.4785	201.881	251.118	3.40932	7.11764	50.8646	9.89614e-13	1.45345e-11		conserved fungal protein of unknown function
Bcin01g04250	109.995	113.39	648.587	953.712	2.88775	9.60742	69.5445	7.47079e-17	1.89009e-15
Bcin01g04410	0.876657	0.563875	41.856	112.791	6.71531	6.6489	146.151	1.2031e-33	1.37433e-31		DEAD/DEAH box helicase
Bcin01g04430	0	0	0.155214	0.125184	4.5829	-0.350574	6.65608	0.00988182	0.0214704		MFS transporter
Bcin01g04540	10.8809	8.81695	30.1632	65.2207	2.09592	5.49268	16.2953	5.41975e-05	0.000207769	Bop2	opsin, putative green light receptor
Bcin01g04610	0	0	0.206952	0.250367	5.28203	-0.244242	6.83832	0.00892227	0.0196406		3'-5'-exonuclease
Bcin01g04710	33.9833	34.909	174.874	118.925	2.14221	8.14738	23.6809	1.13704e-06	6.12613e-06	Bcnop7	component of pre-ribosomal particles
Bcin01g04750	0.51568	0.153784	0.672593	6.19659	3.52226	5.23191	12.0801	0.00050963	0.00155306
Bcin01g04820	3.7129	3.28073	12.1584	40.3091	2.71529	4.9137	37.5892	8.73261e-10	8.25728e-09		Botrytis-specific small secreted peptide
Bcin01g04830	0.979793	0.820182	47.2885	83.6853	6.16647	5.84495	216.377	5.58095e-49	2.25411e-46		conserved fungal protein of unknown function
Bcin01g04840	2.16586	1.48658	103.942	120.114	5.97938	6.68526	235.521	3.72646e-53	1.83228e-50		MFS multidrug transporter
Bcin01g04870	0	0	0.155214	1.5022	6.79791	0.529527	17.5506	2.79761e-05	0.000114798		NADH-dependent flavin oxidoreductase
Bcin01g05000	0.206272	0.0512614	0.413904	0.751102	2.15932	0.156993	7.85783	0.00506011	0.0119293
Bcin01g05120	187.862	180.235	2132.38	1326.76	3.257	10.0743	93.865	3.37792e-22	1.52803e-20
Bcin01g05160	233.5	232.368	1273.37	1213.78	2.4565	9.63027	57.7641	2.95511e-14	5.34709e-13	Bcmsn
Bcin01g05170	2.5784	1.48658	16.7631	16.3991	3.09157	3.4133	53.2721	2.90395e-13	4.62546e-12
Bcin01g05470	0.412544	0.256307	1.96604	2.87922	2.95544	1.5545	19.1402	1.21458e-05	5.36608e-05
Bcin01g05500	0	0.102523	0.983021	21.469	7.50622	6.11872	19.3758	1.07361e-05	4.80289e-05
Bcin01g05690	0.825089	0.0512614	2.89732	1.5648	2.54625	0.327241	5.95224	0.0146986	0.0303444
Bcin01g05900	1.23763	0.820182	405.47	340.124	8.556	8.03	287.716	1.56373e-64	1.60766e-61		plasma membrane Pth11-like protein
Bcin01g06010	9.54009	10.7136	57.067	66.0344	2.63555	6.05548	34.785	3.68205e-09	3.12849e-08	Bccrh1	chitin transglycosylase, functions in transfer of chitin to beta(1-6) and beta(1-3) glucans in cell wall
Bcin01g06060	20.5241	21.376	127.017	117.923	2.60525	5.77289	67.6662	1.93654e-16	4.64975e-15
Bcin01g06090	2.62997	3.5883	14.6936	14.3335	2.28472	4.28145	23.214	1.44937e-06	7.68082e-06	Bccdc6	ATP-binding protein required for DNA replication
Bcin01g06180	0.825089	0.563875	0.724331	12.4558	3.37215	5.11207	7.62007	0.00577224	0.0133987
Bcin01g06240	0.464112	0.76892	7.03636	53.7038	5.55938	6.2486	32.3912	1.26056e-08	9.69774e-08		RhoGEF domain-containing protein
Bcin01g06250	144.339	138.713	755.271	610.709	2.32069	8.80125	55.1326	1.12667e-13	1.90741e-12
Bcin01g06380	2.16586	2.20424	35.4405	33.9248	4.05444	4.02088	86.3039	1.54307e-20	5.59315e-19
Bcin01g06660	2.11429	1.5891	8.01938	10.1399	2.38985	2.80827	26.8178	2.23568e-07	1.41248e-06		Botrytis-specific small protein of unknown function
Bcin01g06780	0.309408	0.307568	0.776069	3.88069	2.90292	2.90395	8.81758	0.00298341	0.00745952		Botrytis-specific small protein of unknown function
Bcin01g06900	7.73521	6.30515	40.4591	73.8584	3.03054	5.68313	62.5472	2.60132e-15	5.40778e-14
Bcin01g06950	0.206272	0.102523	0.983021	0.625918	2.44625	3.26529	8.07212	0.00449515	0.0107657
Bcin01g06990	0.412544	0.973966	3.56992	3.25478	2.48773	1.77599	17.9826	2.22934e-05	9.31179e-05
Bcin01g07010	0	0	0.0517379	0.187776	4.32397	-1.11694	5.10377	0.0238739	0.0461443
Bcin01g07100	0	0.153784	1.03476	1.31443	3.85434	0.487216	12.8786	0.000332357	0.00106176	Bcctr1	copper transporter
Bcin01g07130	0.25784	0.256307	0.517379	7.32325	3.81151	4.23637	10.1815	0.00141853	0.00388996		Botrytis-specific protein of unknown function
Bcin01g07190	4.07388	2.2555	59.2917	64.8452	4.38699	4.6073	130.01	4.07791e-30	3.46745e-28	Bclcc5	laccase
Bcin01g07500	3.50663	1.94793	22.0404	5.25772	2.36408	2.65089	11.6006	0.000659311	0.00195802
Bcin01g07900	0.876657	0.871443	17.5392	13.8328	4.20524	4.87591	113.434	1.73386e-26	1.10159e-24
Bcin01g07920	37.3868	40.7015	216.989	243.858	2.61477	7.03578	34.8791	3.50826e-09	2.99159e-08	Bcsps19	peroxisomal 2,4-dienoyl-CoA reductase
Bcin01g08450	6.54914	5.12614	28.5076	79.4916	3.21429	5.11296	30.16	3.9782e-08	2.8196e-07
Bcin01g08630	13.0467	10.7649	342.712	406.784	5.02422	8.02792	202.122	7.18973e-46	2.1397e-43		tyrosinase
Bcin01g08690	167.184	176.8	1162.81	1222.61	2.8519	9.51367	91.4964	1.11795e-21	4.75299e-20	BcnoxD	endoplasmic component of NADPH oxidase complex, PRO41
Bcin01g09070	0.825089	0.205045	1.5004	27.0397	5.06636	6.64737	13.7438	0.00020951	0.000706847		WD40/YVTN repeat-like-containing domain
Bcin01g09540	2.21743	2.05045	353.008	321.284	7.37033	7.12416	265.721	9.71893e-60	6.46538e-57
Bcin01g09720	33.7255	34.3451	213.729	238.725	2.77968	6.1989	34.711	3.82468e-09	3.24237e-08
Bcin01g09740	193.947	170.547	1255.73	1226.67	2.82516	9.29474	66.4432	3.60117e-16	8.32836e-15
Bcin01g09820	0	0.0512614	0.620855	3.63033	6.07045	3.04891	22.1182	2.56373e-06	1.29723e-05
Bcin01g09880	1.65018	1.5891	3.77687	11.5169	2.15755	3.09622	19.673	9.18922e-06	4.17018e-05
Bcin01g09970	52.651	50.1849	236.287	245.36	2.27639	7.57454	17.0095	3.71928e-05	0.000148785
Bcin01g09990	28.7234	29.8854	211.194	222.89	2.94087	7.18983	24.3735	7.93544e-07	4.45369e-06
Bcin01g10170	12.4795	9.022	69.7427	88.1293	2.93191	5.07577	78.3151	8.78471e-19	2.71438e-17		Zn2Cys6 transcription factor
Bcin01g10180	9.07598	9.12452	349.49	307.764	5.23108	7.12868	229.593	7.31162e-52	3.30748e-49
Bcin01g10200	0	0	1.65561	3.63033	8.67049	2.05577	41.0522	1.48219e-10	1.58732e-09
Bcin01g10210	0	0	4.44946	12.268	10.2893	3.43418	107.452	3.54417e-25	2.03309e-23
Bcin01g10260	0.103136	0	0.620855	0.813694	3.72463	-0.719864	5.07333	0.0242967	0.0468254		Botrytis-specific protein of unknown function
Bcin01g10300	0.721953	1.12775	2.63864	6.94769	2.32066	1.89004	16.069	6.10771e-05	0.000230933
Bcin01g10350	13.8202	13.7893	50.1858	57.2715	2.01026	6.84043	30.9075	2.70624e-08	1.98475e-07
Bcin01g10440	6.2913	5.27992	45.7881	103.277	3.71215	6.57875	66.8653	2.90713e-16	6.80677e-15
Bcin01g10830	0.567248	0.717659	5.53596	3.00441	2.74612	1.30055	24.3438	8.05855e-07	4.5183e-06	BccutB	cutinase
Bcin01g10840	4.38328	4.04965	30.8358	28.4793	2.86658	4.90544	84.5647	3.71851e-20	1.29792e-18		cytochrome P450
Bcin01g11010	2.47527	1.74289	311.514	406.91	7.44727	8.26279	92.0679	8.37536e-22	3.61515e-20		cytochrome P450
Bcin01g11020	1.54704	0.615136	239.598	217.757	7.80216	7.79239	106.241	6.52875e-25	3.6193e-23		cytochrome b5 reductase
Bcin01g11030	0.103136	0.102523	4.29425	5.44549	5.54856	7.99139	58.8314	1.7178e-14	3.20043e-13		3-hydroxyacyl-CoA dehydrogenase
Bcin01g11090	0	0	0.724331	8.26212	9.85685	4.07509	24.4046	7.80831e-07	4.3867e-06
Bcin01g11100	0	0	2.84559	4.75698	9.23525	2.4417	85.3809	2.46089e-20	8.75164e-19
Bcin01g11220	84.7779	89.6049	377.584	450.474	2.29095	8.78423	25.7293	3.92814e-07	2.36546e-06
Bcin01g11300	86.6859	78.0711	782.743	794.04	3.31259	8.91641	105.384	1.00606e-24	5.49641e-23
Bcin01g11340	86.8406	83.2997	685.683	383.938	2.64955	8.20565	58.994	1.58155e-14	2.96614e-13
Bcin01g11370	0.103136	0.102523	2.53516	4.38143	5.05407	2.36145	47.348	5.94387e-12	7.80711e-11		DNA J domain-containing ptrotein
Bcin01g11400	0.309408	0.410091	1.29345	2.44108	2.40293	1.23297	13.7958	0.000203793	0.000689409
Bcin01g11480	0.103136	0	0.206952	0.563327	2.86967	-0.217057	7.31695	0.00683071	0.015518
Bcin01g11530	0.309408	0.102523	0.827807	0.813694	2.06468	1.45914	9.77488	0.00176912	0.00471307
Bcin02g00170	11.8606	10.9699	61.5164	124.808	2.96141	6.15556	69.2415	8.71147e-17	2.18443e-15	Bcape1	vacuolar aminopeptidase, zinc metalloproteinase
Bcin02g00330	0	0	0.103476	0.500735	5.72738	-1.35102	8.19314	0.00420491	0.0101264
Bcin02g00460	28.3109	30.8593	359.424	332.738	3.59402	7.70887	89.6049	2.90806e-21	1.16622e-19
Bcin02g00530	6.49757	6.04884	163.906	39.1825	4.0754	5.22773	24.2329	8.53636e-07	4.75087e-06
Bcin02g00550	0.051568	0	1.96604	8.13694	7.31865	2.96316	46.5441	8.95791e-12	1.1525e-10
Bcin02g00580	0	0.102523	0.879545	5.13253	5.56825	3.08596	29.6167	5.26499e-08	3.66411e-07		Botrytis-specific protein of unknown function
Bcin02g00590	0	0	0	0.500735	4.96114	-0.776257	6.14467	0.0131809	0.027594
Bcin02g00600	0.206272	0	0.983021	0.312959	2.69031	0.0205528	5.57973	0.0181695	0.0364325
Bcin02g00730	0	0	4.13904	11.5169	10.1976	3.42632	82.7206	9.45112e-20	3.17159e-18
Bcin02g00740	23.4635	19.2743	476.196	1089.29	5.093	8.47321	91.3524	1.20236e-21	5.09268e-20		cation efflux transporter
Bcin02g00780	16.708	16.9163	126.292	225.393	3.39342	6.55573	67.2463	2.39617e-16	5.68099e-15
Bcin02g01090	6.18817	7.07407	31.1462	29.293	2.25147	5.43671	21.7298	3.13871e-06	1.56437e-05	Bcyar1	ankyrin-repeat containing, nucleocytoplasmic shuttling chaperone
Bcin02g01100	0	0	0.672593	2.12812	7.71574	0.811702	33.7114	6.39245e-09	5.17112e-08
Bcin02g01170	182.551	193.255	1306.95	1741.31	3.05589	9.50875	56.5432	5.49765e-14	9.59459e-13
Bcin02g01180	0.773521	0.205045	5.74291	3.75551	3.39041	3.33276	17.7123	2.56964e-05	0.000106136		Botrytis-specific protein of unknown function
Bcin02g01200	0	0	0.25869	0.187776	5.22422	-0.52809	10.1113	0.0014736	0.0040229		Botrytis-specific protein of unknown function
Bcin02g01290	3.97074	5.69001	19.2983	59.2745	3.0481	6.66043	22.4151	2.19646e-06	1.13062e-05
Bcin02g01320	10.6746	9.58588	57.3774	56.9586	2.54972	5.09432	58.8673	1.6867e-14	3.14768e-13
Bcin02g01380	0.825089	0.461352	7.55374	16.2113	4.17436	3.9074	53.3715	2.76075e-13	4.42855e-12
Bcin02g01400	17.5331	19.6844	94.0596	138.265	2.66061	5.54317	58.3773	2.16378e-14	3.9789e-13		Botrytis-specific protein of unknown function
Bcin02g01450	2.99095	1.53784	9.98542	12.8939	2.41642	2.91113	18.4097	1.78147e-05	7.59964e-05
Bcin02g01470	0	0	0.413904	1.5022	7.18534	0.99725	26.0125	3.3921e-07	2.06688e-06		ankyrin repeat protein
Bcin02g01600	0.051568	0	0.465642	1.18925	4.68668	0.0859001	21.1369	4.27625e-06	2.06402e-05
Bcin02g01860	0	0	0.25869	0.938878	6.4931	0.733495	19.435	1.04083e-05	4.67278e-05		cytochrome P450, partial pseudogene
Bcin02g01870	0.464112	0.717659	3.46644	2.56627	2.35943	2.75554	23.0245	1.59948e-06	8.42503e-06		NADPH dehydrogenase
Bcin02g01880	0.154704	0	0.465642	0.938878	3.09549	1.89655	13.5207	0.000235953	0.000785051		nmrA family transcriptional regulator
Bcin02g02090	46.8754	46.9041	555.407	1024.32	4.04346	8.61827	107.014	4.42135e-25	2.50005e-23		methyltransferase domain-containing protein
Bcin02g02220	0.825089	0.615136	1.65561	4.06847	2.10119	2.66873	8.94438	0.00278325	0.00702114
Bcin02g02280	11.2934	10.5086	43.8738	42.4999	2.03877	5.62406	40.4382	2.0293e-10	2.13483e-09
Bcin02g02410	69.4622	68.5877	3446.78	3917.19	5.78557	11.0451	152.599	4.68824e-35	6.03075e-33		glycosyl hydrolase, putative CAZY GH128 family protein
Bcin02g02620	1.08293	0.871443	33.6297	46.7561	5.4188	5.08874	163.559	1.88876e-37	3.00844e-35
Bcin02g02880	0.876657	0.973966	3.46644	6.07141	2.36633	2.08914	27.7435	1.38513e-07	9.07034e-07	Bcrnh201	ribonuclease H2 catalytic subunit
Bcin02g03050	0.206272	0.563875	2.89732	2.12812	2.75217	0.824683	20.4398	6.15375e-06	2.88767e-05
Bcin02g03070	15.2641	12.559	78.9521	54.9556	2.33175	5.57362	32.5717	1.14873e-08	8.88578e-08
Bcin02g03650	2.52683	2.15298	10.5028	22.0323	2.7762	4.39687	36.9646	1.2029e-09	1.11597e-08
Bcin02g03700	0	0	0.569117	0.938878	6.91375	0.0623832	14.9465	0.000110603	0.000395199
Bcin02g03710	0.103136	0	2.06952	3.88069	5.76061	2.1967	42.8559	5.89256e-11	6.67725e-10
Bcin02g03730	0	0	2.94906	6.8851	9.55462	2.70347	72.2846	1.863e-17	5.05244e-16		Botrytis-specific protein of unknown function
Bcin02g03740	0	0	0.517379	4.94476	8.72355	3.93396	21.5618	3.42604e-06	1.69193e-05
Bcin02g03750	0	0	0.569117	1.5648	7.35941	0.315339	33.2336	8.1726e-09	6.49044e-08		Botrytis-specific protein of unknown function
Bcin02g03760	0	0	0.517379	1.81516	7.4341	0.824586	32.9893	9.26668e-09	7.28262e-08		Sclerotiniaceae-specific protein of unknown function
Bcin02g03900	0.103136	0.256307	6.93288	8.82545	5.44486	3.39741	89.9086	2.49426e-21	1.02573e-19		SET/MYND domain-containing protein
Bcin02g03960	20.0084	23.734	210.936	244.108	3.42024	7.47786	89.8604	2.55576e-21	1.04343e-19
Bcin02g04030	89.2127	91.8604	562.185	603.761	2.74187	8.00722	38.8484	4.58028e-10	4.51205e-09
Bcin02g04040	20.6788	22.0936	263.864	249.303	3.63581	6.9219	92.6473	6.24953e-22	2.71831e-20
Bcin02g04050	40.2746	43.4184	245.083	259.068	2.65569	6.88741	44.2773	2.85001e-11	3.39271e-10		Sclerotiniaceae-specific protein of unknown function
Bcin02g04060	39.8621	38.0872	383.896	328.482	3.24485	7.5356	82.3865	1.11914e-19	3.72246e-18		conserved fungal protein of unknown function
Bcin02g04090	2.37213	1.17901	26.9555	23.7849	3.9003	3.87944	74.337	6.5859e-18	1.85997e-16
Bcin02g04140	286.099	285.731	910.95	1381.46	2.02665	9.58194	26.9043	2.13786e-07	1.35363e-06
Bcin02g04610	35.1694	40.1889	127.896	202.798	2.147	6.58675	35.7878	2.20019e-09	1.95459e-08
Bcin02g04630	0.051568	0	0.155214	0.438143	3.22948	-1.22429	5.2879	0.0214741	0.0420866		Botrytis-specific small protein of unknown function
Bcin02g04660	5.82719	4.04965	18.16	20.2172	2.01093	3.61292	31.9186	1.6077e-08	1.21534e-07		Sclerotiniaceae-specific protein of unknown function
Bcin02g04730	2.01115	2.15298	42.6321	50.762	4.52994	5.20074	168.292	1.74674e-38	2.90499e-36		conserved fungal protein of unknown function
Bcin02g04740	0.206272	0.205045	281.765	198.479	10.2084	7.17671	289.378	6.79306e-65	7.68227e-62
Bcin02g04750	0.51568	0.0512614	586.398	363.158	10.8066	8.47319	233.613	9.7133e-53	4.57699e-50		conserved fungal protein of unknown function
Bcin02g04890	0.618817	0.820182	29.4906	44.1898	5.69784	5.71458	100.38	1.25767e-23	6.46501e-22
Bcin02g04940	8.35402	7.94551	38.1309	44.6906	2.38908	4.63126	37.9758	7.16264e-10	6.88795e-09
Bcin02g05090	0.825089	0.922705	49.0476	52.5146	5.9009	6.26381	226.526	3.41222e-51	1.48419e-48		conserved fungal protein of unknown function
Bcin02g05200	0.618817	0.871443	6.46724	101.274	6.15618	7.82559	21.5745	3.40354e-06	1.68228e-05		Botrytis-specific protein of unknown function
Bcin02g05280	0	0	0.569117	1.18925	7.10479	0.496474	21.7369	3.12726e-06	1.55935e-05
Bcin02g05300	0	0	0.827807	0.938878	7.16763	4.65537	36.8192	1.29608e-09	1.19285e-08		conserved fungal protein of unknown function
Bcin02g05320	0	0	3.82861	8.76286	9.92292	2.97393	73.4891	1.01193e-17	2.82565e-16
Bcin02g05330	1.03136	1.3328	5.79465	3.8181	2.03957	3.07666	12.3842	0.000432979	0.00134854
Bcin02g05340	0.103136	0.307568	3.25949	3.12959	3.95923	1.89682	47.7197	4.91724e-12	6.53456e-11
Bcin02g05400	0	0	0.206952	4.31884	8.1843	2.80925	20.0217	7.65694e-06	3.53583e-05		Botrytis-specific protein of unknown function
Bcin02g05410	0	0	0.362166	0.938878	6.64132	0.0351572	15.6288	7.70715e-05	0.000284669
Bcin02g05420	0	0	0.362166	3.75551	8.28352	3.51068	18.3384	1.84945e-05	7.85704e-05		Botrytis-specific protein of unknown function
Bcin02g05430	0	0	0.827807	1.12665	7.34493	0.19743	25.4474	4.5461e-07	2.7002e-06
Bcin02g05550	2.01115	1.64036	6.36377	8.4499	2.05663	3.03825	25.8839	3.62589e-07	2.19867e-06
Bcin02g05580	14.9032	12.3027	86.2472	97.5181	2.80909	5.78197	42.4576	7.22318e-11	8.10386e-10
Bcin02g05760	0	0	0.724331	17.9639	10.4813	5.45687	26.5975	2.5057e-07	1.56598e-06		Botrytis-specific protein of unknown function
Bcin02g05840	1.39234	2.15298	6.41551	7.63621	2.09081	1.87656	18.3493	1.83889e-05	7.81806e-05
Bcin02g05860	1.75331	2.2555	8.32981	12.268	2.39846	2.62724	34.2983	4.72803e-09	3.92003e-08	Bcpg6	endopolygalacturonase
Bcin02g06130	138.305	128.153	924.712	759.552	2.72307	8.67349	46.023	1.16875e-11	1.48012e-10		oxysterol-binding protein
Bcin02g06140	213.646	224.115	1718.42	1112.95	2.73418	9.55781	41.3155	1.29536e-10	1.39649e-09		CP2 transcription factor
Bcin02g06150	5.36308	6.86902	26.6968	44.8784	2.56588	5.33648	36.066	1.90745e-09	1.70524e-08		kinesin
Bcin02g06160	0.154704	0	0.413904	0.876286	3.05443	-1.27204	5.8158	0.0158829	0.0324457		conserved fungal protein of unknown function
Bcin02g06390	2.78467	3.07568	245.341	217.256	6.32555	7.49506	221.642	3.96389e-50	1.66028e-47
Bcin02g06470	5.62092	4.86983	34.8196	23.0338	2.55016	5.00669	25.5016	4.42006e-07	2.63364e-06	Bcstr2	cystathionine gamma-synthase, key enzyme in methionine biosynthesis
Bcin02g06530	343.959	353.652	2321.9	1727.16	2.60885	9.61129	47.0521	6.91243e-12	9.00606e-11
Bcin02g06540	6.70385	5.58749	56.4978	93.3244	3.59259	6.02461	70.8267	3.90032e-17	1.00935e-15
Bcin02g06910	15.2641	16.9163	93.9044	73.0447	2.36938	6.3345	32.0615	1.49367e-08	1.13827e-07		CAZY GH17 family protein, cell wall glucanase
Bcin02g06920	9.23068	9.022	55.877	66.2222	2.78709	5.98995	73.283	1.12332e-17	3.12128e-16		serine palmitoyltransferase
Bcin02g06930	316.37	322.229	1483.22	1264.54	2.15807	10.0616	51.4255	7.43665e-13	1.10805e-11		CAZY GT48 family protein, 1,3-beta glucan synthase component FKS1
Bcin02g06940	117.266	115.133	669.282	526.022	2.39474	9.13503	59.6113	1.15571e-14	2.19662e-13	Bcgas1	beta-1,3-glucanosyltransferase, required for cell wall assembly
Bcin02g07090	1.49547	1.79415	23.489	16.7746	3.6202	4.15809	31.4071	2.09214e-08	1.55556e-07
Bcin02g07170	0	0	3.15601	7.26065	9.68012	2.78669	63.614	1.51348e-15	3.22942e-14
Bcin02g07240	0	0	0.724331	0.813694	7.00766	0.366727	25.5714	4.26321e-07	2.54554e-06
Bcin02g07340	3.45506	4.20343	96.4913	63.8437	4.52996	5.37315	76.8946	1.80333e-18	5.38097e-17
Bcin02g07460	0.464112	0.410091	1.55214	3.12959	2.38005	0.481336	11.849	0.000576934	0.00174247		integral membrane protein
Bcin02g07630	5.93032	4.40848	16.2457	40.7473	2.59941	3.7914	19.4061	1.0567e-05	4.73464e-05
Bcin02g07640	10.7262	11.38	51.0136	123.869	2.99363	4.95904	39.9579	2.59492e-10	2.66539e-09	Bclcc7	laccase
Bcin02g07930	0.103136	0	0.310428	0.563327	3.10945	2.30343	8.4187	0.00371382	0.0090653		short chain dehydrogenase
Bcin02g07940	2.01115	1.89667	6.67419	10.3277	2.16478	2.57133	19.5316	9.89517e-06	4.45657e-05		conserved fungal protein of unknown function
Bcin02g07950	0.25784	0.717659	1.29345	2.56627	2.017	0.456251	11.4377	0.000719684	0.00211785		Botrytis-specific protein of unknown function
Bcin02g07970	9.59166	13.0716	1263.65	1568.11	7.03655	9.84182	336.437	3.80831e-75	5.38352e-72	Bhp1	hydrophobin
Bcin02g07990	69.7716	70.0743	302.667	296.685	2.15078	8.01137	38.2802	6.12799e-10	5.93334e-09	Bcrrp14	constituent of 66S pre-ribosomal particles
Bcin02g08030	0	0	0.0517379	1.37702	6.81965	1.60209	10.2557	0.00136265	0.00375583		Botrytis-specific protein of unknown function
Bcin02g08110	9.59166	9.22705	51.4793	42.4373	2.38672	5.97682	36.8636	1.26691e-09	1.16959e-08	Bcutp6	nucleolar protein, component of small subunit (SSU) processome
Bcin02g08130	87.6141	87.7595	520.742	410.102	2.46114	8.30328	43.9632	3.34607e-11	3.93355e-10	Bcaur1	phosphatidylinositol:ceramide phosphoinositol transferase, required for sphingolipid synthesis
Bcin02g08140	0.360976	0	5.38075	6.07141	5.06592	2.94764	72.7895	1.44239e-17	3.94963e-16
Bcin02g08230	11.2934	11.3288	86.5576	51.5757	2.59919	6.20977	57.0507	4.24725e-14	7.52856e-13
Bcin02g08250	0	0.102523	0.155214	0.938878	3.20983	-0.553539	7.2539	0.00707471	0.0159936
Bcin02g08560	7.16796	5.94632	46.9781	36.2407	2.7268	4.61415	52.3924	4.54484e-13	7.04076e-12
Bcin02g08760	38.676	35.3191	149.937	175.883	2.18036	6.49095	31.805	1.70457e-08	1.28342e-07	SMR1, MTF1	Zn2Cys6 transcription factor, BcPKS12-cluster specific
Bcin02g08770	119.432	126	1931.17	1934.78	4.03046	9.61267	156.637	6.14432e-36	8.37182e-34	Bcpks12	polyketide synthase
Bcin02g08790	0.825089	0.717659	8.22633	11.4543	3.69837	2.96613	27.6254	1.47236e-07	9.58601e-07
Bcin02g08810	9.95263	8.76569	65.6037	47.8202	2.65712	6.77857	36.0278	1.94527e-09	1.73631e-08
Bcin02g09010	0.567248	0.666398	1.86257	8.51249	3.12342	4.30746	10.6883	0.00107817	0.00305055
Bcin02g09050	4.22858	4.15217	48.7371	41.0603	3.48776	4.2714	38.1466	6.56235e-10	6.32682e-09
Bcin02g09060	35.5304	38.1385	143.366	138.766	2.00318	5.96645	35.6651	2.34319e-09	2.0654e-08		conserved fungal protein of unknown function
Bcin02g09120	9.59166	8.56065	41.3386	36.9292	2.16696	4.63056	34.5786	4.09386e-09	3.44732e-08
Bcin03g00060	0.618817	0.615136	19.9191	42.7502	5.61006	4.57912	100.041	1.49238e-23	7.60242e-22		conserved fungal protein of unknown function
Bcin03g00070	1.23763	0.512614	6.88115	9.82692	3.30574	2.94836	36.5275	1.50526e-09	1.36512e-08		MFS transporter
Bcin03g00080	0.567248	0.307568	20.2295	26.9771	5.76287	4.42916	158.096	2.94956e-36	4.06788e-34		taurine catabolism dioxygenase TauD
Bcin03g00090	0	0	17.9531	30.4196	11.9089	4.15186	132.857	9.71508e-31	8.45137e-29		conserved fungal protein of unknown function
Bcin03g00280	0.051568	0.461352	4.34599	2.75404	3.71516	3.38346	36.3676	1.63396e-09	1.47356e-08
Bcin03g00300	5.1568	5.74127	21.3678	23.9101	2.10024	5.70911	40.3664	2.10535e-10	2.20867e-09	Bcdbp6	ATP-dependent RNA helicase of the DEAD-box protein family
Bcin03g00350	11.2934	9.43209	52.6175	46.6309	2.32028	4.88644	24.8463	6.20889e-07	3.5679e-06
Bcin03g00360	11.0871	9.99597	106.321	88.0667	3.26796	5.74598	48.2829	3.68963e-12	4.99713e-11
Bcin03g00430	37.7994	39.5225	633.842	447.407	3.84078	8.41961	76.0968	2.70099e-18	7.87255e-17	Bclhs1	chaperone of endoplasmic reticulum lumen involved in polypeptide translocation and folding
Bcin03g00500	72.1953	67.9726	992.955	878.915	3.79609	9.03686	134.896	3.47881e-31	3.22474e-29	Bcspl1	ceratoplatinin-like phytotoxic protein
Bcin03g00530	0	0.153784	1.24171	1.5022	4.22285	0.360017	18.2569	1.93029e-05	8.17895e-05
Bcin03g00550	13.8202	12.7128	60.3264	114.793	2.66994	5.59915	45.299	1.69134e-11	2.08814e-10
Bcin03g00600	0.154704	0.410091	0.465642	11.7047	4.21576	4.4478	10.5354	0.00117107	0.00328057		Botrytis-specific protein of unknown function
Bcin03g00840	0	0	0.413904	2.19071	7.51186	0.84343	25.0827	5.49226e-07	3.20165e-06		Botrytis-specific protein of unknown function
Bcin03g00860	10.9324	9.99597	233.39	129.503	4.17632	7.96925	54.7549	1.36539e-13	2.28083e-12	Bcaah1	adenine deaminase
Bcin03g00870	16.708	15.7885	90.8001	56.9586	2.2381	5.96099	30.6652	3.06619e-08	2.21428e-07	Bczfr1	Zn2Cys6 transcription factor
Bcin03g01110	0.103136	0.153784	1.29345	2.87922	3.96779	1.84724	31.2679	2.24764e-08	1.66789e-07		Botrytis-specific protein of unknown function
Bcin03g01120	0	0	0.620855	1.12665	7.13339	0.569113	25.2125	5.13493e-07	3.01198e-06		Botrytis-specific protein of unknown function
Bcin03g01160	0.154704	0.102523	1.0865	2.81663	3.81555	0.75243	24.414	7.77039e-07	4.36756e-06		Botrytis-specific protein of unknown function
Bcin03g01170	0	0	5.12206	6.134	9.81942	2.78377	88.5158	5.04316e-21	1.9599e-19
Bcin03g01180	0	0	0.310428	0.625918	6.28889	-0.839988	10.6894	0.00107753	0.0030495		Botrytis-specific protein of unknown function
Bcin03g01360	0.154704	0.410091	1.65561	4.6318	3.42804	1.62147	23.8289	1.05291e-06	5.70275e-06		Sclerotiniaceae-specific protein of unknown function
Bcin03g01520	31.7143	37.0107	936.405	673.05	4.57224	8.45824	129.616	4.9724e-30	4.19648e-28		NADP-dependent alcohol dehydrogenase
Bcin03g01530	47.1332	47.8781	365.787	244.922	2.71416	7.18467	56.7935	4.84056e-14	8.52678e-13		conserved fungal protein of unknown function
Bcin03g01540	10.7262	9.84218	66.535	47.6324	2.51326	4.66973	45.4909	1.53348e-11	1.89947e-10		GMC oxidoreductase
Bcin03g01550	3.40349	2.97316	36.0613	19.3409	3.15406	3.59107	30.7514	2.93291e-08	2.12481e-07		NRPS-like enzyme
Bcin03g01560	12.3763	14.2507	88.4719	95.077	2.85251	5.43932	56.1984	6.55157e-14	1.13464e-12		aldo-ketoreductase
Bcin03g01570	16.9659	16.7112	143.625	115.357	3.01569	5.82226	32.4959	1.19446e-08	9.21426e-08		NRPS-like enzyme
Bcin03g01590	0	0	3.10428	2.3159	8.83147	1.46361	42.0967	8.68684e-11	9.61247e-10
Bcin03g01610	0.154704	0	0.569117	0.625918	3.02568	0.055635	11.1065	0.00086026	0.0024907		CAZY GH26 family protein
Bcin03g01800	1.85645	2.20424	5.79465	24.7238	2.76346	4.27752	24.7503	6.52593e-07	3.73302e-06
Bcin03g01830	10.5199	10.4573	86.6093	56.2075	2.85506	5.84411	48.0882	4.07469e-12	5.4858e-11		MFS multidrug transporter
Bcin03g02000	0.103136	0.0512614	1.60388	0.876286	3.99545	0.588843	16.5137	4.8299e-05	0.000187702
Bcin03g02010	0.51568	0.717659	3.20775	5.32031	2.80209	2.78406	12.7795	0.000350435	0.00111541	Bcpks17	polyketide synthase
Bcin03g02140	19.2349	20.8634	187.757	409.538	3.84772	7.00079	86.8086	1.19548e-20	4.46195e-19
Bcin03g02340	21.2976	19.0692	82.1599	138.891	2.43202	6.15101	42.9837	5.51982e-11	6.28004e-10
Bcin03g02570	18.5645	18.1465	77.1413	66.3474	2.04481	5.04589	28.2948	1.04173e-07	6.93407e-07
Bcin03g02600	7.37423	11.0725	44.9603	50.762	2.4433	4.39933	37.6855	8.31185e-10	7.89906e-09
Bcin03g02610	2.11429	1.89667	8.89893	7.26065	2.05879	2.02474	28.7962	8.04097e-08	5.45176e-07		Botrytis-specific protein of unknown function
Bcin03g02640	0.206272	0.256307	1.24171	1.94035	2.79398	1.93989	14.5858	0.000133922	0.000471082
Bcin03g02690	0	0	0.0517379	6.38437	8.95257	3.75808	14.9294	0.000111612	0.000398427		Botrytis-specific protein of unknown function
Bcin03g02950	12.4279	12.7128	57.8948	43.6891	2.05245	6.24537	34.0629	5.33583e-09	4.36951e-08	Bcrpf1	nucleolar protein involved in assembly and export of large ribosomal subunit
Bcin03g02970	23.2056	24.2979	1435.06	1176.98	5.82197	8.78543	119.268	9.14872e-28	6.46643e-26		CAZY CE4 family protein, chitin deacetylase
Bcin03g03110	1.49547	1.43532	9.83021	16.4617	3.20334	4.24799	51.7371	6.34516e-13	9.59742e-12
Bcin03g03220	0.670385	0.717659	3.93208	9.51396	3.21104	3.17826	45.1931	1.78531e-11	2.19697e-10
Bcin03g03260	0	0	4.9151	9.01323	10.1376	3.36979	86.7195	1.25058e-20	4.62182e-19		Sclerotiniaceae-specific protein of unknown function
Bcin03g03400	102.156	100.985	667.264	709.291	2.81944	8.64144	39.6674	3.0111e-10	3.05953e-09
Bcin03g03410	102.62	106.982	2958.69	2275.34	4.71549	10.2473	105.734	8.43211e-25	4.65164e-23		conserved fungal protein of unknown function
Bcin03g03470	41.0482	39.1124	1328.84	1623.13	5.24967	10.1593	86.258	1.57929e-20	5.70612e-19
Bcin03g03490	0	0	0.413904	0.500735	6.23574	-0.185867	12.4451	0.000419082	0.00130959		Botrytis-specific protein of unknown function
Bcin03g03560	3.60976	3.69082	19.9191	22.2201	2.57479	5.02126	40.6269	1.84256e-10	1.95473e-09
Bcin03g03630	0.309408	0.102523	1.18997	0.938878	2.42754	3.18927	14.4453	0.000144288	0.000504404		CAZY GH12 family protein, endoglucanase
Bcin03g03730	28.3624	30.7056	129.604	204.55	2.50909	6.76208	52.0818	5.32365e-13	8.18005e-12
Bcin03g03820	0.206272	0.563875	1.60388	2.06553	2.26524	1.44659	13.0172	0.000308635	0.000994969		Botrytis-specific protein of unknown function
Bcin03g03980	0	0	0.569117	1.12665	7.06901	0.03309	23.2371	1.43211e-06	7.59296e-06
Bcin03g04030	0.206272	0.35883	2.22473	2.3159	3.01958	1.77444	29.6741	5.11142e-08	3.56601e-07
Bcin03g04150	7.78677	9.63714	40.9247	30.357	2.07443	4.63787	33.8416	5.97859e-09	4.86067e-08
Bcin03g04490	0.309408	0.256307	3.93208	64.5948	6.91843	7.04267	27.0641	1.96822e-07	1.25259e-06		Sclerotiniaceae-specific protein of unknown function
Bcin03g04560	0	0	0	3.44255	7.81595	2.48919	11.0405	0.000891429	0.00257238
Bcin03g04580	2.5784	2.97316	3.46644	32.1722	2.76122	6.48016	6.90082	0.00861563	0.0190338
Bcin03g04710	0.206272	0.205045	0.724331	1.25184	2.26412	0.94326	9.4912	0.0020646	0.00540977
Bcin03g04720	0.206272	0.256307	1.24171	1.81516	2.74458	1.79873	16.1742	5.77748e-05	0.000220066		Botrytis-specific protein of unknown function
Bcin03g04730	0.51568	0.615136	1.81083	3.25478	2.18166	1.97127	12.1915	0.000480065	0.00147089		carboxylesterase
Bcin03g04750	33.313	35.3703	180.255	244.296	2.662	7.93888	87.4135	8.80494e-21	3.3527e-19		mechanosensitive ion channel family protein
Bcin03g04820	0.928225	0.461352	3.51818	7.82398	3.14703	3.37186	26.4082	2.76358e-07	1.71251e-06		conserved fungal protein of unknown function
Bcin03g04830	125.517	126.411	552.251	673.05	2.3249	8.4325	52.4208	4.47963e-13	6.95099e-12		conserved fungal protein of unknown function
Bcin03g04850	18.2035	17.1213	480.542	332.613	4.61518	7.59792	68.8077	1.08547e-16	2.69202e-15		conserved fungal small protein of unknown function
Bcin03g04860	13.6655	12.2002	82.3151	97.8311	2.84414	6.13664	56.6358	5.24484e-14	9.18172e-13		2-nitropropane dioxygenase
Bcin03g04870	1.70175	2.97316	10.6063	21.5316	2.79075	3.9549	44.8213	2.15859e-11	2.62489e-10		conserved fungal protein of unknown function
Bcin03g05010	0	0	2.84559	7.82398	9.65718	2.68546	69.4657	7.77559e-17	1.96282e-15
Bcin03g05020	0	0	0.620855	3.56774	8.17575	1.99362	36.7743	1.32628e-09	1.21547e-08		Botrytis-specific protein of unknown function
Bcin03g05120	45.9471	40.9578	250.515	233.718	2.53178	6.75652	72.3095	1.83957e-17	5.00088e-16
Bcin03g05220	18.4614	19.8381	165.354	103.59	2.85809	7.29591	54.4406	1.60222e-13	2.64904e-12	Bcutp14	subunit of U3-containing Small Subunit (SSU) processome complex
Bcin03g05410	6.18817	5.99758	20.8504	39.558	2.29589	4.92423	41.8058	1.00804e-10	1.1025e-09
Bcin03g05560	0.25784	0.102523	1.60388	2.94182	3.63128	1.69325	35.7495	2.2439e-09	1.98874e-08
Bcin03g05570	0.103136	0.410091	5.07032	7.51102	4.63756	2.7933	78.9165	6.47912e-19	2.0241e-17
Bcin03g05670	1.23763	0.76892	85.885	87.3156	6.47236	5.38481	145.125	2.01638e-33	2.13114e-31		putative salicylate hydroxylase
Bcin03g05680	1.03136	1.3328	5.53596	6.69733	2.4107	2.15587	34.4802	4.30601e-09	3.61519e-08
Bcin03g05710	2.06272	2.15298	371.841	179.2	7.11012	6.61234	158.201	2.79701e-36	3.90511e-34		CAZY CE4 family protein, chitin deacetylase
Bcin03g05720	0.360976	0.973966	5.63944	3.37996	2.87952	1.83242	19.575	9.6727e-06	4.36332e-05
Bcin03g05730	0	0	0	0.500735	4.93581	-0.173489	6.16769	0.0130105	0.0272776		Botrytis-specific protein of unknown function
Bcin03g05790	11.8091	10.8674	56.0839	41.4358	2.15769	6.62015	29.7576	4.89574e-08	3.42399e-07	Bcrpa49	RNA polymerase I subunit A49
Bcin03g05820	14.1296	12.9691	107.098	43.4387	2.4742	4.80357	30.8674	2.76271e-08	2.01831e-07
Bcin03g06310	4.69269	5.53623	11.4341	43.1258	2.49236	5.95029	11.7429	0.000610761	0.00183309
Bcin03g06520	81.3744	87.0418	364.701	431.007	2.28986	8.08335	42.7762	6.13742e-11	6.94081e-10
Bcin03g06620	0.103136	0	4.03556	7.6988	6.63871	3.0023	49.3877	2.10061e-12	2.94737e-11		conserved fungal protein of unknown function
Bcin03g06630	79.6211	78.84	2253.86	2392.07	4.91965	9.90173	105.058	1.18594e-24	6.41713e-23		Sclerotiniaceae-specific protein of unknown function
Bcin03g06650	0	0.102523	0.569117	0.250367	3.02206	-0.921819	7.0091	0.00810962	0.0180393
Bcin03g06680	0	0	0.310428	0.751102	6.4335	-0.255804	14.3469	0.000152027	0.000529658		cytochrome P450
Bcin03g06710	0.25784	0	4.03556	2.37849	4.65586	1.94508	44.0612	3.1826e-11	3.76092e-10
Bcin03g06750	0	0	0.206952	0.438143	5.67903	-0.529841	13.0601	0.000301655	0.000975249		Botrytis-specific protein of unknown function
Bcin03g06760	0	0	0.620855	1.81516	7.53297	0.359142	23.9224	1.003e-06	5.47437e-06		Botrytis-specific protein of unknown function
Bcin03g06770	0	0	0.413904	1.12665	6.94507	0.347978	17.1916	3.37935e-05	0.000136295		Botrytis-specific protein of unknown function
Bcin03g06830	18.8739	17.7877	107.149	144.462	2.80827	7.24569	59.9552	9.70389e-15	1.87272e-13
Bcin03g07050	240.41	226.626	2258.83	2183.33	3.29869	10.2444	63.3387	1.74048e-15	3.69982e-14
Bcin03g07060	2.06272	2.10172	11.0719	18.715	2.87337	3.78255	26.1062	3.23139e-07	1.97855e-06
Bcin03g07090	0.206272	0.256307	1.81083	2.12812	3.10122	1.32313	30.6582	3.07721e-08	2.22081e-07		Botrytis-specific protein of unknown function
Bcin03g07160	0.51568	0.35883	0.931283	2.69145	2.0874	2.52974	9.12156	0.00252614	0.00645159
Bcin03g07220	0.309408	0.512614	5.5877	16.2739	4.65511	3.97869	71.1995	3.22875e-17	8.49161e-16		S-adenosyl-L-methionine-dependent methyltransferase
Bcin03g07270	5.1568	5.53623	6.46724	53.3908	2.49605	7.16824	6.70918	0.00959177	0.0209246
Bcin03g07480	113.295	111.904	2323.45	1219.54	4.01327	9.7749	87.0568	1.05451e-20	3.98845e-19
Bcin03g07600	2.99095	1.5891	3.98382	20.7179	2.38821	4.57935	10.1932	0.00140957	0.00387147
Bcin03g07680	0.103136	0.102523	0.879545	0.500735	2.69958	1.16509	7.69855	0.00552651	0.0128971
Bcin03g07770	0	0	0.103476	0.500735	5.4935	-0.514445	10.8315	0.000997871	0.00285045	Bcalo4	AMID-like oxidoreductase 4
Bcin03g07910	19.7506	21.1197	683.769	489.155	4.89599	8.5286	75.7388	3.23786e-18	9.38895e-17	Bccat2	carnitine acetyl-CoA transferase
Bcin03g07990	4.12544	4.35722	48.7371	37.6803	3.40157	4.45276	86.8245	1.18589e-20	4.44082e-19
Bcin03g08030	938.693	935.879	6897.96	5787.49	2.79841	11.6961	35.5632	2.46908e-09	2.16624e-08
Bcin03g08150	216.586	216.836	4735.21	5852.27	4.65317	11.6693	159.154	1.73193e-36	2.47929e-34
Bcin03g08310	0.103136	0	0.776069	0.68851	3.8353	0.0227535	12.9529	0.000319431	0.00102452
Bcin03g08320	0	0	0.413904	0.250367	5.78417	-0.734271	12.7685	0.000352502	0.00112114
Bcin03g08390	0.051568	0	0.155214	0.375551	3.0705	-0.954294	6.03783	0.0140025	0.0291093		Botrytis-specific protein of unknown function
Bcin03g08400	0.103136	0.102523	1.24171	4.6318	4.63549	2.30079	37.0081	1.17637e-09	1.09404e-08		Botrytis-specific protein of unknown function
Bcin03g08410	0.154704	0.307568	4.96684	12.3932	5.17871	3.84533	61.6439	4.11546e-15	8.26673e-14		Botrytis-specific protein of unknown function
Bcin03g08430	0.25784	0.0512614	2.22473	2.94182	4.07148	1.82569	37.4215	9.51682e-10	8.95389e-09		cytochrome P450
Bcin03g08460	3.24879	3.28073	118.635	139.455	5.35026	6.86862	179.016	7.94895e-41	1.69915e-38
Bcin03g08470	0.309408	0.205045	0.776069	1.5648	2.15041	0.983931	9.6539	0.0018895	0.00499378		conserved fungal protein of unknown function
Bcin03g08480	0	0	0.879545	1.31443	7.47346	0.508618	25.2108	5.13928e-07	3.01297e-06		Botrytis-specific protein of unknown function
Bcin03g08500	0.876657	0.461352	5.69117	5.06994	3.08781	2.20456	28.4304	9.71303e-08	6.49584e-07
Bcin03g08540	0.25784	0.410091	2.63864	3.56774	3.23128	2.1092	34.8921	3.48501e-09	2.97449e-08
Bcin03g08560	0	0	0.362166	0.375551	5.92326	-0.0805423	15.7413	7.26196e-05	0.000269617
Bcin03g08580	0.206272	0.461352	2.89732	19.8416	4.99928	5.61131	27.6095	1.48448e-07	9.64825e-07
Bcin03g08590	1.1345	0.256307	1.65561	4.38143	2.14239	2.15051	7.73574	0.00541384	0.0126865
Bcin03g08620	8.19932	8.81695	14.8488	58.3982	2.02454	6.32458	12.2373	0.000468441	0.00143956		Botrytis-specific protein of unknown function
Bcin03g08640	1.34077	0.922705	5.53596	10.1399	2.79832	3.78862	38.4997	5.47617e-10	5.3342e-09
Bcin03g08720	0	0	1.29345	56.8334	11.8539	6.98901	31.8069	1.70287e-08	1.283e-07		Botrytis-specific protein of unknown function
Bcin03g08730	0	0	0.155214	0.563327	5.79994	0.0848626	12.9588	0.000318418	0.00102214
Bcin03g08740	0	0	0.413904	1.18925	6.92572	-0.145664	21.2315	4.07017e-06	1.97636e-05
Bcin03g08750	0	0	5.32901	8.57508	10.1583	3.2969	97.6907	4.89102e-23	2.4154e-21
Bcin03g08760	0.309408	0.205045	2.63864	6.134	4.04942	2.66427	44.7792	2.20549e-11	2.67617e-10
Bcin03g08770	0.51568	0.461352	2.22473	9.76433	3.38799	2.76117	27.9544	1.24211e-07	8.19065e-07
Bcin03g08830	70.3388	72.5861	203.123	419.052	2.10608	7.48653	40.0296	2.50142e-10	2.57637e-09	Bctep1
Bcin03g08870	0	0	0.103476	0.312959	5.01095	-1.09175	6.8688	0.00877137	0.0193401
Bcin03g08880	0	0	6.05334	15.2724	10.6597	3.70348	111.156	5.46954e-26	3.41485e-24
Bcin03g08890	0	0	0.310428	0.312959	5.68027	-0.0821464	9.30887	0.00228047	0.00590427		Botrytis-specific protein of unknown function
Bcin03g08900	0.360976	0.307568	5.43248	13.2069	4.74825	3.35468	68.7478	1.11894e-16	2.75688e-15
Bcin03g08910	29.2391	25.4256	160.181	73.6706	2.11562	6.38976	28.9483	7.4336e-08	5.05816e-07		MFS transporter
Bcin03g08950	2.21743	1.94793	35.7509	95.39	4.85665	5.89994	129.195	6.1458e-30	5.14836e-28		amino acid permease
Bcin03g08960	0.773521	1.02523	11.5376	13.5198	3.85918	3.40133	76.1491	2.63035e-18	7.68648e-17	Bcdao9	D-amino acid oxidase
Bcin03g09120	0.103136	0.512614	4.34599	1.81516	3.08116	0.850119	12.2871	0.00045609	0.00140735
Bcin03g09160	0.464112	0.461352	5.27727	9.32619	4.02593	3.3381	48.5835	3.16522e-12	4.32835e-11
Bcin03g09200	2.26899	2.87064	7.0881	19.5287	2.38009	5.63384	12.2481	0.000465744	0.00143244
Bcin03g09270	52.2384	58.5405	342.712	251.619	2.48543	8.12409	39.298	3.63805e-10	3.63772e-09	Bcppt1	serine/threonine phosphatase
Bcin04g00030	20.2147	21.1197	93.5422	106.531	2.3237	5.65648	65.2628	6.55485e-16	1.47667e-14
Bcin04g00050	0.360976	0.0512614	3.46644	1.18925	3.5529	0.0635643	14.3071	0.000155278	0.000539314
Bcin04g00180	0.103136	0.205045	2.01778	1.68998	3.57477	3.83906	27.5516	1.52957e-07	9.92424e-07
Bcin04g00190	0.25784	0.615136	2.94906	8.76286	3.71122	4.07533	25.6815	4.02672e-07	2.41582e-06
Bcin04g00460	2.26899	2.10172	165.406	342.565	6.80208	7.095	236.631	2.13488e-53	1.09742e-50
Bcin04g00580	130.828	136.714	859.988	490.657	2.40883	8.88925	26.141	3.17372e-07	1.94991e-06
Bcin04g00780	12.2216	10.3548	58.6191	52.5772	2.36114	4.75511	44.4716	2.58068e-11	3.10477e-10
Bcin04g00920	0.876657	1.28153	9.41631	8.01176	3.12161	2.11106	38.9522	4.34306e-10	4.29709e-09
Bcin04g00940	1.23763	1.89667	7.55374	14.7717	2.83527	2.2467	25.8852	3.62331e-07	2.19828e-06
Bcin04g01090	0.618817	0.461352	4.86337	4.6318	3.18964	1.65267	50.0438	1.50352e-12	2.15778e-11
Bcin04g01340	1.90802	1.12775	70.2601	79.1787	5.6342	4.88538	91.1085	1.36007e-21	5.73918e-20		sphinganine hydroxylase Sur2
Bcin04g01350	23.3088	21.5298	98.0434	113.729	2.28432	5.70402	43.5538	4.12467e-11	4.78911e-10		conserved fungal protein of unknown function
Bcin04g01370	11.6544	11.6876	79.9869	103.214	3.00255	5.4429	48.4545	3.38037e-12	4.60031e-11		zinc-binding alcohol dehydrogenase
Bcin04g01380	79.3632	79.4551	539.006	415.359	2.66088	7.84445	45.7829	1.32108e-11	1.66002e-10		pyrroline-5-carboxylate reductase
Bcin04g01390	5.25994	5.27992	164.941	262.886	5.28296	6.64953	43.2881	4.72436e-11	5.44626e-10	Bcnrps5	non-ribosomal peptide synthase
Bcin04g01480	121.958	108.264	483.439	438.08	2.06864	7.9384	32.7336	1.05694e-08	8.21509e-08
Bcin04g01530	0.051568	0.0512614	2.12126	10.1399	6.79612	4.03511	37.767	7.97192e-10	7.60797e-09
Bcin04g01690	14.7485	16.0961	79.2625	71.3547	2.34365	7.45255	50.9523	9.46364e-13	1.39173e-11	Bcdbp3	RNA-dependent ATPase, member of DExD/H-box family
Bcin04g01720	2.4237	2.97316	16.0905	44.5654	3.37112	4.74723	55.4915	9.38632e-14	1.6059e-12	Bctpp1	DNA 3'-phosphatase, functions in repair of endogenous damage of double-stranded DNA
Bcin04g01740	76.9395	68.2801	347.369	507.119	2.58026	8.55043	54.8506	1.3005e-13	2.17887e-12
Bcin04g01800	0	0	0	0.375551	4.8249	-1.13495	4.98783	0.0255262	0.0489115
Bcin04g01810	0.206272	0.205045	0.310428	16.8372	5.11656	4.90584	13.8099	0.000202268	0.000684865
Bcin04g01820	0	0	3.93208	3.37996	9.21569	2.51807	62.873	2.2047e-15	4.61721e-14		Botrytis-specific protein of unknown function
Bcin04g01900	9.90106	7.58668	37.1996	30.7952	2.01581	5.20659	22.6236	1.97048e-06	1.02033e-05	Bccyt2	cytochrome C1 heme lyase, involved in maturation of cytochrome C1
Bcin04g02080	1.2892	2.15298	10.0889	11.5169	2.75214	2.45722	42.9464	5.62602e-11	6.38161e-10		Botrytis-specific protein of unknown function
Bcin04g02180	0	0	0.413904	0.250367	5.7814	-1.40547	11.98	0.000537734	0.00163123		Botrytis-specific peptide of unknown function
Bcin04g02240	0.25784	0.153784	1.13823	0.876286	2.32976	1.86906	8.81869	0.0029816	0.00745664		glycerate dehydrogenase
Bcin04g02250	5.31151	5.53623	47.185	23.2842	2.7414	4.33491	33.4371	7.36063e-09	5.87033e-08		NADH-dependent flavin oxidoreductase
Bcin04g02260	2.52683	2.51181	11.1237	11.8925	2.24048	3.1899	39.1183	3.98886e-10	3.95702e-09	Bcebp4	emopamil-binding protein, 3-beta-hydroxysteroid-Delta(8),Delta(7)-isomerase
Bcin04g02270	0.309408	0.102523	2.79385	3.75551	3.98458	1.3374	47.9801	4.30577e-12	5.78313e-11		conserved fungal protein of unknown function
Bcin04g02280	0.412544	0.563875	55.7735	72.7943	7.08771	5.06342	214.754	1.26095e-48	4.75337e-46		cytochrome P450
Bcin04g02440	0	0	0.620855	19.5287	10.81	5.66385	25.4188	4.61409e-07	2.73347e-06		Botrytis-specific protein of unknown function
Bcin04g02450	0	0	0.310428	4.38143	8.45367	3.11814	22.2248	2.42521e-06	1.23488e-05		Sclerotiniaceae-specific protein of unknown function
Bcin04g02460	0.670385	1.3328	3.51818	68.9762	5.11004	6.89786	16.5688	4.69163e-05	0.00018295		acid phosphatase
Bcin04g02530	0	0	1.03476	0.375551	6.80581	-1.01361	16.6728	4.44129e-05	0.000174216		Botrytis-specific protein of unknown function
Bcin04g02540	24.6495	28.1938	152.213	182.956	2.71067	7.22167	68.8521	1.0613e-16	2.64365e-15		conserved fungal protein of unknown function
Bcin04g02550	0.103136	0	0.569117	1.25184	3.97905	0.910613	16.275	5.47811e-05	0.000209793		Botrytis-specific protein of unknown function
Bcin04g02770	0.412544	0.205045	5.43248	18.2768	5.18997	3.94967	45.2004	1.77865e-11	2.19115e-10		Sclerotiniaceae-specific protein of unknown function
Bcin04g02780	0	0	4.96684	9.01323	10.1435	3.35024	86.8723	1.15757e-20	4.34914e-19
Bcin04g02830	0	0.102523	0.724331	0.751102	3.7676	0.238407	14.7909	0.000120113	0.00042622
Bcin04g02880	0	0	0.25869	0.563327	6.2415	-1.19482	10.7712	0.00103093	0.00293302		Botrytis-specific protein of unknown function
Bcin04g02900	0	0.102523	6.98462	9.9521	7.25616	4.57907	82.5233	1.0443e-19	3.49409e-18		Botrytis-specific protein of unknown function
Bcin04g02920	0	0	0.931283	2.56627	8.04902	0.911837	43.4186	4.41963e-11	5.10537e-10
Bcin04g02990	0.360976	0.205045	0.879545	16.5242	4.70077	5.36	13.0106	0.000309734	0.000998227
Bcin04g03020	9.02441	12.2515	53.5488	58.0852	2.42931	6.89191	40.3123	2.16443e-10	2.26376e-09	Bcnop15	constituent of 66S pre-ribosomal particles
Bcin04g03070	6.75541	6.35641	35.1818	23.2842	2.16579	4.36865	31.4937	2.00093e-08	1.49561e-07
Bcin04g03160	56.6733	55.5161	598.453	429.693	3.26053	7.91424	77.3856	1.40638e-18	4.27548e-17		conserved fungal protein of unknown function
Bcin04g03170	4.17701	4.81857	21.4712	20.3423	2.28899	3.96971	35.9095	2.06697e-09	1.83914e-08		conserved fungal protein of unknown function
Bcin04g03510	259.903	253.385	1828.16	1427.85	2.67594	10.9101	52.8669	3.56943e-13	5.61428e-12
Bcin04g03720	2.68154	2.10172	9.46804	12.8939	2.22596	2.47361	21.2974	3.9327e-06	1.91454e-05
Bcin04g03730	0	0.102523	0.620855	1.5648	4.29435	-0.000961788	13.9495	0.000187789	0.000640027
Bcin04g03860	13.0983	11.8926	52.3071	48.9468	2.07558	6.45264	24.0998	9.14711e-07	5.05101e-06	Bcrrp15	nucleolar protein, constituent of pre-60S ribosomal particles
Bcin04g03910	1.59861	1.02523	8.01938	21.2186	3.4559	4.41193	46.2853	1.02227e-11	1.30483e-10
Bcin04g03920	0	0.0512614	0.724331	0.500735	4.30605	0.150339	14.6315	0.000130708	0.000460063
Bcin04g04120	264.441	272.3	1603.1	1362.25	2.51984	9.56007	70.0479	5.78816e-17	1.47762e-15
Bcin04g04150	1.2892	1.64036	29.2837	46.8813	4.71819	5.1185	130.482	3.21408e-30	2.75364e-28		conserved fungal small protein of unknown function
Bcin04g04570	0.103136	0	0.103476	1.37702	3.9594	2.55286	6.32978	0.0118727	0.0251486		Botrytis-specific protein of unknown function
Bcin04g04650	0.360976	0.461352	3.82861	3.44255	3.19303	1.63373	39.5498	3.19797e-10	3.23776e-09		Botrytis-specific protein of unknown function
Bcin04g04710	0	0	0.931283	2.75404	8.11281	1.60544	44.5429	2.48847e-11	3.00023e-10
Bcin04g04720	0	0.256307	1.9143	3.31737	4.32893	1.22926	34.5858	4.07869e-09	3.43966e-08
Bcin04g04850	2.99095	4.40848	4.39773	46.0676	2.67562	7.25338	7.18909	0.00733482	0.0165216		MHYT domain signaling protein
Bcin04g04860	0	0	0.413904	0.250367	5.84101	-1.40508	10.8048	0.00101238	0.00288826		Botrytis-specific protein of unknown function
Bcin04g05060	110.871	106.624	2080.02	1183.67	3.94332	9.66116	65.9001	4.74369e-16	1.0794e-14
Bcin04g05090	2.4237	2.05045	7.96764	10.2025	2.09873	3.26608	19.6095	9.49957e-06	4.29071e-05
Bcin04g05160	0.103136	0.307568	3.77687	7.94916	4.80081	2.89943	54.3773	1.65459e-13	2.7237e-12
Bcin04g05280	1.54704	1.43532	11.7445	6.32178	2.70792	3.47126	17.3686	3.07874e-05	0.000125333
Bcin04g05290	2.16586	0.615136	2.06952	9.51396	2.14033	3.19018	7.4913	0.00619977	0.0142628
Bcin04g05370	314.462	328.534	1581.89	1165.96	2.15186	9.31908	39.6498	3.03834e-10	3.08443e-09	Bcsok1
Bcin04g05400	0.103136	0.205045	0.155214	4.06847	3.62757	3.84767	6.84008	0.0089135	0.0196267		Botrytis-specific protein of unknown function
Bcin04g05420	9.43695	9.17578	48.8924	31.8592	2.16913	6.33344	32.4358	1.23195e-08	9.49058e-08
Bcin04g05700	98.4434	96.3714	1598.44	1589.27	4.08333	10.5985	152.574	4.7461e-35	6.03075e-33
Bcin04g05750	0.51568	0.563875	6.93288	23.0964	4.69395	4.26171	71.4768	2.80539e-17	7.43002e-16
Bcin04g05890	11.0871	10.8674	101.872	95.7655	3.22042	5.77024	68.2655	1.429e-16	3.48287e-15
Bcin04g06000	36.8712	40.4965	620.493	538.791	3.9235	8.75668	114.936	8.12701e-27	5.25191e-25
Bcin04g06090	0	0	0.155214	0.438143	5.6043	-0.125145	10.6823	0.00108163	0.00305881		Botrytis-specific protein of unknown function
Bcin04g06200	1.23763	1.38406	3.31123	8.82545	2.1853	3.07661	12.0336	0.000522506	0.00159058
Bcin04g06250	0.464112	1.07649	18.2118	22.9712	4.80802	4.68808	102.84	3.63379e-24	1.91137e-22
Bcin04g06260	0.309408	0.205045	3.88035	4.6318	4.06448	2.49239	46.4847	9.2335e-12	1.18661e-10		Sclerotiniaceae-specific protein of unknown function
Bcin04g06320	0.309408	0.461352	1.55214	1.5022	2.14509	0.242611	6.48413	0.0108842	0.0233345		Botrytis-specific protein of unknown function
Bcin04g06330	37.3353	39.9839	229.354	188.088	2.50034	6.65591	31.9201	1.60646e-08	1.21521e-07		nonspecific lipid-transfer protein
Bcin04g06340	13.5624	13.1229	59.5504	59.7752	2.2155	4.62976	49.9615	1.56794e-12	2.24453e-11		conserved fungal protein of unknown function
Bcin04g06440	0	0.461352	0.517379	5.19512	3.54256	3.99583	8.36433	0.00382657	0.0093104		Botrytis-specific protein of unknown function
Bcin04g06500	0.154704	0.153784	1.24171	1.5648	3.20276	2.28085	23.8817	1.02441e-06	5.57242e-06		short chain dehydrogenase/reductase
Bcin04g06650	121.494	123.591	1407.89	702.719	3.0957	9.62237	59.0938	1.50334e-14	2.83355e-13
Bcin04g06680	15.1094	12.4053	115.22	228.022	3.67475	7.22231	72.1431	2.00145e-17	5.41492e-16
Bcin04g06740	25.2683	26.6559	157.335	171.376	2.70882	7.54133	62.8485	2.23236e-15	4.66651e-14
Bcin04g06780	0.825089	1.74289	5.89813	6.69733	2.39337	2.18925	20.1976	6.98395e-06	3.25344e-05
Bcin04g06800	1.1345	0.35883	8.53676	26.6015	4.687	4.63761	46.2742	1.02811e-11	1.30934e-10
Bcin04g06880	9.69479	10.7649	67.725	102.275	3.09207	6.68035	81.8539	1.46528e-19	4.83116e-18		conserved fungal protein of unknown function
Bcin04g06930	0.25784	0.102523	32.4397	32.2348	7.50062	5.04767	178.201	1.19738e-40	2.46203e-38	Bclot6	NADPH-dependent FMN reductase
Bcin04g06990	6.60071	6.86902	53.0314	31.1707	2.73793	3.88479	29.3696	5.98079e-08	4.12419e-07		CAZY GH43 family protein, endoarabinanase
Bcin05g00030	0	0.0512614	0.362166	1.25184	4.61102	0.186715	19.6998	9.06114e-06	4.11701e-05		conserved fungal small protein of unknown function
Bcin05g00040	0	0	0.206952	0.187776	5.08403	-1.52103	8.03377	0.00459132	0.0109635		conserved fungal secreted protein of unknown function
Bcin05g00050	0	0	3.05254	3.88069	9.12581	1.96423	62.4565	2.72395e-15	5.64198e-14		Botrytis-specific protein of unknown function
Bcin05g00150	12.0154	10.0472	45.7363	55.8319	2.24268	5.50009	46.7532	8.05131e-12	1.04179e-10	Bcero1	thiol oxidase required for oxidative protein folding in the ER
Bcin05g00250	3.91917	4.66478	348.817	381.372	6.49912	7.63549	150.027	1.70991e-34	2.10189e-32		conserved fungal protein of unknown function
Bcin05g00290	0	0	1.81083	3.31737	8.65802	2.40353	53.8691	2.14304e-13	3.47215e-12		aminoglycoside phosphotransferase
Bcin05g00490	0.773521	0.666398	2.69037	4.00588	2.23103	1.44071	13.4799	0.000241136	0.000800884		Botrytis-specific protein of unknown function
Bcin05g00560	0.206272	0.256307	0.724331	1.25184	2.08166	0.53114	9.26235	0.00233913	0.00603541
Bcin05g00580	23.0509	26.092	104.252	118.173	2.21602	6.8248	43.438	4.37609e-11	5.06024e-10
Bcin05g00780	6.96169	6.7665	22.3508	36.7414	2.13472	5.31771	43.4455	4.35931e-11	5.04601e-10
Bcin05g00810	8.45716	8.91948	77.8656	105.968	3.43824	7.25304	30.9041	2.71101e-08	1.98696e-07	Bccdc20	activator of anaphase-promoting complex/cyclosome (APC/C)
Bcin05g00860	2.5784	1.79415	9.15762	20.3423	2.90164	5.02609	24.6755	6.78427e-07	3.86126e-06		carbonic anhydrase
Bcin05g01070	0	0.0512614	0.155214	0.68851	3.83964	1.491	7.4683	0.00627949	0.014431		Botrytis-specific small protein of unknown function
Bcin05g01180	0	0.102523	1.96604	3.50514	5.60508	1.16872	50.5673	1.15148e-12	1.67595e-11
Bcin05g01190	0	0	0.155214	0.250367	5.04919	-0.810026	8.04188	0.0045708	0.0109191
Bcin05g01220	1.03136	0.871443	3.46644	5.44549	2.24872	2.66783	11.7218	0.000617716	0.00184906		Botrytis-specific protein of unknown function
Bcin05g01340	3.66133	2.81938	5.69117	23.4719	2.25539	6.00358	8.32805	0.00390375	0.00947981
Bcin05g01370	2.32056	1.5891	7.19157	15.648	2.53932	3.85528	25.9714	3.46506e-07	2.10906e-06
Bcin05g01410	0.154704	0.256307	1.39692	2.50367	3.22447	1.25915	22.4694	2.13519e-06	1.10159e-05
Bcin05g01510	13.614	12.2515	65.6555	40.1214	2.07386	4.33412	28.6818	8.53022e-08	5.76274e-07
Bcin05g01650	0.876657	1.12775	6.0016	16.0861	3.41091	3.76522	42.678	6.45338e-11	7.2546e-10
Bcin05g01800	0	0.102523	0.413904	0.187776	2.43162	2.23754	5.10922	0.023799	0.0460264
Bcin05g01960	4.58956	3.74208	23.8512	25.0367	2.60519	4.10776	50.4034	1.2518e-12	1.808e-11
Bcin05g02060	0.103136	0.256307	2.01778	51.0749	6.97467	6.97777	22.0934	2.59703e-06	1.3135e-05		Botrytis-specific protein of unknown function
Bcin05g02100	0.25784	0.102523	0.672593	1.62739	2.61044	1.70265	15.4561	8.4444e-05	0.000308555
Bcin05g02230	0.876657	0.871443	4.03556	6.63474	2.63791	2.6453	31.1878	2.34234e-08	1.73361e-07		conserved fungal protein of unknown function
Bcin05g02280	0	0	19.5569	30.7326	11.9699	4.95384	211.706	5.83105e-48	2.06073e-45
Bcin05g02370	0	0	0.206952	4.88216	8.46004	3.59332	22.0719	2.62622e-06	1.32648e-05		RING finger protein
Bcin05g02390	89.7284	89.7587	429.166	376.678	2.20334	8.31582	42.0347	8.96679e-11	9.89322e-10	Bcsfp1	C2H2 zinc finger transcription factor, regulates transcription of ribosomal protein and biogenesis genes
Bcin05g02400	182.448	186.027	1451.35	1361	3.00338	9.62338	67.2267	2.42018e-16	5.72591e-15	Bcrcf2	cytochrome c oxidase subunit
Bcin05g02510	4.79583	3.63956	51.0654	82.7464	3.99765	5.90325	102.128	5.20522e-24	2.72527e-22		Forkhead transcription factor
Bcin05g02530	0	0.256307	0.413904	1.18925	2.58195	2.43131	6.69653	0.00966009	0.0210433		tannase
Bcin05g02560	0.103136	0.153784	11.2789	25.4123	7.06584	4.42223	114.828	8.58483e-27	5.51624e-25		Sclerotiniaceae-specific protein of unknown function
Bcin05g02610	174.764	175.98	963.878	841.923	2.43171	8.40367	44.2802	2.84577e-11	3.39123e-10
Bcin05g02760	0.154704	0	0.776069	1.06406	3.6072	2.62594	19.3671	1.07848e-05	4.81696e-05
Bcin05g02790	18.3067	19.1718	183.049	122.555	3.06669	6.02371	72.3837	1.77168e-17	4.82793e-16
Bcin05g02800	1.59861	0.820182	13.1932	14.2709	3.63514	4.1612	42.9923	5.49553e-11	6.25871e-10
Bcin05g02850	49.9694	49.3134	484.474	270.272	2.96885	8.13231	63.7894	1.38456e-15	2.97116e-14
Bcin05g03070	9.43695	12.8153	48.5819	55.0182	2.25485	5.13907	37.3661	9.79109e-10	9.18899e-09		conserved fungal protein of unknown function
Bcin05g03360	0	0.102523	0.724331	0.751102	3.72072	1.8142	13.5117	0.000237081	0.000788341		CAZY GT8 family protein
Bcin05g03370	0	0	0.0517379	0.500735	5.29719	1.67067	9.65865	0.00188462	0.00498321		CAZY GT69 family protein, alpha-1,3-mannosyltransferase
Bcin05g03390	5.0021	4.76731	136.226	206.678	5.14543	6.80374	169.026	1.20771e-38	2.03851e-36		CAZY GH5 family, exo-1,3-beta-glucanase
Bcin05g03400	0.51568	0.666398	2.63864	4.19365	2.54875	1.67301	15.1959	9.69144e-05	0.000350722
Bcin05g03450	32.6426	33.2686	252.843	241.041	2.9666	7.88925	62.412	2.78627e-15	5.7605e-14
Bcin05g03480	0.51568	0.256307	2.5869	13.1443	4.54488	5.03939	22.3823	2.23424e-06	1.14589e-05
Bcin05g03590	2.16586	2.10172	0.672593	36.9918	3.05572	6.21771	5.10798	0.023816	0.046048
Bcin05g03690	0	0.102523	2.94906	3.69292	5.88871	2.33068	61.4308	4.58576e-15	9.14645e-14		Botrytis-specific protein of unknown function
Bcin05g03840	8.81814	7.84299	38.3896	29.4808	2.07096	5.46445	27.6327	1.4668e-07	9.55533e-07
Bcin05g03870	0	0.0512614	0.413904	0.876286	4.35319	-0.522311	16.7762	4.20578e-05	0.000166189
Bcin05g04010	20.9366	17.1213	189.775	193.847	3.38852	6.9999	80.4035	3.05254e-19	9.83508e-18
Bcin05g04280	8.8697	9.27831	97.5778	138.578	3.73127	6.55187	112.97	2.1904e-26	1.38387e-24
Bcin05g04320	5.1568	5.63875	38.0791	44.2524	2.98119	5.91825	45.9445	1.21648e-11	1.5354e-10		conserved fungal protein of unknown function
Bcin05g04360	3.81604	4.81857	21.2643	26.7267	2.51692	4.12678	57.4065	3.54436e-14	6.35232e-13
Bcin05g04400	3.14565	2.97316	24.3168	15.1472	2.71412	3.61402	49.8186	1.68639e-12	2.40193e-11
Bcin05g04450	0.103136	0.102523	0.827807	0.438143	2.63252	0.176914	8.8307	0.00296205	0.0074188		Sclerotiniaceae-specific protein of unknown function
Bcin05g04460	0	0.102523	0.465642	0.500735	3.13895	-0.821134	9.18663	0.00243789	0.00625173		Botrytis-specific protein of unknown function
Bcin05g04470	2.78467	3.28073	21.8334	20.3423	2.88855	4.15166	49.1741	2.34221e-12	3.26208e-11		Botrytis-specific protein of unknown function
Bcin05g04520	84.7779	93.8596	331.433	529.84	2.2789	7.87415	56.0344	7.12158e-14	1.22959e-12
Bcin05g04590	0.154704	0.205045	1.86257	40.6221	6.83199	6.41076	20.6503	5.51294e-06	2.60861e-05
Bcin05g04640	0	0	1.44866	2.62886	8.32366	1.93341	44.4462	2.61441e-11	3.13739e-10		Botrytis-specific protein of unknown function
Bcin05g04680	91.6364	93.8596	537.764	404.281	2.4014	7.9169	58.2445	2.31482e-14	4.24972e-13
Bcin05g04700	0	0	10.658	17.7135	11.1242	4.259	146.091	1.24011e-33	1.40244e-31		ribonuclease III
Bcin05g04870	127.064	137.791	524.002	526.71	2.05446	8.38737	32.8141	1.01408e-08	7.90369e-08
Bcin05g05020	5.41464	4.97235	25.3516	39.3703	2.6505	4.34482	43.4855	4.27106e-11	4.94891e-10		O-methyltransferase
Bcin05g05080	4.07388	2.97316	73.6231	124.808	4.79938	5.76905	143.745	4.03962e-33	4.1912e-31
Bcin05g05130	0.103136	0	0.25869	0.938878	3.2967	-0.113553	11.7019	0.000624355	0.00186449
Bcin05g05160	7.99305	7.89425	27.3176	35.8651	2.0172	4.07558	7.13154	0.00757398	0.0169848
Bcin05g05180	62.2426	61.8212	285.956	265.577	2.21527	7.20439	51.4887	7.20102e-13	1.07796e-11		glucosidase II beta subunit-like protein
Bcin05g05190	88.2845	92.8343	678.026	945.012	3.18074	8.67956	62.3862	2.82295e-15	5.81507e-14		conserved fungal protein of unknown function
Bcin05g05200	0.25784	0.410091	1.65561	1.68998	2.35337	0.0246208	14.6621	0.000128605	0.000453304
Bcin05g05320	11.6544	10.5598	647.138	505.429	5.72631	8.48347	141.876	1.03523e-32	1.01803e-30		putative allergen Asp F4-like protein
Bcin05g05900	1.85645	1.12775	12.4688	30.67	3.8128	3.80886	59.2596	1.38187e-14	2.6133e-13	Bcap5	aspartyl proteinase
Bcin05g05990	1.18606	0.820182	5.12206	5.88363	2.50806	2.1951	21.1011	4.3567e-06	2.09838e-05
Bcin05g06050	0.618817	1.12775	13.6071	25.3497	4.48953	4.91817	92.9251	5.431e-22	2.39919e-20
Bcin05g06080	0.103136	0.102523	0.155214	1.81516	3.26977	2.75548	6.33772	0.0118197	0.025055
Bcin05g06090	7.37423	6.56145	85.0054	125.434	3.93797	6.13776	103.555	2.53207e-24	1.35072e-22
Bcin05g06120	11.8091	11.2262	60.5334	66.8481	2.51756	6.15322	66.7239	3.12331e-16	7.28278e-15	Bcubc11	ubiquitin-conjugating enzyme
Bcin05g06210	26.4544	29.2702	134.829	162.113	2.45839	5.51079	53.5234	2.55531e-13	4.11653e-12		S-adenosyl-L-methionine-dependent methyltransferase, BcPKS15 cluster-specific
Bcin05g06220	23.6697	20.8121	805.353	720.808	5.14191	7.68283	120.91	3.99855e-28	2.95553e-26	Bcpks15	polyketide synthase
Bcin05g06280	39.3464	40.8553	231.838	200.294	2.46106	9.78813	22.086	2.60698e-06	1.31735e-05		NADP-dependent leukotriene B4 12-hydroxydehydrogenase
Bcin05g06380	0	0	0.362166	0.312959	5.80301	-1.43122	11.8107	0.000588927	0.00177415
Bcin05g06390	0	0	0.25869	0.876286	6.41467	0.152498	15.4664	8.3983e-05	0.000307168
Bcin05g06620	0	0.102523	2.01778	4.75698	5.88141	2.71954	45.9876	1.19001e-11	1.50367e-10		Sclerotiniaceae-specific protein of unknown function
Bcin05g06780	1.2892	1.79415	7.19157	17.7135	3.06863	5.47033	12.9884	0.000313434	0.00100872
Bcin05g06960	0	0	0.465642	1.37702	7.13861	0.380869	25.7156	3.95623e-07	2.38111e-06
Bcin05g07110	4.53799	3.02442	9.77847	22.6582	2.01105	4.31783	17.4792	2.90473e-05	0.000118805		Botrytis-specific protein of unknown function
Bcin05g07510	0.51568	0.0512614	1.65561	4.31884	3.28244	3.12168	24.8206	6.29218e-07	3.61026e-06
Bcin05g07580	37.6962	35.1653	213.471	181.892	2.49931	6.50427	45.7029	1.37621e-11	1.72288e-10
Bcin05g07730	0	0	2.69037	5.00735	9.23259	2.28045	84.5699	3.7087e-20	1.29792e-18		Botrytis-specific protein of unknown function
Bcin05g07740	0	0	0.413904	1.06406	6.82899	-0.172439	16.8301	4.08808e-05	0.000162047
Bcin05g07750	0	0	0	0.563327	5.13362	-1.31937	6.47435	0.0109443	0.0234377		Botrytis-specific small protein of unknown function
Bcin05g07760	0	0	0.206952	0.438143	5.69074	-0.291161	12.5741	0.000391126	0.00123073		Botrytis-specific small protein of unknown function
Bcin05g07810	0	0.102523	0.206952	0.876286	3.20729	0.0967386	6.65302	0.00989881	0.0215032
Bcin05g07820	0	0	0.25869	0.125184	5.00244	-0.540586	7.52362	0.00608951	0.0140543
Bcin05g07830	0	0	0.776069	0.813694	7.02705	0.0501778	22.3438	2.27943e-06	1.16643e-05		Botrytis-specific small protein of unknown function
Bcin05g07840	17.2237	19.6844	169.183	217.319	3.4321	7.19922	120.61	4.65113e-28	3.41191e-26	Bcvps7	protein involved in vacuolar protein sorting
Bcin05g07890	0	0	0.517379	0.438143	6.34599	-0.607344	12.9316	0.000323087	0.00103507		Botrytis-specific protein of unknown function
Bcin05g07950	0	0	0.155214	5.63327	8.69405	3.68831	20.7979	5.10387e-06	2.42418e-05		conserved fungal protein of unknown function
Bcin05g07960	0	0	0.25869	6.00882	8.68627	4.02226	20.6967	5.381e-06	2.55152e-05		calcium homeostasis protein Regucalcin
Bcin05g08100	0	0.0512614	0.465642	1.81516	5.09303	-0.334771	18.8065	1.44674e-05	6.30246e-05		Botrytis-specific protein of unknown function
Bcin05g08150	0	0.205045	8.53676	3.067	5.71745	1.78115	46.5748	8.81888e-12	1.13591e-10		Botrytis-specific protein of unknown function
Bcin05g08160	0	0	0.362166	8.57508	9.29006	4.34612	23.9093	1.00984e-06	5.50377e-06		conserved fungal protein of unknown function
Bcin05g08210	0	0	0.620855	1.94035	7.63286	1.0967	24.5808	7.12587e-07	4.03538e-06
Bcin05g08220	0	0	0.724331	2.87922	8.03558	1.70218	26.7495	2.31615e-07	1.456e-06
Bcin05g08340	2.16586	1.84541	36.9409	37.3047	4.27069	4.91836	100.305	1.30618e-23	6.684e-22
Bcin05g08400	0	0	0.206952	0.563327	5.91286	-0.0364412	11.1324	0.000848307	0.00245924	Bcpks21	polyketide synthase
Bcin06g00024	0.309408	0	0.776069	0.876286	2.97045	1.92902	6.90088	0.00861536	0.0190338
Bcin06g00026	0	0	0.206952	0.0625918	4.59323	-0.58575	6.31445	0.0119758	0.0253527
Bcin06g00040	0	0	0.103476	0.125184	4.27863	-0.973833	4.98828	0.0255196	0.0489071
Bcin06g00090	0	0	0.0517379	0.751102	5.74335	-0.947469	7.57937	0.00590399	0.0136736
Bcin06g00110	0.51568	0.512614	3.93208	10.7658	3.75504	3.20528	41.7529	1.0357e-10	1.12948e-09
Bcin06g00180	0	0	0.310428	0.625918	6.23048	-0.103013	16.8138	4.12319e-05	0.000163382		Sclerotiniaceae-specific protein of unknown function
Bcin06g00190	0	0	0.931283	0.876286	7.19923	0.794894	27.3717	1.67871e-07	1.07989e-06
Bcin06g00200	0	0	0.206952	0.625918	6.00237	-0.707147	11.0848	0.000870378	0.00251677
Bcin06g00300	0	0	0.206952	1.75257	7.30654	2.90391	19.6646	9.22954e-06	4.1868e-05		Botrytis-specific protein of unknown function
Bcin06g00390	24.5464	22.0936	81.1768	113.98	2.0926	6.22218	29.3363	6.08452e-08	4.19061e-07	Bcspc105	subunit of kinetochore-microtubule binding complex
Bcin06g00420	0.206272	0.102523	0.413904	0.813694	2.05022	0.355317	5.93684	0.0148276	0.0305771
Bcin06g00450	0	0	0.25869	6.75992	8.90928	3.60825	23.25	1.42253e-06	7.55276e-06	Bhl1	hydrophobin-like protein
Bcin06g00500	0.103136	0.461352	2.22473	1.00147	2.41596	1.02135	5.98973	0.0143894	0.0298094
Bcin06g00570	0	0.153784	1.81083	46.3806	8.05082	6.73409	24.6033	7.04306e-07	3.99448e-06
Bcin06g00620	34.7569	38.5485	171.046	277.344	2.62876	8.02764	55.5469	9.12571e-14	1.56368e-12	Bctpp2	secreted S53 proteinase, tripeptidyl peptidase
Bcin06g00650	0	0	0.362166	0.438143	6.02975	-1.04333	13.3632	0.000256604	0.000847033		cytochrome P450
Bcin06g00680	0.206272	0.205045	181.962	230.776	9.97277	7.17956	315.949	1.10494e-70	1.38841e-67		CAZY GH55 family protein, exo-beta-1,3-glucanase
Bcin06g00730	8.715	10.0985	58.3604	44.315	2.49185	6.586	35.5179	2.52719e-09	2.21036e-08	Bcenp1	protein associated with U3 and U14 snoRNAs, required for pre-rRNA processing and 4S ribosomal subunit synthesis
Bcin06g00860	4.33172	2.97316	12.9345	16.4617	2.0876	3.48045	26.521	2.60684e-07	1.6225e-06
Bcin06g00880	0	0.0512614	0.362166	0.625918	3.9868	-0.55601	9.53593	0.00201488	0.00529299		Botrytis-specific protein of unknown function
Bcin06g00920	14.1296	12.8153	103.786	61.9033	2.65001	5.83936	46.8064	7.83572e-12	1.01505e-10	Bcmet1	S-adenosyl-L-methionine uroporphyrinogen III transmethylase
Bcin06g00940	0.051568	0.0512614	0.827807	3.31737	5.04752	1.71889	35.6206	2.39744e-09	2.1083e-08		Botrytis-specific protein of unknown function
Bcin06g00950	0	0	0.0517379	1.5022	6.74283	2.06122	14.1885	0.000165379	0.00057125		Sclerotiniaceae-specific protein of unknown function
Bcin06g00970	14.9547	13.9431	47.8059	84.6242	2.21023	6.08004	41.4683	1.19796e-10	1.29519e-09
Bcin06g01030	22.6384	18.0953	118.48	126.185	2.64766	5.9679	17.7853	2.47282e-05	0.000102361
Bcin06g01110	0.670385	0.973966	5.17379	12.7061	3.41842	3.53184	46.2779	1.02615e-11	1.30831e-10		Sclerotiniaceae-specific protein of unknown function
Bcin06g01120	0.618817	0.35883	1.60388	3.25478	2.29479	2.1376	17.871	2.36392e-05	9.83215e-05
Bcin06g01130	0.051568	0	0.25869	2.44108	5.40313	2.78316	18.6827	1.5438e-05	6.68153e-05		conserved fungal protein of unknown function
Bcin06g01320	4.22858	5.99758	27.0072	21.7194	2.30785	4.91599	35.1405	3.06752e-09	2.65016e-08	Bcrtt10	WD40 domain-containing protein involved in endosomal recycling
Bcin06g01330	0	0	0.879545	0.250367	6.52451	-0.556299	13.629	0.000222718	0.000745625		Botrytis-specific protein of unknown function
Bcin06g01650	0.051568	0.153784	0.310428	0.625918	2.13446	-0.389191	5.96498	0.0145928	0.0301534
Bcin06g01710	1.54704	1.48658	24.2134	22.5957	3.99192	5.15719	89.739	2.71741e-21	1.10544e-19
Bcin06g01800	0.154704	0.0512614	0.879545	0.250367	2.47869	-0.249111	6.16073	0.0130617	0.0273699
Bcin06g02180	0	0	0.931283	3.69292	8.50404	3.36214	34.1642	5.06535e-09	4.17218e-08
Bcin06g02210	2.62997	3.22947	21.4712	13.8954	2.69156	3.31267	32.0966	1.4669e-08	1.11938e-07
Bcin06g02290	2.16586	2.40928	26.3864	22.9712	3.5257	3.45304	49.6504	1.83737e-12	2.60386e-11
Bcin06g02310	77.3521	69.4592	473.661	531.405	2.82884	8.3181	57.8909	2.77065e-14	5.02941e-13
Bcin06g02350	56.2607	51.7227	288.801	194.222	2.18857	8.16185	39.7008	2.96005e-10	3.01307e-09	Bcnog2	GTPase, associates with pre-6S ribosomal subunits in nucleolus
Bcin06g02400	44.7611	46.1865	177.202	259.819	2.29721	7.63607	44.0226	3.246e-11	3.83184e-10	Bcerg9	farnesyl-diphosphate farnesyl transferase (squalene synthase)
Bcin06g02530	8.19932	7.89425	220.3	134.322	4.45154	5.89431	122.468	1.8229e-28	1.35626e-26
Bcin06g02650	0	0	0.362166	0.250367	5.71936	-0.346287	10.196	0.00140744	0.00386798		Botrytis-specific small peptide of unknown function
Bcin06g02660	0	0	0.103476	0.250367	4.83735	-0.910424	6.64408	0.0099486	0.0215906
Bcin06g02780	0.051568	0.102523	13.7106	33.8622	8.1417	4.85838	142.478	7.64656e-33	7.58553e-31
Bcin06g02790	0.154704	0.256307	0.620855	2.00294	2.60437	0.96728	10.1355	0.00145441	0.00397292		Botrytis-specific protein of unknown function
Bcin06g02800	0	0	0.155214	0.500735	5.65666	-0.712923	11.7351	0.000613336	0.00183936		Botrytis-specific protein of unknown function
Bcin06g02810	0	0	0.569117	2.12812	7.6069	1.33466	19.312	1.11005e-05	4.94626e-05		Sclerotiniaceae-specific protein of unknown function
Bcin06g02830	0.670385	0.563875	9.77847	14.5839	4.30071	2.99137	47.9249	4.42858e-12	5.93398e-11	Bcspe1	ornithine decarboxylase, polyamine biosynthesis
Bcin06g02880	1.2892	1.12775	4.0873	9.38878	2.481	3.19462	24.109	9.10326e-07	5.02925e-06		Botrytis-specific protein of unknown function
Bcin06g02980	7.37423	7.94551	502.013	368.228	5.90175	7.54443	178.594	9.82472e-41	2.05755e-38		conserved fungal protein of unknown function
Bcin06g02990	0	0.0512614	1.0865	4.06847	6.24864	1.58712	35.9854	1.98805e-09	1.7717e-08		Sclerotiniaceae-specific protein of unknown function
Bcin06g03000	0.309408	0.461352	4.86337	7.51102	4.05149	3.55942	40.2075	2.28364e-10	2.3715e-09		Sclerotiniaceae-specific protein of unknown function
Bcin06g03070	8.715	11.5851	40.2521	55.8945	2.2852	5.18106	45.737	1.35246e-11	1.69567e-10
Bcin06g03140	1.18606	2.30676	17.6944	42.1243	4.09776	5.31182	62.2985	2.95144e-15	6.05769e-14
Bcin06g03160	6.60071	4.20343	34.9749	53.7664	3.03113	4.89371	51.2198	8.25833e-13	1.22083e-11	Bcsod2	Cu/Zn superoxide dismutase
Bcin06g03330	0.206272	0.102523	2.5869	3.88069	4.35076	2.59951	46.2879	1.02094e-11	1.30461e-10		Sclerotiniaceae-specific protein of unknown function
Bcin06g03390	0.309408	1.3328	2.79385	63.5307	5.17497	7.08897	15.2516	9.40967e-05	0.000341508
Bcin06g03560	0	0.102523	0.206952	4.50661	5.23181	3.61593	9.22075	0.00239288	0.00615444
Bcin06g03570	0	0	0.206952	1.00147	6.7137	0.607543	12.7621	0.000353719	0.00112428
Bcin06g03580	0	0	0.776069	1.62739	7.58474	0.990286	19.3102	1.11113e-05	4.94908e-05
Bcin06g03600	0.670385	0.563875	6.72593	7.63621	3.58128	2.83282	60.2736	8.25475e-15	1.60125e-13		conserved fungal protein of unknown function
Bcin06g03690	0	0	0.103476	0.438143	5.39508	-1.25898	7.03261	0.00800386	0.0178321		Botrytis-specific protein of unknown function
Bcin06g03860	0	0	0.206952	0.438143	5.80147	-0.875173	9.1276	0.00251781	0.0064377
Bcin06g03870	0	0	0.206952	1.68998	7.22329	2.63575	16.7095	4.35626e-05	0.000171237
Bcin06g03940	0.567248	0.973966	11.2271	5.00735	3.60262	2.02023	23.7584	1.09218e-06	5.90978e-06
Bcin06g04190	0.103136	0	0.25869	1.62739	4.00647	2.08228	12.7917	0.000348153	0.00110877		Botrytis-specific protein of unknown function
Bcin06g04210	1.23763	0.205045	47.4954	67.1611	6.54351	6.2433	120.599	4.67633e-28	3.41191e-26
Bcin06g04340	3.45506	2.97316	150.092	282.414	6.03975	6.82528	190.333	2.68877e-43	6.91075e-41		Botrytis-specific protein of unknown function
Bcin06g04350	0.309408	0.256307	2.94906	1.37702	2.9645	1.17872	20.5567	5.78903e-06	2.73239e-05		Botrytis-specific small peptide of unknown function
Bcin06g04670	3.30035	2.87064	28.4041	37.4925	3.46611	4.36415	45.5887	1.4588e-11	1.81492e-10
Bcin06g04770	0	0	0.931283	2.62886	8.10577	1.01114	32.0134	1.53111e-08	1.16523e-07
Bcin06g04790	0	0	0.155214	0.125184	4.84401	-1.86578	5.7007	0.0169581	0.0343445
Bcin06g05020	8.50873	9.6884	60.4299	76.7376	2.95626	5.89073	91.8345	9.42381e-22	4.03689e-20		Botrytis-specific protein of unknown function
Bcin06g05070	0.721953	1.5891	32.2845	37.9307	4.91106	5.5796	68.0892	1.56265e-16	3.79227e-15		Sclerotiniaceae-specific protein of unknown function
Bcin06g05230	11.345	9.32957	72.5366	51.1375	2.62903	6.70649	45.477	1.5444e-11	1.9109e-10
Bcin06g05250	0	0	0.517379	0	5.41237	-1.15349	6.47105	0.0109646	0.0234668
Bcin06g05280	0.412544	0.205045	10.7615	13.7702	5.34415	3.34439	70.6883	4.18362e-17	1.07609e-15		Botrytis-specific protein of unknown function
Bcin06g05310	2.93938	1.3328	4.29425	32.9233	3.42144	5.79773	12.2438	0.000466806	0.00143532		conserved fungal protein of unknown function
Bcin06g05350	47.7004	44.3923	563.323	645.322	3.75802	7.57649	35.784	2.2045e-09	1.95688e-08
Bcin06g05420	0	0	11.3823	14.7091	11.0906	4.0692	123.927	8.73875e-29	6.76894e-27		Botrytis-specific protein of unknown function
Bcin06g05500	0	0.102523	1.44866	2.00294	4.94226	1.29763	38.2165	6.33146e-10	6.10943e-09		Botrytis-specific protein of unknown function
Bcin06g05610	0	0	0.620855	1.81516	7.5634	0.978271	30.7559	2.92611e-08	2.12124e-07		Botrytis-specific protein of unknown function
Bcin06g05620	0.618817	0.307568	14.5384	23.4094	5.43155	4.7728	117.707	2.00964e-27	1.3691e-25		Sclerotiniaceae-specific protein of unknown function
Bcin06g05850	11.9122	12.0464	134.105	147.091	3.60145	5.69369	64.9866	7.54074e-16	1.66559e-14
Bcin06g06040	101.383	102.215	839.655	956.716	3.18999	8.98738	97.0751	6.67481e-23	3.25368e-21		SUN domain-containing protein
Bcin06g06060	0	0	0.827807	1.62739	7.58469	0.668356	33.066	8.90819e-09	7.02529e-08
Bcin06g06090	0.412544	0.256307	1.55214	2.69145	2.73346	1.88082	17.8551	2.38383e-05	9.90766e-05
Bcin06g06120	1.1345	0.461352	3.93208	34.2377	4.89191	6.19704	18.4358	1.75724e-05	7.51613e-05
Bcin06g06170	0.103136	0.153784	0.724331	0.438143	2.18254	-0.563609	7.81893	0.00517019	0.0121559
Bcin06g06180	0.360976	0.102523	1.55214	8.32472	4.4751	4.20821	16.3312	5.31803e-05	0.000204558		MFS sugar transporter
Bcin06g06230	0.51568	0.512614	12.3136	12.0802	4.60551	3.19625	106.782	4.96971e-25	2.79614e-23		Botrytis-specific protein of unknown function
Bcin06g06520	0	0	0.362166	0.876286	6.57962	-0.594404	17.9806	2.23169e-05	9.31644e-05		FAD-binding oxidoreductase
Bcin06g06540	0.412544	0.307568	1.75909	4.31884	3.15618	1.93507	20.099	7.35351e-06	3.41103e-05		Sclerotiniaceae-specific protein of unknown function
Bcin06g06620	0	0	0.569117	0.813694	6.90924	0.126645	17.0477	3.64527e-05	0.000146238		Botrytis-specific protein of unknown function
Bcin06g06690	8.19932	8.30434	44.1325	28.98	2.13683	6.54406	31.4274	2.07036e-08	1.54139e-07	Bcytm1	constituent of 66S pre-ribosomal particles
Bcin06g06710	0	0	0.879545	3.50514	8.33744	2.07706	36.3949	1.61121e-09	1.45537e-08		Botrytis-specific protein of unknown function
Bcin06g06840	0	0	0.206952	0.500735	5.7818	-0.687128	9.32114	0.00226525	0.00587293
Bcin06g06960	0	0	0.569117	2.00294	7.56772	2.68574	30.1821	3.93326e-08	2.79229e-07		conserved fungal protein of unknown function
Bcin06g06970	0	0	0.724331	0.68851	6.84607	0.0306834	9.40186	0.00216766	0.00564579
Bcin06g07130	0	0	0.362166	0.625918	6.37783	-0.308213	14.013	0.000181552	0.00062067
Bcin06g07220	0.206272	0.102523	3.82861	5.63327	4.90586	2.53253	65.1936	6.78891e-16	1.52333e-14
Bcin06g07230	11.4481	12.6616	144.763	373.799	4.41086	7.87606	71.8906	2.2746e-17	6.08119e-16
Bcin06g07240	20.9366	19.9407	128.155	190.404	2.98392	6.80974	44.6482	2.35815e-11	2.84918e-10	Bccrc1	mitochondrial inner membrane carnitine transporter
Bcin06g07310	1.1345	0.973966	17.8496	40.6847	4.81301	5.71666	92.9477	5.36951e-22	2.38132e-20		cyclohexanone monooxygenase
Bcin06g07460	0.154704	0.102523	3.10428	4.25625	4.81056	2.11265	58.1326	2.45035e-14	4.47674e-13
Bcin06g07560	11.8606	10.3035	61.1543	71.7928	2.63404	6.19325	44.0058	3.27399e-11	3.86085e-10	Bclcp5	protein involved in maturation of 18S rRNA
Bcin07g00140	0.979793	0.820182	1.65561	7.63621	2.31319	3.51524	8.79237	0.00302493	0.00754997		Sclerotiniaceae-specific protein of unknown function
Bcin07g00250	8.61186	7.94551	100.579	81.119	3.55585	4.92816	40.0322	2.49809e-10	2.57528e-09
Bcin07g00260	10.4167	9.6884	75.1752	66.7855	2.8654	5.75919	77.6483	1.2312e-18	3.76314e-17
Bcin07g00400	14.5422	14.9171	128.31	123.494	3.14303	6.65112	67.6694	1.93339e-16	4.64975e-15
Bcin07g00570	0	0.102523	0.724331	2.56627	4.78243	1.96014	32.5407	1.16725e-08	9.02284e-08		Botrytis-specific protein of unknown function
Bcin07g00630	0	0	0.724331	1.94035	7.69636	0.730158	30.8982	2.7192e-08	1.99167e-07
Bcin07g00650	0	0	0.362166	0.438143	6.08087	-0.203213	16.2836	5.45341e-05	0.000208918		short chain dehydrogenase/reductase family protein
Bcin07g00710	261.244	254.359	1703.42	1480.55	2.69264	9.51999	58.7867	1.75729e-14	3.26325e-13		conserved fungal protein of unknown function
Bcin07g00790	0	0	0.103476	0.375551	5.27355	-1.49123	7.82649	0.0051486	0.0121127
Bcin07g00860	0.154704	0.102523	1.34519	1.87776	3.6997	0.327607	16.4141	5.0906e-05	0.000196752
Bcin07g00880	0.206272	0.307568	1.24171	1.18925	2.26803	0.663155	13.6446	0.000220878	0.000740123
Bcin07g00900	0	0	0.310428	2.06553	7.48261	1.96663	23.496	1.25171e-06	6.70565e-06
Bcin07g00910	0.103136	0.153784	3.72513	10.7032	5.69541	3.32174	74.2067	7.03523e-18	1.97914e-16
Bcin07g00930	0.154704	0.0512614	0.672593	1.94035	3.48208	0.972741	13.854	0.000197579	0.00066959		Botrytis-specific protein of unknown function
Bcin07g01040	0.103136	0.102523	1.81083	5.3829	4.9675	2.02157	42.7058	6.36228e-11	7.16643e-10
Bcin07g01090	5.72405	6.1001	524.933	600.256	6.62934	8.02151	272.554	3.14923e-61	2.37431e-58
Bcin07g01100	0.051568	0.0512614	789.314	728.632	13.7475	9.08313	403.403	1.00034e-89	5.65642e-86		conserved fungal protein of unknown function
Bcin07g01110	0	0	3428.67	3248.14	19.068	12.1995	351.013	2.54941e-78	4.80522e-75
Bcin07g01120	26.0934	21.9399	146.574	170.062	2.77123	7.32895	71.1394	3.32862e-17	8.71373e-16	Bcerg5	cytochrome P450, C-22 sterol desaturase
Bcin07g01300	57.6015	59.9758	215.023	254.311	2.0425	7.28112	37.3837	9.70316e-10	9.12162e-09	BcchsVII	chitin synthase
Bcin07g01350	0.360976	0.205045	1.60388	3.12959	3.03263	1.99153	20.0728	7.45507e-06	3.45389e-05
Bcin07g01360	0.206272	0.0512614	5.94986	7.19806	5.67562	2.77226	86.7442	1.23508e-20	4.58204e-19	Bchox4	Botrytis-specific homeobox gene
Bcin07g01610	64.2538	71.9197	341.108	277.97	2.25894	7.40051	39.3499	3.54276e-10	3.55187e-09	Bcddi1	DNA damage-inducible v-SNARE binding protein
Bcin07g01670	0.154704	0.0512614	1.60388	1.25184	3.89281	0.792096	19.962	7.89978e-06	3.63608e-05		Botrytis-specific protein of unknown function
Bcin07g01680	0.103136	0.0512614	4.81163	7.38584	6.22265	2.79109	67.3987	2.21791e-16	5.29164e-15
Bcin07g01730	0.464112	0.563875	2.37995	18.5272	4.26338	4.81756	19.924	8.05825e-06	3.69699e-05
Bcin07g01780	0	0	0.827807	1.5648	7.61586	2.21583	31.591	1.9031e-08	1.42531e-07		Botrytis-specific protein of unknown function
Bcin07g01790	0	0	2.17299	5.25772	9.29954	3.15655	49.6815	1.80839e-12	2.56601e-11		Botrytis-specific protein of unknown function
Bcin07g01860	0	0	0.672593	1.43961	7.35922	0.344125	30.309	3.6841e-08	2.6253e-07
Bcin07g02040	0	0	1.60388	3.56774	8.63998	1.95144	45.5945	1.4545e-11	1.81155e-10
Bcin07g02050	0	0	0.465642	1.06406	6.88431	0.222051	17.034	3.67162e-05	0.000147138
Bcin07g02060	0.103136	0	2.37995	2.75404	5.53922	1.73941	44.1423	3.05355e-11	3.61977e-10		Botrytis-specific protein of unknown function
Bcin07g02090	0	0	0.103476	0.438143	5.42608	0.421745	6.61444	0.0101155	0.0219108		Botrytis-specific protein of unknown function
Bcin07g02180	0.825089	0.871443	34.8714	18.089	5.02963	6.40002	37.3173	1.00391e-09	9.40615e-09	Bctpo1	MFS polyamine transporter
Bcin07g02190	0	0	1.18997	0.312959	6.93512	0.287109	20.956	4.69949e-06	2.24247e-05
Bcin07g02230	0	0.0512614	0.310428	2.12812	5.08139	1.64349	15.9825	6.39316e-05	0.0002406		Botrytis-specific protein of unknown function
Bcin07g02330	0	0	0.413904	1.75257	7.33098	0.199384	25.6132	4.1717e-07	2.49618e-06
Bcin07g02350	29.4454	29.9879	114.186	171.189	2.28883	6.28792	48.6848	3.00594e-12	4.13052e-11
Bcin07g02360	0	0.102523	0.620855	1.94035	4.4666	2.26029	19.9657	7.8843e-06	3.63192e-05		Botrytis-specific protein of unknown function
Bcin07g02400	0.051568	0.0512614	4.86337	5.57067	6.55167	1.7263	78.8899	6.56681e-19	2.04584e-17		Botrytis-specific protein of unknown function
Bcin07g02420	123.041	126.769	412.61	675.053	2.13275	8.04088	52.8344	3.62894e-13	5.69205e-12		MFS transporter
Bcin07g02450	13.8202	11.5851	54.2731	49.1972	2.08441	6.71749	24.2882	8.29476e-07	4.63237e-06	Bcutp18	small-subunit processome protein involved in pre-18S rRNA maturation
Bcin07g02620	0.103136	0.102523	0.206952	1.00147	2.37145	-0.19662	6.51252	0.0107118	0.0230435		Botrytis-specific protein of unknown function
Bcin07g02980	5.56935	6.40767	47.2367	16.2739	2.36488	8.28977	21.2511	4.02887e-06	1.95799e-05		NADPH dehydrogenase
Bcin07g03110	1.85645	2.10172	83.0911	71.5425	5.39385	5.13377	93.2078	4.70827e-22	2.09629e-20		2-methylcitrate dehydratase
Bcin07g03150	0.773521	0.717659	2.17299	11.6421	3.00467	3.70769	22.6795	1.91395e-06	9.94252e-06
Bcin07g03260	1.75331	1.89667	7.29505	10.5154	2.31146	2.51567	34.4938	4.27604e-09	3.5927e-08
Bcin07g03320	0	0	0	0.500735	5.40084	-0.632888	5.55063	0.018474	0.0369318		Botrytis-specific protein of unknown function
Bcin07g03330	0	0	3.4147	7.63621	9.79072	3.90815	62.247	3.02964e-15	6.20691e-14		Botrytis-specific protein of unknown function
Bcin07g03350	0	0	0.206952	0.0625918	4.56277	-0.00686127	6.19557	0.0128071	0.026901		Botrytis-specific protein of unknown function
Bcin07g03360	0	0	1.03476	2.56627	8.22063	0.560803	20.3189	6.55486e-06	3.06952e-05		Botrytis-specific protein of unknown function
Bcin07g03650	0.51568	0.717659	5.27727	7.13547	3.36811	2.41099	57.2179	3.90105e-14	6.95852e-13		Botrytis-specific protein of unknown function
Bcin07g03660	1.49547	2.15298	9.26109	5.88363	2.11192	2.97678	18.5781	1.63087e-05	7.03144e-05		Botrytis-specific protein of unknown function
Bcin07g03690	0.206272	0	1.9143	1.25184	4.26958	-0.521736	14.3767	0.000149646	0.000522008		flavin reductase, frame-shifted pseudogene
Bcin07g03700	0	0	0.25869	18.8401	10.5964	5.89688	22.2029	2.45309e-06	1.24715e-05		Botrytis-specific protein of unknown function
Bcin07g03710	0	0	0.103476	0.500735	5.49098	0.769895	9.10632	0.00254728	0.00648956		Botrytis-specific protein of unknown function
Bcin07g03800	0.773521	0.871443	5.07032	6.50955	2.84894	3.34706	13.5912	0.000227244	0.000759428		conserved fungal protein of unknown function
Bcin07g03850	0	0	0	0.813694	5.65635	0.943575	6.12043	0.0133628	0.0279541		Botrytis-specific protein of unknown function
Bcin07g03870	0	0	0	2.62886	7.7085	1.96919	8.41725	0.00371677	0.00907056		Botrytis-specific protein of unknown function
Bcin07g03900	0.309408	0.307568	3.82861	5.19512	3.87896	1.89056	45.6192	1.43626e-11	1.79081e-10		phosphoglycerate mutase
Bcin07g03910	23.876	23.0676	160.439	266.141	3.16528	6.99223	85.3401	2.51222e-20	8.90618e-19
Bcin07g03940	0.154704	0.102523	10.2959	28.9174	7.19287	4.78157	96.7801	7.74715e-23	3.72819e-21
Bcin07g03970	0.051568	0.205045	0.724331	1.06406	2.81566	0.545629	12.7767	0.000350964	0.00111679		Sclerotiniaceae-specific protein of unknown function
Bcin07g03980	43.3687	44.6486	376.549	372.109	3.13344	7.61246	61.3167	4.8593e-15	9.67497e-14
Bcin07g04000	15.2641	14.6095	53.0831	140.018	2.66967	5.87103	39.4294	3.40131e-10	3.42219e-09
Bcin07g04020	0	0	0.310428	0	4.62219	-1.32193	5.34725	0.020755	0.040822
Bcin07g04080	2.16586	2.9219	95.9221	67.2236	4.97057	5.91989	115.214	7.06544e-27	4.59213e-25
Bcin07g04090	0.360976	0.461352	34.5092	27.3526	6.25267	4.61455	175.316	5.10773e-40	9.9592e-38		conserved fungal protein of unknown function
Bcin07g04100	2.21743	2.15298	81.6942	76.1743	5.2229	5.66269	139.114	4.15964e-32	4.02063e-30		O-methyltransferase
Bcin07g04190	0	0.102523	0	10.2025	6.13918	4.63792	10.0394	0.0015323	0.00416044
Bcin07g04240	0	0	5.22553	5.19512	9.74806	3.28115	64.3769	1.02755e-15	2.23902e-14		Sclerotiniaceae-specific protein of unknown function
Bcin07g04360	0.309408	0.512614	2.27647	3.37996	2.798	1.36945	19.1949	1.18029e-05	5.23858e-05
Bcin07g04430	81.5291	79.9165	1019.03	774.011	3.51385	8.89991	110.626	7.14609e-26	4.36839e-24	Bcsst2	GTPase-activating protein for Gpa1p, regulates desensitization to alpha factor pheromone
Bcin07g04490	1.03136	1.64036	3.36297	67.9122	4.62656	7.57508	14.1791	0.00016621	0.000573945		serine threonine-protein kinase
Bcin07g04630	37.3868	36.3443	432.943	281.538	3.30127	7.8149	56.9363	4.50161e-14	7.96693e-13
Bcin07g04770	0.25784	0.307568	22.1956	9.63914	5.75917	2.93426	97.097	6.60131e-23	3.23178e-21		PA14 (fungal adhesin) domain-containing protein
Bcin07g04780	8.8697	11.9439	50.2893	58.8989	2.44634	7.21479	60.3213	8.05713e-15	1.5683e-13	Bcaro8	aromatic aminotransferase
Bcin07g04790	0.670385	0.410091	2.06952	3.067	2.2534	1.65187	15.6488	7.62624e-05	0.000281939		secreted prolyl oligopeptidase
Bcin07g04940	0.051568	0.153784	3.05254	4.25625	5.10423	2.18834	71.8039	2.37678e-17	6.30963e-16		MFS multidrug transporter
Bcin07g04970	1.85645	2.2555	9.57152	10.1399	2.31684	3.40224	34.8227	3.61144e-09	3.07312e-08
Bcin07g05020	0	0	0.620855	14.2709	10.0231	5.19505	29.1031	6.86266e-08	4.68941e-07
Bcin07g05110	23.7729	25.1693	220.921	155.478	2.98905	8.09533	43.8107	3.61729e-11	4.22603e-10	Bcnop2	rRNA m5C methyltransferase
Bcin07g05140	137.738	134.766	889.893	540.543	2.44268	9.49002	34.5244	4.20937e-09	3.54195e-08	Bchsp60	mitochondrial chaperonin HSP60
Bcin07g05160	3.45506	2.97316	15.8318	25.0367	2.68972	4.5782	54.1838	1.8259e-13	2.9883e-12
Bcin07g05170	1.54704	2.40928	6.46724	23.7223	2.81152	4.39057	36.6855	1.38805e-09	1.27002e-08
Bcin07g05180	0	0	6.67419	16.5242	10.7779	3.893	104.769	1.37213e-24	7.38922e-23
Bcin07g05190	0	0	18.367	30.0441	11.91	4.83602	182.491	1.38524e-41	3.26368e-39		conserved fungal small protein
Bcin07g05200	0.412544	0.666398	3.98382	3.19218	2.78883	2.05517	27.4199	1.63735e-07	1.05629e-06
Bcin07g05220	0.154704	0	1.39692	2.44108	4.54468	1.53629	36.07	1.90353e-09	1.70308e-08
Bcin07g05360	0.51568	0.563875	4.60468	7.32325	3.4784	2.83681	48.6081	3.12578e-12	4.2796e-11		Botrytis-specific protein of unknown function
Bcin07g05390	0.154704	0.153784	2.12126	3.69292	4.22157	2.22447	39.8551	2.73522e-10	2.79933e-09
Bcin07g05430	0	0.256307	0.465642	0.68851	2.18287	-0.665558	5.80352	0.0159941	0.032662
Bcin07g05500	0	0.0512614	3.31123	4.94476	7.04075	2.45263	59.0254	1.55652e-14	2.92891e-13		calcineurin superfamily phosphoprotein phosphatase
Bcin07g05600	0.464112	0.153784	22.1956	11.3917	5.81136	3.57727	94.0465	3.08191e-22	1.39973e-20
Bcin07g05660	9.74636	10.0985	40.0452	38.6818	2.03129	6.36687	35.6665	2.34157e-09	2.0654e-08	Bcnoc3	subunit of a nuclear complex with Noc2 and pre-replicative complexes
Bcin07g05690	0.103136	0.102523	0.724331	4.50661	4.56292	3.19112	19.1871	1.18511e-05	5.25583e-05
Bcin07g05810	10.6746	10.0985	154.024	87.0027	3.56555	6.54302	53.702	2.33324e-13	3.76952e-12	Bcccp2	cytochrome C peroxidase 2
Bcin07g05820	0.51568	1.07649	1.55214	5.25772	2.05886	3.37885	9.7119	0.00183078	0.00486054
Bcin07g05860	2.78467	2.56307	32.2327	22.846	3.41971	3.79983	57.2081	3.92061e-14	6.9824e-13		Botrytis-specific protein of unknown function
Bcin07g05880	188.584	194.947	857.556	744.28	2.1237	9.07968	49.2401	2.26475e-12	3.16589e-11	Bcvel4	Velvet-like 4, component of the Velvet protein complex
Bcin07g05990	0	0.0512614	2.01778	5.69586	6.86776	1.95839	52.7332	3.82082e-13	5.97644e-12
Bcin07g06040	0	0	0.362166	4.00588	8.3657	2.98444	19.8861	8.21937e-06	3.7648e-05
Bcin07g06050	0	0.0512614	0.206952	0.375551	3.23531	-0.762497	7.51875	0.006106	0.0140895		Botrytis-specific small protein of unknown function
Bcin07g06060	14.6453	15.891	575.688	303.508	4.78385	7.94977	98.8699	2.69649e-23	1.34337e-21		short-chain dehydrogenase/reductase
Bcin07g06070	7.94148	6.04884	52.6175	96.3289	3.36728	4.89064	48.64	3.07528e-12	4.22067e-11		acyl-CoA dehydrogenase domain-containing protein, possible nitroalkane oxidase
Bcin07g06080	4.79583	5.69001	39.4243	60.0256	3.26656	4.37307	64.5509	9.40722e-16	2.05379e-14		conserved fungal protein of unknown function
Bcin07g06100	18.0488	20.3508	115.479	131.13	2.72859	6.51202	56.2765	6.29632e-14	1.09546e-12
Bcin07g06240	0.721953	0.871443	3.31123	5.06994	2.42705	4.19762	20.6113	5.62625e-06	2.66112e-05		integral membrane protein
Bcin07g06310	57.5499	54.132	659.141	606.703	3.55867	10.163	86.4671	1.42082e-20	5.20001e-19	Bcole1	delta(9) fatty acid desaturase, required for mono-unsaturated fatty acid synthesis
Bcin07g06380	29.7032	28.7576	170.321	141.771	2.44705	7.08321	25.9495	3.50465e-07	2.13087e-06		Botrytis-specific protein of unknown function
Bcin07g06410	0.670385	1.07649	3.0008	4.6318	2.15795	1.82375	25.8655	3.66047e-07	2.21607e-06		Botrytis-specific protein of unknown function
Bcin07g06600	13.3046	9.48335	53.8592	55.7067	2.32175	4.97865	45.0845	1.8871e-11	2.30965e-10
Bcin07g06730	1.2892	2.20424	29.1285	35.8651	4.32975	4.41703	99.1129	2.38511e-23	1.1935e-21
Bcin07g06740	4.8474	4.04965	135.088	126.811	4.93457	6.69436	152.508	4.90742e-35	6.16645e-33		Botrytis-specific protein of unknown function
Bcin07g06760	0.103136	0	0.879545	28.2289	8.24702	6.24442	20.8017	5.09375e-06	2.42039e-05		Botrytis-specific protein of unknown function
Bcin07g06850	0	0	0.517379	0.625918	6.55643	-0.656613	17.7956	2.45955e-05	0.000101849		Botrytis-specific protein of unknown function
Bcin07g06860	0	0	0.103476	0.375551	5.17879	-0.858352	6.95316	0.00836714	0.0185501
Bcin07g06870	0	0	0.983021	1.43961	7.60108	0.392447	29.638	5.20748e-08	3.62855e-07		Botrytis-specific protein of unknown function
Bcin07g06880	0	0	0.103476	0.625918	5.86013	-0.72236	8.63353	0.00330032	0.00817238		Botrytis-specific protein of unknown function
Bcin07g06900	0	0	0.413904	0.68851	6.45727	-0.0631383	15.9007	6.67529e-05	0.000250364		Botrytis-specific protein of unknown function
Bcin07g06920	0	0	1.86257	1.62739	8.1436	0.339814	22.7304	1.86395e-06	9.70955e-06
Bcin07g06940	0	0	0.879545	1.18925	7.39985	0.994158	26.1994	3.07912e-07	1.89661e-06		Sclerotiniaceae-specific protein of unknown function
Bcin07g06950	1.23763	1.3328	31.2497	30.4822	4.63697	5.69187	160.003	1.12991e-36	1.73155e-34
Bcin07g06980	3.76447	4.86983	21.6265	47.8202	3.00108	5.21562	51.1049	8.75603e-13	1.29103e-11
Bcin07g06990	6.34287	9.17578	43.9773	117.986	3.36375	7.11703	52.5919	4.10575e-13	6.39559e-12
Bcin07g07040	0.25784	0.102523	2.12126	2.69145	3.73398	1.56443	40.0944	2.41981e-10	2.49915e-09		small protein of unknown function shared between Botrytis, Sclerotinia and Phialocephala
Bcin07g07050	0.206272	0.153784	1.55214	1.94035	3.27535	1.67572	28.6606	8.62399e-08	5.81913e-07		conserved fungal protein of unknown function
Bcin07g07100	0.464112	1.02523	3.36297	2.87922	2.10254	4.72392	14.2321	0.000161587	0.000559174
Bcin07g07110	6.60071	6.1001	74.5026	29.6059	3.00651	6.07841	40.9056	1.59763e-10	1.70288e-09
Bcin07g07130	0	0	0.0517379	0.312959	4.75578	-1.07209	5.21566	0.0223844	0.0436081		cytochrome P450
Bcin08g00080	0	0	0.206952	0.438143	5.68127	0.00877873	13.7419	0.000209722	0.000707351		HET domain-containing protein
Bcin08g00190	3.40349	3.02442	36.2683	45.5043	3.71135	4.78365	123.947	8.65296e-29	6.74871e-27		phosphoribosyltransferase
Bcin08g00200	0	0.102523	17.7979	16.3991	8.2631	4.26992	173.05	1.59645e-39	2.91197e-37		Sclerotiniaceae-specific protein of unknown function
Bcin08g00210	16.6049	18.9667	69.691	123.118	2.47867	7.0984	30.0194	4.2775e-08	3.01397e-07		conserved fungal protein of unknown function
Bcin08g00250	0.154704	0.102523	3.67339	4.06847	4.89684	2.25745	69.982	5.98482e-17	1.52438e-15		Botrytis-specific protein of unknown function
Bcin08g00260	0.773521	0.666398	12.1067	16.5868	4.33795	4.10204	107.05	4.34075e-25	2.46681e-23
Bcin08g00270	4.8474	4.45974	126.758	174.256	5.04767	6.24404	179.012	7.96312e-41	1.69915e-38	Bcstl1	MFS sugar transporter, glycerol-proton symporter
Bcin08g00280	0.979793	1.02523	32.6466	23.9101	4.84327	4.30651	82.4401	1.08921e-19	3.6336e-18		carboxypeptidase S1
Bcin08g00370	35.5304	34.9603	141.555	193.784	2.30064	7.35108	48.4587	3.37313e-12	4.59599e-11
Bcin08g00400	38.8823	38.5998	2887.96	3186.55	6.34505	10.3981	182.814	1.1775e-41	2.83326e-39
Bcin08g00410	17.069	15.9935	368.064	299.001	4.38869	7.29714	146.285	1.12482e-33	1.29802e-31
Bcin08g00450	0	0	1.44866	20.6553	10.6747	5.6206	35.6432	2.36977e-09	2.08704e-08
Bcin08g00750	0	0	0	0.813694	5.72111	1.1586	9.54263	0.00200753	0.00527736		Botrytis-specific small protein of unknown function
Bcin08g00980	0.309408	0.512614	6.93288	4.00588	3.94101	1.32983	28.7366	8.29209e-08	5.61192e-07		Botrytis-specific protein of unknown function
Bcin08g00990	6.80698	6.15136	439.359	283.228	5.92568	6.76813	88.9868	3.97447e-21	1.56611e-19		Botrytis-specific small secreted peptide of unknown function
Bcin08g01020	2.68154	2.97316	25.4033	53.8916	3.75479	4.74651	75.3981	3.84753e-18	1.10717e-16		peptidase S53 family protein, sedolysin
Bcin08g01040	160.583	160.243	864.386	730.447	2.37222	9.00758	62.6251	2.50041e-15	5.20758e-14
Bcin08g01070	0.051568	0	0.465642	0.876286	4.39985	0.17618	19.5094	1.00106e-05	4.50497e-05
Bcin08g01140	2.68154	1.89667	35.6992	76.8628	4.58289	7.71835	86.4333	1.44531e-20	5.25561e-19
Bcin08g01210	0.25784	0.153784	0.931283	0.751102	2.06739	1.05675	9.999	0.00156625	0.00424188		RTA1 domain-containing protein
Bcin08g01220	0	0	2.22473	4.69439	9.08242	1.77603	57.9021	2.75494e-14	5.00894e-13
Bcin08g01240	0.103136	0.205045	0.517379	0.938878	2.21595	-0.022506	8.04471	0.00456367	0.010909
Bcin08g01280	0.360976	0.410091	3.51818	5.06994	3.49168	2.41706	47.7276	4.89748e-12	6.51595e-11		protein of unknown function shared between Botrytis, Phialocephala
Bcin08g01380	1.18606	1.74289	2.84559	34.4881	3.55502	5.80201	12.8298	0.000341138	0.00108811
Bcin08g01410	34.3959	38.1385	241.616	300.942	2.94869	7.14109	65.5224	5.74572e-16	1.30217e-14	BcphnA	Phosducin-Like Protein
Bcin08g01500	0.721953	0.615136	13.1932	31.7341	5.04802	4.70752	89.3974	3.22966e-21	1.28607e-19		conserved fungal P-loop containing dynamin-like protein
Bcin08g01540	22.6384	23.9903	121.17	146.778	2.56863	6.82949	51.2272	8.22707e-13	1.2178e-11
Bcin08g01610	23.4119	23.5802	96.4395	125.872	2.28085	5.6564	37.6974	8.26143e-10	7.86124e-09
Bcin08g01630	0.876657	0.410091	23.3338	15.1472	4.96413	2.926	59.4736	1.23947e-14	2.34794e-13		Botrytis-specific protein of unknown function
Bcin08g01640	351.127	329.559	3212.36	2686.94	3.18333	10.1644	51.1249	8.66738e-13	1.27963e-11		serine/threonine protein kinase
Bcin08g01770	0.051568	0	5.69117	3.94329	7.68208	0.220044	25.8341	3.72054e-07	2.25003e-06		taurine catabolism dioxygenase
Bcin08g01780	12.3763	12.6103	56.2391	47.3194	2.12772	4.51525	23.3301	1.36449e-06	7.27192e-06		MFS transporter
Bcin08g01790	13.3046	14.8145	92.7661	137.702	3.05841	5.56087	93.7745	3.53595e-22	1.58683e-20		conserved fungal protein of unknown function
Bcin08g01800	0.360976	0.102523	3.25949	3.8181	3.91004	0.103326	8.7021	0.00317844	0.00789478		ornithine decarboxylase
Bcin08g01860	5.56935	5.79253	28.818	27.29	2.36707	3.97272	40.2469	2.23805e-10	2.33058e-09
Bcin08g01910	0.360976	0.205045	2.37995	5.88363	3.7892	2.35714	33.4504	7.31041e-09	5.83852e-08	Bcysa1	Nudix hydrolase family member with ADP-ribose pyrophosphatase activity
Bcin08g01970	0	0.102523	0.931283	2.3159	4.84454	0.550372	37.8082	7.80535e-10	7.47423e-09
Bcin08g02080	15.1094	15.1221	219.421	121.929	3.51175	6.71736	39.8304	2.77001e-10	2.83238e-09
Bcin08g02130	20.6272	20.8634	131.466	139.329	2.75693	7.02675	54.372	1.65913e-13	2.7272e-12		CAZY GH13 family protein, alpha-amylase
Bcin08g02140	79.1569	77.1484	320.413	358.464	2.1687	9.23714	46.1666	1.08614e-11	1.38168e-10		CAZY GT5 family protein, glucan synthase
Bcin08g02240	8.61186	8.25308	49.4615	48.6965	2.5805	6.29555	25.9556	3.49369e-07	2.12535e-06		conserved fungal protein of unknown function
Bcin08g02260	2.52683	2.97316	14.9523	20.2172	2.71353	4.30055	45.8774	1.2589e-11	1.5854e-10
Bcin08g02300	5.87876	5.79253	12.9345	34.05	2.05964	5.72757	13.3499	0.000258433	0.000851579
Bcin08g02340	4.33172	2.61433	20.4365	21.6568	2.63498	3.23022	23.1648	1.48693e-06	7.86145e-06
Bcin08g02350	21.5554	22.8113	99.0782	136.701	2.43191	6.11986	31.9555	1.57745e-08	1.19567e-07	Bcstc2	sesquiterpene cyclase
Bcin08g02530	37.0259	40.804	226.767	131.756	2.24879	6.54656	31.9912	1.54872e-08	1.17704e-07	Bcase1	mitotic spindle midzone-localized microtubule bundling protein
Bcin08g02550	0	0.102523	0.983021	1.06406	4.20227	-0.266243	14.8634	0.000115586	0.000411965
Bcin08g02680	192.864	201.252	3124.56	3012.36	4.01296	10.7578	107.67	3.17549e-25	1.84162e-23
Bcin08g02920	24.3917	26.5021	313.325	327.919	3.71359	7.08079	36.1081	1.86667e-09	1.67408e-08	Bcrsr1	GTP-binding protein of Ras superfamily
Bcin08g02940	40.2231	43.4696	172.908	196.163	2.17815	7.41691	34.3394	4.62922e-09	3.85077e-08
Bcin08g03000	0.567248	0.820182	2.48342	47.695	5.09208	6.8043	16.1409	5.88008e-05	0.000223372
Bcin08g03110	33.9833	37.7796	326.932	262.573	3.06776	7.14638	68.6021	1.20477e-16	2.95547e-15	CND17
Bcin08g03240	1.54704	1.48658	5.74291	25.0993	3.00833	4.2003	23.5138	1.24022e-06	6.65039e-06
Bcin08g03250	4.69269	2.87064	7.34679	28.5419	2.29215	5.65955	11.9912	0.000534514	0.00162277		RhoGAP domain-containing protein
Bcin08g03290	6.54914	5.63875	42.8908	67.9747	3.19776	5.42944	67.2189	2.4297e-16	5.73642e-15
Bcin08g03330	4.07388	4.97235	26.1277	19.2783	2.39755	4.81145	40.1448	2.35819e-10	2.4422e-09
Bcin08g03710	58.736	57.8741	356.992	191.281	2.22828	8.20418	37.7905	7.87625e-10	7.52937e-09	Bcnde2	external NADH dehydrogenase 2
Bcin08g03760	1.49547	0.820182	21.1608	38.6818	4.66394	5.96632	96.3727	9.51694e-23	4.54123e-21	Bcap10	aspartyl proteinase
Bcin08g03850	0	0.102523	3.88035	3.37996	6.06992	2.18351	56.6837	5.11872e-14	8.97482e-13	Bcaba1	cytochrome P450, involved in abscisic acid production
Bcin08g04330	0.928225	1.43532	7.0881	11.5169	3.01102	3.39058	47.8716	4.55065e-12	6.08313e-11
Bcin08g04350	0.773521	0.717659	2.12126	5.06994	2.29031	2.1415	11.2589	0.000792403	0.0023114
Bcin08g04510	2.73311	2.40928	11.1754	12.7687	2.26237	3.43684	34.5804	4.08996e-09	3.4466e-08
Bcin08g04580	0.309408	0.102523	6.82941	28.1037	6.45917	5.59456	50.5036	1.18944e-12	1.72233e-11		C2H2 Zn-finger transcription factor
Bcin08g04590	2.68154	1.43532	6.98462	9.76433	2.01223	3.22967	16.7229	4.32559e-05	0.000170209
Bcin08g04620	1.18606	0.76892	5.22553	3.56774	2.22521	2.50932	12.9678	0.000316902	0.00101843
Bcin08g04630	0.309408	0.205045	6.0016	4.13106	4.32439	1.75133	58.7116	1.8256e-14	3.38454e-13
Bcin08g04640	0.721953	0.102523	1.60388	2.50367	2.42956	1.45688	15.0883	0.000102598	0.000368811
Bcin08g04740	0.51568	0.153784	2.74211	3.56774	3.33094	2.44689	18.5504	1.65474e-05	7.12078e-05		Botrytis-specific protein of unknown function
Bcin08g04860	17.4816	19.5306	89.041	78.5528	2.20287	6.34338	36.5306	1.50292e-09	1.36409e-08
Bcin08g04960	66.7806	65.9734	89.7653	96.7044	2.12824	5.5374	24.7339	6.58158e-07	3.75725e-06		Botrytis-specific protein of unknown function
Bcin08g04970	10.0042	9.48335	46.0468	34.9888	2.33461	6.71787	30.0203	4.2755e-08	3.01397e-07		amino acid transporter
Bcin08g05020	0	0.153784	1.96604	4.50661	5.28826	2.07844	57.1025	4.13677e-14	7.34423e-13
Bcin08g05270	73.8454	72.5348	609.783	569.273	3.08442	8.3803	61.1859	5.19309e-15	1.02852e-13	Bczrt2	low-affinity plasma membrane zinc transporter
Bcin08g05280	0.309408	0	0.465642	2.3159	2.99075	0.582513	9.34968	0.00223025	0.00579281
Bcin08g05330	0.103136	0.153784	10.658	26.5389	7.10865	4.32806	111.088	5.66087e-26	3.4983e-24
Bcin08g05420	9.02441	9.79092	51.9966	53.4534	2.54258	5.48208	67.7215	1.88297e-16	4.54039e-15
Bcin08g05470	26.0934	25.0155	446.292	467.373	4.21011	8.76605	134.751	3.74363e-31	3.38694e-29
Bcin08g05540	16.5018	15.4297	300.856	359.653	4.411	8.52679	93.2567	4.5933e-22	2.05319e-20	CND1
Bcin08g05600	100.506	101.549	867.749	944.261	3.21654	9.01938	50.5296	1.17384e-12	1.7041e-11
Bcin08g05620	2.62997	2.05045	9.98542	38.9321	3.37212	5.41377	27.3946	1.65892e-07	1.06838e-06
Bcin08g05660	0.154704	0.205045	0.465642	1.00147	2.01156	0.297284	5.53588	0.0186304	0.0371721		Botrytis-specific protein of unknown function
Bcin08g05670	0	0	0.206952	0.312959	5.40128	-1.32167	10.9205	0.000951083	0.0027299		Botrytis-specific protein of unknown function
Bcin08g05680	0.154704	0.256307	3.46644	3.31737	4.06406	1.66725	47.3848	5.83321e-12	7.6796e-11		Botrytis-specific protein of unknown function
Bcin08g05690	0.412544	0.512614	1.60388	2.06553	2.01404	1.16825	14.2416	0.000160775	0.000556537		Botrytis-specific protein of unknown function
Bcin08g05790	14.6453	16.9675	94.0078	149.344	2.96615	5.79672	96.0571	1.11619e-22	5.28159e-21		Botrytis-specific protein of unknown function
Bcin08g05800	426.261	450.895	2989.94	3915.43	3.01156	10.408	76.6343	2.05738e-18	6.09082e-17		aspartyl-tRNA synthetase
Bcin08g05980	0	0.102523	0.517379	0.563327	3.25926	-0.365902	7.81188	0.00519039	0.0121983
Bcin08g05990	0	0	2.01778	7.76139	9.48396	2.41395	52.0732	5.347e-13	8.20478e-12
Bcin08g06000	0.51568	0.307568	3.15601	5.25772	3.35697	1.96016	24.7955	6.37468e-07	3.65575e-06		CAZY GT32 family protein, alpha mannosyltransferase
Bcin08g06010	0.206272	0.102523	2.48342	3.94329	4.386	2.21309	38.2571	6.20108e-10	5.99385e-09
Bcin08g06040	65.543	71.7659	540.196	554.814	3.06456	8.50032	40.1678	2.33053e-10	2.41577e-09	Bcagc1	mitochondrial amino acid transporter, acts both as glutamate uniporter and aspartate-glutamate exchanger
Bcin08g06120	0	0	1.0865	4.88216	8.73425	2.24824	23.8932	1.0183e-06	5.54718e-06		conserved fungal protein of unknown function
Bcin08g06130	0	0.102523	0.724331	4.00588	5.25691	2.27346	23.4645	1.27242e-06	6.81015e-06		Botrytis-specific small protein of unknown function
Bcin08g06190	0.051568	0.102523	0.310428	0.625918	2.51611	-0.751142	7.46132	0.00630386	0.0144781
Bcin08g06220	20.7304	21.2735	83.2464	132.757	2.37633	6.12487	51.417	7.46898e-13	1.1114e-11
Bcin08g06270	0.154704	0.307568	6.82941	5.19512	4.69445	3.45677	59.2027	1.42235e-14	2.68537e-13
Bcin08g06280	10.8809	10.5086	68.0871	44.0647	2.46015	4.37035	13.4595	0.000243772	0.00080774
Bcin08g06470	2.26899	2.2555	8.53676	18.2142	2.57	3.99358	34.6585	3.9291e-09	3.32094e-08		P-loop containing nucleoside triphosphate hydrolase, DEAD box helicase
Bcin08g06520	19.3896	17.2238	189.982	207.993	3.49253	6.43385	126.697	2.16384e-29	1.74792e-27		conserved fungal protein of unknown function
Bcin08g06580	0	0	1.24171	2.87922	8.36866	1.33948	40.4485	2.01869e-10	2.12762e-09
Bcin08g06620	482.006	493.544	2055.39	2525.77	2.27598	10.4407	42.3372	7.68166e-11	8.59267e-10	Bchox8	homeobox transcription factor
Bcin08g06660	22.9478	23.3239	101.458	122.492	2.31896	6.57807	36.8188	1.29632e-09	1.19285e-08
Bcin08g06800	0.412544	0.205045	2.06952	2.56627	2.94852	1.68526	24.5108	7.38962e-07	4.16596e-06		Botrytis-specific protein of unknown function
Bcin08g06820	0.464112	0.153784	2.69037	2.62886	3.18173	2.14435	16.1885	5.73422e-05	0.000218602		Botrytis-specific protein of unknown function
Bcin08g06850	13.0467	12.5078	53.8075	54.2045	2.13307	6.78088	22.3346	2.29043e-06	1.171e-05
Bcin08g06880	1.59861	2.20424	299.459	220.699	7.21634	6.96818	176.386	2.98211e-40	5.91661e-38
Bcin08g06940	0.051568	0.0512614	0.672593	1.43961	4.29763	2.28103	21.2097	4.11678e-06	1.99471e-05
Bcin08g07030	1.75331	2.30676	12.7275	8.38731	2.43997	2.9365	26.6526	2.43529e-07	1.52749e-06
Bcin08g07040	156.715	159.525	2730.78	2213.56	4.03596	10.4794	66.0442	4.40924e-16	1.00736e-14
Bcin09g00060	0	0.102523	0.517379	0.250367	2.84461	-0.278591	6.11405	0.0134112	0.0280449
Bcin09g00140	252.941	260.254	1421.24	1308.04	2.46888	9.2175	68.8325	1.07189e-16	2.66418e-15
Bcin09g00200	28.775	26.7584	419.853	509.059	4.12079	9.65839	136.421	1.61379e-31	1.53364e-29
Bcin09g00250	15.3673	14.0969	53.9109	71.3547	2.12233	5.86744	52.2478	4.89216e-13	7.54781e-12
Bcin09g00290	0.876657	1.28153	12.9862	29.9189	4.2938	5.08025	89.7112	2.75595e-21	1.1171e-19
Bcin09g00410	0	0	0.517379	1.25184	7.17736	-0.134862	22.9486	1.66391e-06	8.73996e-06		Botrytis-specific protein of unknown function
Bcin09g00420	0	0	2.01778	3.12959	8.67436	1.77848	63.1324	1.93273e-15	4.07785e-14
Bcin09g00430	0	0	0.103476	0.250367	4.83376	-1.3923	5.97198	0.0145349	0.0300503		Botrytis-specific protein of unknown function
Bcin09g00470	0	0	0.620855	0.68851	6.73733	-0.365944	21.1963	4.14564e-06	2.00645e-05		metallo-beta-lactamase superfamily
Bcin09g00490	2.88781	3.43451	46.1502	25.0993	3.47939	3.92668	62.2173	3.0757e-15	6.28988e-14	Bcmep2	ammonium permease
Bcin09g00510	24.6495	25.4256	102.131	101.524	2.07472	6.15748	21.4994	3.53945e-06	1.73806e-05	Bcscj1	DnaJ protein, located in ER lumen
Bcin09g00630	0	0	0.155214	0.187776	4.91402	-1.47687	7.32596	0.00679655	0.0154606		Botrytis-specific protein of unknown function
Bcin09g00650	13.0983	11.0725	79.7799	82.1831	2.7991	6.45572	67.9499	1.67704e-16	4.06117e-15	Bccit3	mitochondrial citrate and methylcitrate synthase
Bcin09g00780	0	0	0.517379	0.876286	6.79977	-0.25964	20.9763	4.64988e-06	2.22409e-05		Botrytis-specific protein of unknown function
Bcin09g00860	0	0	0.155214	0.312959	5.26187	-0.354679	8.25926	0.00405446	0.0098016		glutathione-dependent formaldehyde-activating enzyme
Bcin09g00870	92.7709	87.5032	573.153	402.716	2.48619	9.1709	39.1743	3.87606e-10	3.85187e-09	Bcnew1	ATP binding cassette protein, required for biogenesis of small ribosomal subunit
Bcin09g00890	0	0	0.0517379	0.500735	5.33539	2.84934	8.59151	0.00337734	0.00835032		Botrytis-specific protein of unknown function
Bcin09g00970	0.25784	0.102523	1.0865	2.00294	3.12258	1.75734	23.2401	1.42985e-06	7.58448e-06
Bcin09g01050	0.464112	0.410091	1.60388	4.44402	2.73713	2.19839	21.2123	4.11128e-06	1.99291e-05
Bcin09g01100	0.51568	0.205045	1.44866	2.56627	2.56538	1.64315	12.1505	0.000490758	0.00149959		Botrytis-specific protein of unknown function
Bcin09g01120	0.360976	1.02523	5.38075	10.2025	3.5295	2.81116	43.2406	4.84048e-11	5.56877e-10		Botrytis-specific protein of unknown function
Bcin09g01130	0	0	0.569117	1.81516	7.47001	-0.0459873	27.0428	1.98999e-07	1.26573e-06		Botrytis-specific protein of unknown function
Bcin09g01150	2.32056	2.2555	8.22633	10.891	2.09872	2.91788	14.4607	0.000143114	0.000500768		CAZY CBM1 family protein
Bcin09g01160	43.1625	46.084	221.852	354.771	2.70784	7.43274	51.7094	6.43532e-13	9.71656e-12		conserved fungal protein of unknown function
Bcin09g01220	0.051568	0	2.06952	13.645	7.65442	3.60474	42.7484	6.22517e-11	7.026e-10
Bcin09g01310	31.044	28.9627	291.543	473.695	3.70975	7.64833	108.976	1.64294e-25	9.57735e-24	Bctre1	neutral trehalase
Bcin09g01320	23.876	24.2979	188.481	168.935	2.9128	7.45569	49.7035	1.78825e-12	2.54062e-11
Bcin09g01360	8.8697	8.20182	28.1972	39.4329	2.03133	5.32954	36.3983	1.6084e-09	1.45399e-08	Bcmrc1	S-phase checkpoint protein required for DNA replication
Bcin09g01430	16.2955	17.3776	117.963	115.169	2.84729	5.86696	36.6157	1.43871e-09	1.31107e-08
Bcin09g01620	41.0997	41.5217	642.068	1193.38	4.46393	9.44628	73.264	1.1342e-17	3.13728e-16	Bccry2	cryptochrome-like, potential blue light sensor
Bcin09g01640	7.99305	8.25308	30.1115	41.6236	2.17149	5.26348	37.735	8.10387e-10	7.72087e-09	Bckin3	serine/threonine protein kinase
Bcin09g01890	12.4279	11.38	105.856	54.9556	2.80384	4.73479	28.5719	9.02837e-08	6.07026e-07
Bcin09g01930	51.7227	51.4151	256.258	215.942	2.24394	8.35385	55.4349	9.66054e-14	1.64783e-12	Bcpdh1	2-methylcitrate dehydratase
Bcin09g01970	105.302	106.829	381.153	445.717	2.00971	8.29013	22.5436	2.05431e-06	1.06228e-05
Bcin09g01980	1.18606	1.99919	36.0613	49.072	4.79024	5.13569	109.102	1.54161e-25	9.12778e-24
Bcin09g02050	60.9534	57.8741	307.789	379.369	2.57043	7.17684	57.1879	3.96098e-14	7.04319e-13	Bclcc1	laccase
Bcin09g02120	0.309408	0.563875	5.38075	11.2039	4.27438	5.08983	24.752	6.51997e-07	3.73149e-06
Bcin09g02250	0.721953	1.02523	3.72513	6.38437	2.54542	2.34143	19.7164	8.98293e-06	4.0864e-05		conserved fungal protein of unknown function
Bcin09g02380	0.309408	0.102523	1.29345	2.75404	3.27018	1.24465	18.479	1.7179e-05	7.36456e-05
Bcin09g02480	6.60071	5.63875	98.8712	82.8716	3.9561	5.36433	75.3411	3.96025e-18	1.13671e-16
Bcin09g02820	66.4712	57.7716	286.939	259.944	2.19363	8.6715	46.9433	7.30716e-12	9.49847e-11	Bcrcn1	calcipressin, regulator of calcineurin
Bcin09g02880	1.2892	1.02523	3.82861	15.3976	3.11685	5.1684	15.1073	0.000101568	0.000366039
Bcin09g02900	0.309408	0.256307	0.413904	2.94182	2.45488	0.810816	5.56755	0.0182964	0.0366413		MFS transporter
Bcin09g03070	1.75331	0.922705	22.0921	27.3526	4.19681	4.57793	40.5564	1.91025e-10	2.02086e-09
Bcin09g03170	3.24879	3.22947	90.9553	84.9371	4.82127	5.17623	100.506	1.18058e-23	6.09643e-22
Bcin09g03290	0.051568	0.256307	1.29345	4.94476	4.26715	3.63538	21.3716	3.78331e-06	1.84686e-05		Botrytis-specific protein of unknown function
Bcin09g03300	1.59861	1.12775	5.69117	5.50808	2.14814	4.14355	11.2375	0.00080162	0.00233527
Bcin09g03330	1351.86	1348.23	6876.28	3948.23	2.04368	11.4641	28.3091	1.03407e-07	6.88708e-07
Bcin09g03350	0.25784	0.256307	1.34519	0.938878	2.19172	0.0179247	6.41559	0.0113123	0.024106
Bcin09g03400	0.206272	0	3.10428	4.19365	5.14712	2.66688	60.6497	6.81902e-15	1.3365e-13		Botrytis-specific protein of unknown function
Bcin09g03420	2.88781	2.35802	12.3654	9.13841	2.08084	3.83512	35.2769	2.86008e-09	2.47852e-08
Bcin09g03430	8.97284	7.58668	43.3564	52.5772	2.57027	4.93567	52.859	3.58373e-13	5.62895e-12
Bcin09g03460	0.567248	0.153784	2.06952	1.43961	2.36909	0.691858	13.1622	0.000285651	0.000929887
Bcin09g03510	4.02231	2.9219	21.0573	32.2348	2.95011	3.69313	41.7685	1.02747e-10	1.12158e-09		HET domain-containing protein
Bcin09g03520	0	0.102523	0.569117	0.312959	3.2972	-1.29373	7.63314	0.00573054	0.0133046		Botrytis-specific protein of unknown function
Bcin09g03630	1.34077	0.615136	7.03636	3.37996	2.47033	4.76542	20.7438	5.25001e-06	2.49045e-05
Bcin09g03690	0	0	0.0517379	5.44549	8.67071	3.40849	17.8442	2.39748e-05	9.95705e-05		MYND finger protein
Bcin09g03750	0.412544	0.153784	1.34519	1.94035	2.52003	0.992421	15.0562	0.000104359	0.000374429
Bcin09g03780	0.721953	0.307568	4.24251	1.37702	2.4644	0.945451	12.0235	0.000525348	0.00159751		Botrytis-specific protein of unknown function
Bcin09g03840	0.670385	0.615136	3.20775	1.75257	2.043	2.77869	9.36598	0.00221049	0.00574677
Bcin09g04020	17.069	15.9423	102.182	106.657	2.71636	6.07397	35.4901	2.56352e-09	2.23695e-08
Bcin09g04180	0.309408	0.410091	6.36377	8.57508	4.39284	3.31669	53.933	2.07444e-13	3.37066e-12
Bcin09g04270	0.51568	0.512614	1.86257	13.5824	3.81997	4.73059	17.0137	3.71108e-05	0.000148529
Bcin09g04280	9.12754	9.48335	79.4695	72.7943	3.07058	5.1284	61.8405	3.72429e-15	7.53453e-14		conserved fungal protein of unknown function
Bcin09g04350	0	0	0.206952	0.375551	5.54699	-1.33346	11.8708	0.000570197	0.00172324		Botrytis-specific protein of unknown function
Bcin09g04420	7.88991	8.30434	57.6878	68.7258	3.01148	5.81049	77.3217	1.45259e-18	4.39234e-17	Bclcc12	laccase
Bcin09g04760	0	0	0.310428	0.187776	5.52419	-1.46049	8.64203	0.00328495	0.00813791		Botrytis-specific small protein of unknown function
Bcin09g04820	0	0.0512614	4.39773	4.00588	7.12303	1.50424	59.6272	1.14638e-14	2.18623e-13		CAZY GH16 family protein, endo-beta-1,3-glucanase
Bcin09g04830	0.206272	0	1.34519	1.62739	3.87493	0.0173595	15.9546	6.48794e-05	0.000243923	Bclcc3	laccase
Bcin09g04860	0	0	0.827807	0.312959	6.5469	-1.55161	12.3467	0.000441755	0.00137178		conserved fungal protein of unknown function
Bcin09g04970	3.24879	3.1782	12.0549	13.0817	2.01552	3.60229	32.6127	1.1248e-08	8.71854e-08
Bcin09g05020	2.68154	2.2555	5.07032	16.3365	2.08635	3.31223	8.07733	0.00448225	0.0107371	Bcgad1	glutamate decarboxylase
Bcin09g05070	0.876657	0.615136	4.39773	13.8954	3.67763	5.10711	22.4049	2.20806e-06	1.13556e-05
Bcin09g05080	2.01115	3.33199	12.7793	11.7673	2.2461	4.09206	33.4684	7.24324e-09	5.78896e-08		MFS transporter
Bcin09g05090	8.5603	8.50939	88.8858	72.9821	3.34198	5.10474	56.7632	4.91592e-14	8.64606e-13		integral membrane protein
Bcin09g05120	33.7255	33.1148	449.965	285.231	3.50167	7.79056	60.3127	8.0922e-15	1.57242e-13
Bcin09g05280	9.54009	9.73966	456.484	616.717	5.82364	8.31121	76.1526	2.62573e-18	7.68648e-17		thioesterase superfamily protein
Bcin09g05460	3.8676	4.15217	14.6418	17.6509	2.05417	4.09999	23.9171	1.00576e-06	5.48414e-06	Bcsap1	saponin hydrolase
Bcin09g05890	0.103136	0	0.103476	1.18925	3.32752	-0.190229	5.22793	0.0222269	0.0433419		Sclerotiniaceae-specific protein of unknown function
Bcin09g05910	0	0	0.465642	1.00147	6.9007	0.82758	18.4189	1.77286e-05	7.57366e-05
Bcin09g06000	0	0	0.983021	7.51102	9.32003	3.7294	35.4104	2.67063e-09	2.32503e-08		conserved fungal protein of unknown function
Bcin09g06010	0	0.0512614	3.82861	57.8975	9.80112	6.34578	39.375	3.49741e-10	3.51263e-09		conserved fungal protein of unknown function
Bcin09g06100	2.78467	3.22947	24.7307	16.4617	2.80578	3.11627	41.8734	9.73788e-11	1.06711e-09
Bcin09g06120	258.768	258.255	1202.65	1325.76	2.34426	9.65916	32.9112	9.64669e-09	7.56549e-08	Bczrt1	high-affinity plasma membrane zinc transporter
Bcin09g06200	7.68364	5.48497	38.5448	53.2657	2.82129	5.18954	61.9319	3.55534e-15	7.21855e-14
Bcin09g06300	71.4217	71.8172	685.321	877.412	3.4868	8.8314	95.6471	1.37299e-22	6.41616e-21
Bcin09g06310	2.93938	1.64036	7.81243	18.2768	2.53334	3.09348	25.0308	5.6421e-07	3.2873e-06		Botrytis-specific protein of unknown function
Bcin09g06510	8.35402	6.51019	30.6806	43.0006	2.35184	5.94256	57.6276	3.16756e-14	5.72236e-13		Sclerotiniaceae-specific protein of unknown function
Bcin09g06550	0.464112	0.256307	2.27647	4.00588	3.09198	1.88366	24.4331	7.69355e-07	4.33083e-06		RING finger protein
Bcin09g06580	4.48642	5.4337	21.7299	33.9874	2.51379	3.93714	44.2716	2.85832e-11	3.39902e-10
Bcin09g06720	0	0	0.25869	0.938878	6.49917	-0.810277	13.7629	0.000207387	0.00070073		Botrytis-specific protein of unknown function
Bcin09g06730	1.03136	1.43532	9.93369	5.75845	2.75763	2.07151	23.2915	1.39214e-06	7.4053e-06
Bcin09g06750	8.8697	10.7136	97.6295	34.1126	2.67831	5.10476	31.5214	1.97259e-08	1.47637e-07		CAZY GH61 family protein, copper-dependent lytic polysaccharide monooxygenase
Bcin09g06760	0.103136	0.461352	1.86257	2.69145	3.0241	1.3264	19.9152	8.09559e-06	3.71261e-05
Bcin09g06770	0.51568	0.153784	1.75909	1.68998	2.37657	0.636434	8.8842	0.0028765	0.00723217		Botrytis-specific protein of unknown function
Bcin09g06780	0.103136	0.461352	2.01778	1.62739	2.88816	0.656815	15.2305	9.51538e-05	0.000345013		Botrytis-specific protein of unknown function
Bcin09g06790	0.618817	0.153784	14.021	24.9741	5.5749	3.63868	58.1705	2.40356e-14	4.39835e-13		Botrytis-specific protein of unknown function
Bcin09g06890	0	0	1.70735	2.3159	8.33763	1.84706	45.6985	1.37928e-11	1.72357e-10		membrane-bound O-acetyl transferase
Bcin09g06920	0	0	54.7387	83.9983	13.4634	5.40116	174.341	8.33796e-40	1.57157e-37		Botrytis-specific small secreted peptide of unknown function
Bcin09g07030	42.9562	41.7268	180.152	177.636	2.12429	7.11275	28.3467	1.0142e-07	6.76674e-07
Bcin10g00090	0.412544	0.205045	0.413904	2.50367	2.06175	1.41891	7.06784	0.00784797	0.0175366		Botrytis-specific small peptide of unknown function
Bcin10g00100	0.103136	0.102523	0.776069	1.18925	3.20393	0.396008	12.1032	0.00050335	0.00153475		Botrytis-specific protein of unknown function
Bcin10g00220	0.25784	0.205045	1.0865	1.18925	2.32801	0.406446	12.4075	0.000427611	0.00133403		Botrytis-specific protein of unknown function
Bcin10g00280	0.103136	0.153784	0.724331	1.5648	3.08931	0.882274	20.0236	7.64935e-06	3.53376e-05		Botrytis-specific protein of unknown function
Bcin10g00290	0.25784	0.410091	286.421	563.514	10.2857	9.24303	403.612	9.00663e-90	5.65642e-86
Bcin10g00310	60.7987	61.3599	306.082	343.629	2.46245	7.4263	67.247	2.39538e-16	5.68099e-15		CAZY GH55 family protein, β-1,3-glucanase
Bcin10g00320	0.103136	0.410091	2.79385	1.87776	3.14971	1.59481	13.3127	0.000263614	0.000866126		Botrytis-specific protein of unknown function
Bcin10g00330	32.2816	32.7048	177.461	112.916	2.15095	5.98657	37.6554	8.44112e-10	8.01516e-09		potassium transporter
Bcin10g00810	0	0	0.465642	0.625918	6.4918	-0.178272	13.3541	0.000257858	0.000849933		Botrytis-specific protein of unknown function
Bcin10g00820	0	0	1.18997	1.5648	7.85009	0.683731	23.1092	1.53057e-06	8.08463e-06
Bcin10g00870	1.80488	2.61433	5.22553	13.0817	2.00201	2.83666	24.6853	6.74962e-07	3.84348e-06
Bcin10g00960	12.3763	8.86822	1080.39	1843.14	7.1342	9.88975	273.062	2.44077e-61	1.97162e-58		secreted WSC (carbohydrate-binding) domain-containing protein
Bcin10g01360	0.876657	0.410091	0.310428	13.958	3.16762	5.0872	5.18768	0.0227476	0.0442395		Botrytis-specific protein of unknown function
Bcin10g01430	0	0	0.25869	5.69586	8.75273	3.73589	22.8668	1.73624e-06	9.09036e-06
Bcin10g01470	0.206272	0.256307	1.81083	0.68851	2.44824	1.38306	10.6869	0.00107898	0.00305208
Bcin10g01550	95.1946	92.3217	1721.32	1029.89	3.84321	9.19335	100.543	1.1587e-23	6.01091e-22		proton dependent oligopeptide transporter
Bcin10g01560	0	0	0.465642	0.0625918	5.39449	-0.464796	9.97319	0.00158836	0.00428603		Botrytis-specific protein of unknown function
Bcin10g01680	0	0	0.206952	0.187776	5.04135	-1.05671	8.02338	0.00461772	0.0110125		Botrytis-specific protein of unknown function
Bcin10g01690	44.7095	40.394	361.7	275.905	2.94811	6.9169	83.3137	7.0013e-20	2.35648e-18		conserved fungal protein of unknown function
Bcin10g01720	5.87876	6.66398	26.645	54.7053	2.65009	4.89417	43.4969	4.2463e-11	4.92527e-10
Bcin10g01800	0	0	1.29345	4.13106	8.69464	1.84525	39.5856	3.13987e-10	3.18179e-09
Bcin10g01810	0	0	0.931283	1.06406	7.33536	0.670142	34.9116	3.45011e-09	2.94915e-08
Bcin10g01820	0	0	0.569117	0.500735	6.45567	-0.313632	18.9611	1.3341e-05	5.85006e-05
Bcin10g01930	0.670385	0.922705	1.55214	6.32178	2.20871	1.89217	10.373	0.00127869	0.00355388
Bcin10g01940	1.70175	0.820182	5.74291	13.1443	2.88332	2.77545	26.7545	2.31018e-07	1.45467e-06		flavin-binding monooxygenase
Bcin10g01950	0.567248	0.666398	6.77767	11.8925	3.91738	2.77148	51.4485	7.35009e-13	1.0966e-11		conserved fungal protein of unknown function
Bcin10g02080	0.825089	0.35883	22.1956	96.3914	6.79226	7.12422	62.3937	2.8122e-15	5.8035e-14
Bcin10g02100	5.62092	6.30515	28.4559	22.3453	2.14305	3.9894	21.1292	4.29332e-06	2.07138e-05		trimethyllysine dioxygenase
Bcin10g02110	0	0	0.103476	6.57214	8.61078	4.49955	16.1619	5.8152e-05	0.000221279		Botrytis-specific protein of unknown function
Bcin10g02190	6.60071	5.79253	27.2659	27.29	2.19241	4.14442	46.8179	7.79003e-12	1.01029e-10		Botrytis-specific protein of unknown function
Bcin10g02310	1.44391	1.64036	7.60548	46.8813	4.06518	6.60932	24.0706	9.28663e-07	5.11806e-06
Bcin10g02410	4.79583	3.38325	22.0404	21.6568	2.48212	4.79927	54.5466	1.51804e-13	2.51723e-12	Bcefg1	protein required for maturation of 18S rRNA
Bcin10g02680	0	0	2.27647	4.38143	9.04137	1.98811	54.7294	1.38321e-13	2.30718e-12		Botrytis-specific protein of unknown function
Bcin10g02690	0	0	0.0517379	0.563327	5.78967	-1.25349	7.95883	0.00478534	0.0113716		Botrytis-specific small peptide of unknown function
Bcin10g02760	0	0	0.103476	0.187776	4.61128	-1.46823	6.17679	0.0129437	0.0271477
Bcin10g02770	0	0	0.776069	0.563327	6.82752	-0.754794	20.032	7.61558e-06	3.5196e-05
Bcin10g02780	0	0	2.94906	8.82545	9.76986	2.83878	74.1418	7.27039e-18	2.04022e-16
Bcin10g02800	0	0	1.29345	2.62886	8.25251	0.84578	37.6457	8.48346e-10	8.04187e-09
Bcin10g03030	0.618817	1.07649	3.0008	10.2025	2.96351	4.39947	13.7316	0.000210874	0.000710811
Bcin10g03070	0	0	0.103476	0.375551	5.2244	0.457789	9.80309	0.00174219	0.0046479		Botrytis-specific protein of unknown function
Bcin10g03160	1.54704	1.79415	20.0226	16.3991	3.44849	3.77554	42.7718	6.1513e-11	6.94955e-10
Bcin10g03450	12.8404	14.3019	137.416	132.82	3.37933	6.11684	63.0528	2.01236e-15	4.23794e-14
Bcin10g03590	19.5959	21.376	170.58	139.705	2.97311	7.16271	42.0976	8.68292e-11	9.61247e-10		peroxisomal carrier protein
Bcin10g03650	106.694	110.314	471.281	470.378	2.17774	7.88136	49.5077	1.97594e-12	2.78627e-11
Bcin10g03710	0.154704	0.461352	1.60388	2.06553	2.60441	0.779687	11.0833	0.000871102	0.00251822		Botrytis-specific protein of unknown function
Bcin10g03860	0.567248	0.922705	0.983021	5.82104	2.02723	3.05542	7.38396	0.00658083	0.015044
Bcin10g04040	4.8474	5.1774	19.7122	38.6192	2.54113	5.35532	41.6896	1.06974e-10	1.16324e-09
Bcin10g04050	16.1408	13.738	133.329	150.033	3.28813	7.77956	64.9728	7.5939e-16	1.67406e-14	Bcdrs1	nucleolar DEAD-box protein required for ribosome assembly and function
Bcin10g04130	3.97074	3.79334	104.511	60.6515	4.46642	5.80904	76.9376	1.76449e-18	5.27899e-17	Bcfsf1
Bcin10g04400	63.3256	65.3582	300.287	280.161	2.20111	7.44841	29.09	6.90925e-08	4.71555e-07
Bcin10g04620	98.8044	100.677	642.43	581.228	2.68496	8.84536	33.1131	8.6953e-09	6.88139e-08
Bcin10g04630	11.0356	10.4061	116.255	52.8901	3.01564	5.80527	31.5087	1.98549e-08	1.48505e-07
Bcin10g04710	35.6335	33.9863	735.248	483.084	4.18681	7.73812	122.971	1.4147e-28	1.06659e-26
Bcin10g04730	0.103136	0.307568	0.569117	1.12665	2.04646	-0.3898	7.92373	0.00487905	0.0115651
Bcin10g04740	0	0	0.103476	0.751102	5.89254	-0.580442	8.39626	0.00375994	0.00916404		Botrytis-specific protein of unknown function
Bcin10g04750	0	0	0	0.625918	5.6454	-1.39054	6.85878	0.00882069	0.0194337
Bcin10g04760	0	0	0	0.500735	4.94849	-1.54548	5.41161	0.0200033	0.0395623
Bcin10g04770	0	0.0512614	0.310428	0.68851	3.9858	-0.475465	8.36113	0.00383332	0.0093248
Bcin10g04800	0.25784	0.922705	1.5004	12.8313	3.48166	4.49248	14.2197	0.000162658	0.000562367
Bcin10g04840	0.721953	0.666398	1.60388	5.94623	2.40488	2.28911	13.3189	0.000262742	0.000863693		Botrytis-specific protein of unknown function
Bcin10g04860	0.154704	0	1.0865	0.938878	3.75081	0.774188	21.5383	3.46834e-06	1.71027e-05		Botrytis-specific protein of unknown function
Bcin10g04970	19.0802	19.8894	196.449	145.276	3.17932	6.60889	66.4163	3.65072e-16	8.42571e-15
Bcin10g05070	0	0	0.413904	0.375551	6.04695	-1.18446	13.1964	0.000280486	0.00091571		Botrytis-specific protein of unknown function
Bcin10g05120	0.154704	0.35883	508.791	307.514	10.6783	7.19236	285.823	4.04341e-64	3.81057e-61		mannitol 1-phosphate dehydrogenase
Bcin10g05160	0.103136	0	0.413904	5.00735	5.82583	3.84711	15.4634	8.41206e-05	0.000307572		Sclerotiniaceae-specific protein of unknown function
Bcin10g05210	1.23763	1.28153	84.0742	78.4902	6.07386	5.54329	152.297	5.45541e-35	6.7797e-33
Bcin10g05220	0.464112	0.410091	4.39773	2.94182	3.15883	1.1916	18.6793	1.54649e-05	6.68875e-05		Botrytis-specific protein of unknown function
Bcin10g05280	42.6983	45.2125	385.862	314.399	3.08849	7.87141	49.1648	2.35331e-12	3.26948e-11
Bcin10g05300	6.65228	6.25389	11.4341	64.4696	2.46184	7.25117	9.48404	0.00207267	0.00542966		conserved fungal protein of unknown function
Bcin10g05370	44.6064	45.4688	188.378	177.448	2.09573	7.25541	25.7724	3.84133e-07	2.31705e-06
Bcin10g05600	83.6949	82.6846	651.588	516.508	2.8623	7.99763	57.2414	3.85476e-14	6.8868e-13
Bcin10g05610	730.668	720.94	4124.65	4344.31	2.5996	10.8394	46.0017	1.18149e-11	1.49458e-10
Bcin10g05630	49.7116	46.5966	243.737	206.553	2.28229	7.13393	57.3248	3.69469e-14	6.61127e-13
Bcin10g05700	8.8697	7.89425	58.05	72.1684	3.00923	5.88431	95.7357	1.31295e-22	6.16104e-21
Bcin10g05760	1.39234	1.99919	10.1406	16.6494	3.00415	3.29075	47.9842	4.29672e-12	5.77784e-11
Bcin10g05910	826.017	830.895	4590.4	6019.83	2.71185	11.2644	64.1816	1.13463e-15	2.45815e-14		conserved fungal secreted threonine-rich O-glycosylated protein
Bcin10g05930	23.876	24.8618	115.117	133.008	2.39449	6.15547	51.7419	6.32987e-13	9.59578e-12	Bcprx6	peroxiredoxin
Bcin10g06200	0.103136	0.0512614	0.413904	0.563327	2.66229	-0.684622	5.82093	0.0158366	0.0323628		Botrytis-specific protein of unknown function
Bcin10g06240	0	0	0.362166	0.500735	6.12952	-0.453909	11.1158	0.000855975	0.00247956		SNF2 family DEAD-like helicase
Bcin10g06270	0	0	0.103476	0.250367	4.83451	-1.24739	7.93179	0.00485737	0.0115161
Bcin11g00060	13.3561	13.1229	95.1461	81.5572	2.7888	5.71731	53.9539	2.05244e-13	3.33973e-12	Bcagp2	plasma membrane regulator of polyamine and carnitine transport
Bcin11g00110	0.154704	0.0512614	1.29345	0.813694	3.35636	0.418251	16.7628	4.23545e-05	0.000167127
Bcin11g00330	15.4704	16.7112	66.2246	97.5181	2.38191	7.30133	47.7879	4.74904e-12	6.33336e-11	Bcerg13	3-hydroxy-3-methylglutaryl-CoA (HMG-CoA) synthase
Bcin11g00340	10.1073	10.1498	56.2391	77.3635	2.75354	5.34607	73.0107	1.28946e-17	3.54806e-16
Bcin11g00400	3.55819	4.35722	19.0396	24.9116	2.51557	4.33457	44.0939	3.12988e-11	3.70637e-10
Bcin11g00410	4.38328	4.35722	30.0597	40.5595	3.07252	5.49345	61.4801	4.47249e-15	8.9521e-14
Bcin11g00630	0.670385	1.12775	12.7793	5.88363	3.32851	2.56938	34.4122	4.4593e-09	3.72675e-08		Botrytis-specific protein of unknown function
Bcin11g00760	0.154704	0.256307	3.56992	16.8998	5.47237	4.56759	47.228	6.31901e-12	8.29022e-11		S-adenosylmethionine-dependent methyltransferases
Bcin11g00870	0.464112	0.102523	15.7801	91.3215	7.66137	7.42788	45.5198	1.51105e-11	1.87386e-10		Botrytis-specific protein of unknown function
Bcin11g00880	0	0	0.155214	1.25184	6.84642	2.03557	16.0555	6.15127e-05	0.000232502		Botrytis-specific protein of unknown function
Bcin11g00920	0	0	3.20775	7.07288	9.85226	4.08328	53.0555	3.24254e-13	5.13584e-12		Botrytis-specific protein of unknown function
Bcin11g01060	46.5144	48.8521	540.765	368.353	3.2563	8.52526	43.9365	3.39203e-11	3.98344e-10
Bcin11g01070	0.103136	0.0512614	0.465642	0.250367	2.20221	-0.657951	5.2278	0.0222286	0.0433419
Bcin11g01120	0	0	0.724331	2.56627	7.91723	0.611257	32.2405	1.36219e-08	1.04441e-07
Bcin11g01160	0	0	0.103476	0.625918	5.77513	-1.61443	7.49557	0.0061851	0.0142372
Bcin11g01180	0.103136	0.0512614	0.569117	0.938878	3.21805	-0.101709	10.0852	0.00149463	0.0040721		Botrytis-specific protein of unknown function
Bcin11g01260	0.103136	0.512614	0.362166	10.2651	3.96129	4.60527	6.51197	0.0107151	0.0230462		Botrytis-specific protein of unknown function
Bcin11g01400	69.1012	63.9742	298.114	287.735	2.18408	8.00568	39.4588	3.35059e-10	3.37717e-09
Bcin11g01450	0.206272	0.153784	1.60388	1.18925	2.96792	-0.71817	8.86723	0.00290335	0.00728672	Bhp2	hydrophobin
Bcin11g01460	0	0	0.620855	1.43961	7.31771	0.792498	24.2726	8.36188e-07	4.66294e-06		Botrytis-specific protein of unknown function
Bcin11g01470	0	0	1.13823	2.06553	7.97274	0.521901	26.6982	2.37844e-07	1.49432e-06		Botrytis-specific protein of unknown function
Bcin11g01480	0	0	0.103476	0.876286	6.04487	-0.787892	10.8716	0.000976513	0.00279721		Botrytis-specific protein of unknown function
Bcin11g01490	0.051568	0.102523	2.5869	3.19218	5.15906	2.08239	39.1921	3.84089e-10	3.82365e-09		Botrytis-specific protein of unknown function
Bcin11g01500	0	0	0.310428	0.250367	5.7934	-0.466197	7.41826	0.00645652	0.0147897		Botrytis-specific protein of unknown function
Bcin11g01510	0	0	1.81083	8.19953	9.48096	2.94387	55.1418	1.12141e-13	1.90135e-12		Botrytis-specific peptide of unknown function
Bcin11g01520	0	0	1.0865	3.50514	8.43062	1.83794	30.268	3.76276e-08	2.67798e-07		Botrytis-specific small protein of unknown function
Bcin11g01530	0	0	0.776069	1.5022	7.48356	1.01369	32.3267	1.30314e-08	1.00117e-07
Bcin11g01540	0.51568	0.205045	1.9143	19.0279	4.60153	4.0691	21.0481	4.479e-06	2.15637e-05		Botrytis-specific protein of unknown function
Bcin11g01570	19.5443	19.4793	87.9545	83.4349	2.18998	7.50918	33.0056	9.18937e-09	7.22688e-08	Bcpuf6
Bcin11g01600	47.4426	48.7496	246.842	196.1	2.26611	6.53945	41.032	1.49756e-10	1.60075e-09
Bcin11g01610	25.3715	22.76	194.69	219.885	3.15683	6.90697	119.544	7.96136e-28	5.66258e-26
Bcin11g01670	116.595	122.566	555.872	428.316	2.08298	8.4395	32.6012	1.13144e-08	8.75802e-08
Bcin11g01720	52.5478	48.1344	221.387	164.053	2.00598	7.86017	32.5349	1.17072e-08	9.03735e-08	Bcltf3	C2H2 Zn-finger light-responsive transcription factor
Bcin11g01730	0.618817	1.38406	20.0743	9.88951	4.18856	3.27763	35.2526	2.89599e-09	2.50772e-08		Botrytis-specific protein of unknown function
Bcin11g01800	22.329	18.1465	125.723	98.8325	2.54756	5.81818	39.7689	2.85866e-10	2.92038e-09
Bcin11g01850	0	0	0.0517379	6.25918	9.03598	4.06803	17.4495	2.95034e-05	0.000120322		Botrytis-specific protein of unknown function
Bcin11g01910	2.62997	2.10172	16.1422	12.6436	2.65674	3.63206	40.316	2.16033e-10	2.26214e-09
Bcin11g02350	3.7129	4.04965	31.7671	26.9145	2.95568	5.5383	54.1243	1.88202e-13	3.07124e-12	Bcrrp1	nucleolar protein necessary for biogenesis of 60S ribosomal subunits and processing of pre-rRNAs
Bcin11g02380	0	0	0.362166	0.563327	6.22502	-0.255601	16.5235	4.80496e-05	0.000186861		alcohol acetyltransferase
Bcin11g02520	40.0168	41.2141	394.14	300.441	3.15824	7.25709	49.2113	2.29819e-12	3.20867e-11		conserved fungal protein of unknown function
Bcin11g02530	0.51568	0.666398	5.5877	2.81663	2.92307	0.712189	17.46	2.93413e-05	0.000119748		Botrytis-specific protein of unknown function
Bcin11g02540	0	0	0.0517379	0.375551	4.99882	-0.87712	6.30382	0.0120478	0.0254766		Botrytis-specific protein of unknown function
Bcin11g02620	0.154704	0.76892	57.3774	49.385	6.85899	4.4279	158.977	1.89329e-36	2.6764e-34	Bchol1	major facilitator superfamily protein
Bcin11g02630	11.4481	11.38	567.617	511	5.64252	7.93029	146.787	8.73404e-34	1.02889e-31		phytanoyl-CoA dioxygenase
Bcin11g02640	0.51568	1.17901	36.1131	63.03	5.95484	4.35565	87.9946	6.56351e-21	2.51616e-19		steroid monoxygenase
Bcin11g02650	0.412544	0.35883	80.556	75.6735	7.70133	4.99903	176.989	2.20269e-40	4.44826e-38	Bcnrps8	non-ribosomal peptide synthase
Bcin11g02660	2.88781	2.15298	51.4793	70.541	4.60265	4.70751	58.8009	1.74458e-14	3.24497e-13		conserved fungal protein of unknown function
Bcin11g02670	3.19722	2.76811	125.361	162.426	5.62165	5.8724	161.37	5.67994e-37	8.92144e-35		NAD(P)-binding short chain dehydrogenase/reductase
Bcin11g02680	0.51568	0.35883	164.32	146.152	8.51882	5.77908	152.592	4.70437e-35	6.03075e-33		acetyl-CoA synthetase
Bcin11g02690	0.154704	0	192.31	177.761	11.1981	6.14779	241.209	2.14369e-54	1.15443e-51		EF-hand calcium-binding domain protein
Bcin11g02700	77.0942	71.8684	811.768	556.129	3.25605	8.20886	71.3187	3.03948e-17	8.01248e-16	Bcpks4	polyketide synthase
Bcin11g02740	0.567248	0.461352	5.94986	9.57655	3.98744	3.3293	39.3298	3.57929e-10	3.58531e-09
Bcin11g02760	0.928225	0.717659	0.517379	10.0147	2.65154	4.35269	5.82862	0.0157675	0.0322508		Botrytis-specific protein of unknown function
Bcin11g02780	0.206272	0.205045	6.67419	9.38878	5.28054	3.39537	84.4761	3.88885e-20	1.3532e-18
Bcin11g02860	0	0	0.103476	0.375551	5.21808	-0.61923	6.56435	0.0104042	0.0224587		Botrytis-specific protein of unknown function
Bcin11g02870	0	0.0512614	0.103476	1.68998	4.6191	3.35156	13.4925	0.000239519	0.00079598		Botrytis-specific protein of unknown function
Bcin11g02970	0	0	0.103476	1.31443	6.54661	2.05947	7.35528	0.00668662	0.0152488		Botrytis-specific protein of unknown function
Bcin11g02980	0.309408	0	1.03476	4.31884	4.16459	2.137	18.0395	2.16368e-05	9.06261e-05		short-chain dehydrogenase/reductase
Bcin11g03180	21.0913	21.5298	69.5875	148.718	2.32073	5.6606	48.6117	3.12008e-12	4.27697e-11
Bcin11g03230	10.623	9.6884	87.5406	51.3253	2.80384	4.66986	32.2004	1.39064e-08	1.06478e-07
Bcin11g03380	7.06482	5.89506	54.7905	55.3938	3.14331	5.33328	72.0853	2.06095e-17	5.54935e-16
Bcin11g03460	69.359	70.7407	597.108	372.234	2.81965	8.0556	40.721	1.75592e-10	1.86632e-09
Bcin11g03500	11.2934	13.5843	103.942	136.012	3.31016	6.81097	111.146	5.49565e-26	3.41485e-24
Bcin11g03520	122.732	125.18	677.612	515.945	2.31869	9.20189	31.6274	1.86774e-08	1.39975e-07
Bcin11g03660	35.6335	32.0384	233.493	206.678	2.76696	6.8028	62.3652	2.85317e-15	5.86664e-14		Zn2Cys6 transcription factor
Bcin11g03690	0.051568	0.256307	2.01778	3.067	4.04511	1.92369	21.9228	2.83838e-06	1.42537e-05
Bcin11g03790	0.309408	0	0.827807	1.37702	2.89768	2.34539	12.6152	0.000382631	0.00120668		Botrytis-specific protein of unknown function
Bcin11g03870	0.103136	0.205045	1.65561	2.25331	3.66024	0.336917	34.7058	3.83487e-09	3.24858e-08
Bcin11g04000	0	0	0.206952	0.250367	5.23592	0.958839	7.85952	0.00505539	0.0119206		CAZY GH65 family protein, acid trehalase
Bcin11g04070	203.694	206.635	934.956	759.677	2.10459	9.00182	43.8227	3.59512e-11	4.20882e-10
Bcin11g04220	1.59861	2.20424	29.8528	9.82692	3.23464	3.95268	29.0573	7.02701e-08	4.79014e-07	Bcgrx5	glutaredoxin
Bcin11g04590	30.7861	32.2434	180.307	232.153	2.75292	7.33868	74.5467	5.92198e-18	1.6912e-16
Bcin11g04670	0.51568	0.871443	2.01778	3.56774	2.02384	2.08658	12.4013	0.000429037	0.00133774
Bcin11g04730	6.2913	7.48416	40.6143	67.1611	2.98358	5.78716	90.2954	2.05128e-21	8.52865e-20		secreted allergen V5
Bcin11g04780	178.941	173.11	900.758	773.698	2.30496	8.96047	51.3857	7.58891e-13	1.12629e-11
Bcin11g04830	28.4656	30.5518	96.8534	134.823	2.008	6.85058	29.133	6.75744e-08	4.6259e-07
Bcin11g04900	0.51568	0.102523	4.5012	3.56774	3.78812	7.64216	33.7907	6.13704e-09	4.98232e-08
Bcin11g04990	0.206272	0.307568	0.569117	1.94035	2.20798	1.52952	9.44482	0.00211747	0.00552852		CAZY GT1 family protein, strong homology to PLANT GT proteins
Bcin11g05000	0.206272	0.563875	1.60388	22.5957	4.81075	5.73158	16.7812	4.19469e-05	0.000165866		elongation factor EF2 kinase
Bcin11g05030	0.567248	0.102523	1.18997	2.00294	2.28587	1.42054	10.7057	0.00106808	0.00302956		Botrytis-specific protein of unknown function
Bcin11g05320	0	0	0.310428	0.312959	5.70494	-1.10846	8.01243	0.00464575	0.0110724		Botrytis-specific protein of unknown function
Bcin11g05340	11.4997	10.8161	189.102	83.122	3.61489	7.03216	63.6635	1.47593e-15	3.15525e-14
Bcin11g05370	0	0	0.827807	0.876286	7.11172	-0.0404208	26.135	3.18358e-07	1.95457e-06		conserved fungal protein of unknown function
Bcin11g05540	7.88991	7.84299	33.5262	40.8725	2.28732	5.19023	37.6965	8.26511e-10	7.86124e-09
Bcin11g05690	11.4481	9.9447	52.1518	50.3238	2.3147	5.03072	42.189	8.28659e-11	9.21465e-10
Bcin11g06120	3.55819	3.43451	13.814	20.2172	2.30425	3.09937	32.8452	9.97946e-09	7.79282e-08
Bcin11g06150	0.103136	0	1.03476	0.751102	4.08893	0.152255	9.59322	0.00195297	0.00514469		Botrytis-specific protein of unknown function
Bcin11g06180	35.6851	38.3948	285.956	289.3	3.03082	7.34406	71.931	2.22855e-17	5.97219e-16		purine-cytosine permease
Bcin11g06190	0.51568	0.820182	5.94986	5.19512	3.12226	2.29118	29.5835	5.35585e-08	3.72047e-07
Bcin11g06200	12.4795	12.6616	37.4065	65.4085	2.02056	4.53039	35.4678	2.59295e-09	2.26089e-08		Botrytis-specific protein of unknown function
Bcin11g06210	0.670385	0.717659	5.12206	4.50661	2.84592	1.64648	30.0416	4.22879e-08	2.98523e-07		Sclerotiniaceae-specific protein of unknown function
Bcin11g06220	1.49547	1.43532	6.20855	5.63327	2.05698	4.53358	12.3136	0.00044968	0.0013906
Bcin11g06360	0.825089	0.615136	4.75989	85.7508	5.84935	7.33261	22.9204	1.68849e-06	8.86088e-06		conserved fungal protein of unknown function
Bcin11g06400	0.309408	0.205045	234.994	48.8842	8.92975	5.54626	94.7663	2.1424e-22	9.88912e-21
Bcin11g06410	3.24879	3.53703	16.4009	11.8925	2.1652	3.24534	15.3472	8.94534e-05	0.000325596
Bcin11g06540	0.979793	1.23027	15.7801	10.7032	3.61266	2.93032	45.7015	1.37721e-11	1.72288e-10
Bcin12g00180	15.7283	17.07	204.572	147.592	3.48057	6.48033	88.6223	4.7788e-21	1.86357e-19	Bcap9	aspartyl proteinase
Bcin12g00400	0.103136	0.563875	0.310428	9.13841	3.76205	4.48271	6.57982	0.0103141	0.0223111		Botrytis-specific protein of unknown function
Bcin12g00460	100.919	100.165	706.999	539.729	2.70208	7.88229	51.9661	5.64658e-13	8.64102e-12		Medusa-like transcriptional regulator
Bcin12g00470	0	0	0	3.44255	8.18205	3.64061	12.737	0.000358486	0.0011388
Bcin12g00780	0.103136	0	0.310428	1.18925	3.61273	0.524598	13.3984	0.000251837	0.000832755		Botrytis-specific protein of unknown function
Bcin12g00800	0	0	0.103476	0.125184	4.27866	-1.22013	5.35973	0.020607	0.0405886		Botrytis-specific protein of unknown function
Bcin12g00810	0	0	0.931283	0.876286	7.20535	-0.0895566	26.8784	2.16662e-07	1.37038e-06		Botrytis-specific protein of unknown function
Bcin12g00940	62.1911	61.6162	302.564	225.706	2.11827	7.96994	31.995	1.54574e-08	1.17557e-07
Bcin12g01020	103.497	103.702	755.995	654.398	2.82743	7.89465	58.6249	1.90789e-14	3.52554e-13	Bcoah1	oxaloacetate hydrolase
Bcin12g01040	28.3109	30.398	281.247	233.843	3.21023	7.80736	55.0536	1.1729e-13	1.97974e-12	Bcbms1	GTPase required for ribosomal subunit synthesis and rRNA processing
Bcin12g01150	8.8697	8.3556	74.4509	80.3679	3.21904	5.43675	45.1409	1.83351e-11	2.25383e-10
Bcin12g01160	0.103136	0	0.620855	0.563327	3.43802	-0.144738	11.6026	0.000658583	0.00195637
Bcin12g01200	0.670385	0.35883	0.879545	27.4152	4.83672	5.87247	12.1518	0.000490394	0.00149929		Botrytis-specific protein of unknown function
Bcin12g01210	0	0	0.155214	6.63474	8.85509	4.03099	18.5539	1.65164e-05	7.11192e-05		Botrytis-specific SMC (chromosome segregation ATPase) domain-containing protein
Bcin12g01430	0.618817	0.410091	1.70735	30.7952	4.95495	6.07088	16.1248	5.93034e-05	0.000224927		Botrytis-specific protein of unknown function
Bcin12g01730	0	0	0.206952	0.0625918	4.51011	-1.33724	5.53844	0.0186032	0.0371243		Botrytis-specific protein of unknown function
Bcin12g01950	5.77562	7.17659	40.9765	42.4373	2.76706	4.72706	40.2555	2.2283e-10	2.32257e-09
Bcin12g01960	15.161	13.2767	303.857	399.649	4.65644	7.78257	96.2252	1.0253e-22	4.87189e-21
Bcin12g02100	0.103136	0	0.206952	2.19071	4.54201	3.15866	11.4659	0.00070884	0.0020892		conserved fungal protein of unknown function
Bcin12g02380	0.618817	0.35883	1.81083	18.3394	4.27051	4.79598	16.3259	5.33306e-05	0.000204863
Bcin12g02420	0	0	0.931283	2.69145	8.08248	0.577142	33.5499	6.9459e-09	5.56706e-08		conserved fungal protein of unknown function
Bcin12g02550	3.35192	3.22947	11.5376	17.9639	2.21252	4.10498	26.6271	2.46754e-07	1.54601e-06	Bccdc21	thymidylate synthase
Bcin12g02850	18.5129	17.8902	75.9513	82.809	2.1761	6.85909	36.8928	1.24809e-09	1.1541e-08	Bcesf1	nucleolar protein involved in pre-rRNA processing
Bcin12g02950	1.1345	2.46055	9.83021	11.955	2.56838	3.73766	16.7334	4.30161e-05	0.000169474
Bcin12g03010	0	0	0.310428	9.63914	9.2956	3.88807	24.2036	8.6672e-07	4.81894e-06		Botrytis-specific protein of unknown function
Bcin12g03070	0	0.307568	0.879545	5.44549	4.21772	2.89662	24.1672	8.8323e-07	4.8995e-06
Bcin12g03130	17.8425	18.6079	18.3152	119.989	2.0294	7.8815	5.39364	0.0202103	0.0399158
Bcin12g03210	41.2029	47.3655	190.24	149.782	2.00536	6.87973	33.5339	7.00312e-09	5.60497e-08
Bcin12g03220	13.8202	13.4817	286.68	426.626	4.72477	8.78725	143.409	4.78509e-33	4.87519e-31
Bcin12g03340	54.2496	54.0807	366.615	237.223	2.59319	8.79344	21.6505	3.2713e-06	1.62117e-05	Bccuz1	protein with role in ubiquitin-proteasome pathway
Bcin12g03460	1.23763	0.461352	5.48422	7.19806	2.94102	2.65032	31.4727	2.02264e-08	1.50884e-07		Botrytis-specific protein of unknown function
Bcin12g03470	12.0154	12.6103	42.1147	67.7244	2.19324	5.6501	36.965	1.20267e-09	1.11597e-08		Botrytis-specific protein of unknown function
Bcin12g03520	0.618817	0.461352	5.84639	11.0788	4.00263	2.79037	55.7451	8.25053e-14	1.42234e-12		secreted lipase
Bcin12g03660	12.7373	13.5843	42.1664	69.2266	2.09937	5.28946	49.6371	1.84982e-12	2.61495e-11
Bcin12g03730	6.75541	6.56145	34.0436	59.4623	2.85319	5.9076	54.6336	1.45231e-13	2.41178e-12
Bcin12g03760	14.8516	14.0969	66.328	61.1522	2.20037	5.60123	37.0138	1.17299e-09	1.0918e-08
Bcin12g03770	28.8265	27.5274	129.707	95.39	2.04698	7.21872	20.2942	6.64021e-06	3.10563e-05	Bcnop53	nucleolar protein involved in biogenesis of 60S subunit of ribosome
Bcin12g03810	0.25784	0.307568	3.46644	12.6436	4.65951	3.20231	52.7714	3.74723e-13	5.86945e-12
Bcin12g03820	0.25784	0.563875	51.9966	76.8628	7.3104	5.77056	145.964	1.32179e-33	1.48002e-31
Bcin12g03920	4.02231	2.56307	33.4745	31.2333	3.35121	4.87777	56.5639	5.44025e-14	9.50909e-13
Bcin12g03930	24.6495	22.8626	108.443	94.3259	2.1577	7.03175	25.3544	4.77053e-07	2.81429e-06	Bchsp10	mitochondrial matrix co-chaperonin
Bcin12g04380	153.466	172.494	885.443	828.153	2.44877	10.681	61.6854	4.02951e-15	8.10849e-14
Bcin12g04400	0	0	0.465642	0.876286	6.8461	1.93446	21.0106	4.5674e-06	2.19053e-05
Bcin12g04440	11.3965	11.4825	42.1147	63.0926	2.2017	5.22298	12.6034	0.000385052	0.00121364
Bcin12g04460	3.55819	3.12694	18.6774	28.4167	2.8583	4.71685	48.8523	2.75978e-12	3.81243e-11
Bcin12g04690	22.3805	24.7592	252.792	231.84	3.40486	7.38433	47.4175	5.73692e-12	7.57046e-11
Bcin12g04830	13.5624	12.4565	85.0572	143.899	3.08654	6.22374	44.761	2.22614e-11	2.69833e-10
Bcin12g04870	0.309408	0.256307	7.76069	8.01176	4.84762	3.06278	35.7313	2.26498e-09	2.00584e-08
Bcin12g04920	0	0	0.25869	0.312959	5.56106	-0.35383	10.3945	0.00126393	0.00351716	BccpdA	3'-5' cyclic AMP phosphodiesterase
Bcin12g05070	0.928225	0.615136	2.37995	55.5816	5.26473	6.8744	16.4511	4.99218e-05	0.000193344		acetyl-CoA synthetase-like protein
Bcin12g05230	0.567248	1.07649	2.22473	45.3791	4.66234	6.96748	14.0209	0.000180793	0.000618823
Bcin12g05380	0.206272	0	1.34519	3.12959	4.39331	1.30342	24.3006	8.24131e-07	4.60479e-06
Bcin12g05390	0	0	4.03556	2.75404	9.10409	1.93642	42.3921	7.46923e-11	8.37161e-10		Botrytis-specific small protein of unknown function
Bcin12g05440	0.206272	0.35883	6.31203	12.2054	5.01333	3.51837	53.3341	2.81382e-13	4.49455e-12		Sclerotiniaceae-specific protein of unknown function
Bcin12g05450	0	0	0.362166	0.68851	6.4683	-0.762138	13.178	0.000283253	0.000923408
Bcin12g05460	0.567248	0.256307	93.0766	116.045	8.03676	5.65278	257.453	6.16234e-58	3.4845e-55		conserved fungal protein of unknown function
Bcin12g05490	0	0	0.103476	0.125184	4.33665	-1.75367	5.15086	0.0232348	0.0450862
Bcin12g05510	2.16586	1.64036	20.6952	30.8578	3.77542	3.89797	83.9307	5.12419e-20	1.77216e-18
Bcin12g05550	134.489	130.87	543.818	488.029	2.01997	8.43636	36.9838	1.19114e-09	1.10687e-08
Bcin12g05570	7.99305	6.92028	178.082	115.419	4.36383	6.11226	115.777	5.31897e-27	3.47701e-25
Bcin12g05580	1.65018	2.05045	7.96764	12.1428	2.46778	4.38702	27.8087	1.3392e-07	8.78484e-07
Bcin12g05600	0	0.102523	0.310428	0.500735	2.90134	0.795421	9.43335	0.00213075	0.00555607		Botrytis-specific protein of unknown function
Bcin12g05620	0	0	0.362166	0.500735	6.19148	-0.725728	14.243	0.000160653	0.000556286		pectin lyase
Bcin12g05630	42.9046	44.4436	250.619	186.461	2.38458	7.05723	23.8903	1.01985e-06	5.55294e-06		conserved fungal protein of unknown function
Bcin12g05640	0.206272	0.256307	6.26029	5.69586	4.81139	1.52801	28.0744	1.16738e-07	7.72493e-07		zinc-binding oxidoreductase
Bcin12g05840	0.154704	0.256307	0.983021	3.69292	3.38211	1.4893	18.3795	1.80998e-05	7.70962e-05
Bcin12g05850	0	0	0	0.375551	4.74465	1.01383	6.78046	0.00921611	0.0201914		Botrytis-specific protein of unknown function
Bcin12g05930	1.2892	1.89667	9.72673	5.57067	2.28779	2.4488	13.2603	0.000271092	0.000887513
Bcin12g06020	345.867	342.528	2962.31	1416.58	2.69736	11.7624	26.0374	3.34866e-07	2.04172e-06		plasma membrane H+-ATPase Pma1
Bcin12g06030	1.54704	1.69163	9.77847	6.07141	2.28009	1.44475	15.9003	6.67696e-05	0.000250364		Botrytis-specific protein of unknown function
Bcin12g06070	0.103136	0	0.931283	0.187776	3.37149	-1.23608	7.371	0.00662839	0.0151221
Bcin12g06240	21.5554	23.6315	184.704	162.927	2.98141	6.67213	43.0455	5.34817e-11	6.11552e-10	Bcpex12	C3HC4-type RING-finger peroxin and E3 ubiquitin ligase, required for peroxisome biogenesis and peroxisomal matrix protein import
Bcin12g06250	0	0	0.879545	0.625918	6.96493	2.10923	25.668	4.05499e-07	2.43149e-06		Botrytis-specific protein of unknown function
Bcin12g06260	10.1589	10.3035	33.5262	52.8901	2.10537	5.45006	16.1444	5.86918e-05	0.000223059		conserved fungal protein of unknown function
Bcin12g06270	0.876657	1.23027	8.79545	9.01323	3.12884	8.65768	22.6547	1.93885e-06	1.00534e-05		Botrytis-specific protein of unknown function
Bcin12g06290	5.87876	4.71605	14.9523	41.8739	2.12913	4.12954	10.6942	0.00107474	0.00304389
Bcin12g06410	0.206272	0.0512614	0.310428	3.19218	3.86009	3.30055	8.49533	0.00356059	0.00873844	Bcbot5	acetyltransferase involved in botrydial synthesis
Bcin12g06490	0.412544	0.820182	24.9894	35.1766	5.64386	4.61148	174.911	6.26197e-40	1.20028e-37
Bcin12g06500	0.051568	0.205045	0.620855	31.3585	6.58621	5.75571	18.3839	1.80578e-05	7.69464e-05		peptidase C12 family protein, ubiquitin carboxyl-terminal hydrolase
Bcin12g06570	0.051568	0	0.517379	2.56627	5.75816	2.68449	20.6686	5.46049e-06	2.58704e-05		Botrytis-specific NON-secreted Cysteine-rich peptide
Bcin12g06590	0.154704	0.0512614	0.517379	0.438143	2.26659	3.8325	7.03966	0.00797242	0.0177725
Bcin12g06600	6.49757	7.99677	26.3346	35.3018	2.12776	4.69797	21.3765	3.77361e-06	1.84424e-05
Bcin12g06620	2.4237	3.12694	54.8422	62.6544	4.46366	5.24104	145.695	1.51345e-33	1.64574e-31
Bcin12g06740	9.33382	9.17578	34.6644	50.5116	2.22598	5.7161	37.2717	1.02765e-09	9.62065e-09	Bcmcm6	component of Mcm2-7 hexameric helicase complex that binds chromatin as part of pre-replicative complex
Bcin13g00030	0.206272	0.256307	1.65561	0.563327	2.12455	3.91686	5.94143	0.0147891	0.0305033		conserved fungal protein of unknown function
Bcin13g00260	0.721953	0.307568	2.43168	5.75845	2.98764	2.06113	14.2234	0.000162339	0.000561607
Bcin13g00350	0	0.205045	1.86257	4.69439	4.92877	1.78487	28.2055	1.09097e-07	7.24473e-07
Bcin13g00410	2.01115	2.35802	11.641	18.9653	2.85434	4.68779	35.6108	2.40954e-09	2.11729e-08
Bcin13g00470	1.23763	0.717659	29.1285	35.5522	5.14697	5.41305	145.868	1.3876e-33	1.53847e-31
Bcin13g00510	0.618817	1.53784	5.53596	8.76286	2.78058	3.75879	34.0026	5.50375e-09	4.5005e-08
Bcin13g00570	0.412544	0.512614	1.70735	3.19218	2.39505	1.77905	22.3927	2.22212e-06	1.1402e-05
Bcin13g00600	44.9673	40.804	179.893	190.029	2.16126	6.38879	31.6659	1.83111e-08	1.37412e-07		conserved fungal protein of unknown function
Bcin13g00770	100.197	92.1167	2563.25	1761.52	4.54246	10.0991	48.1594	3.92947e-12	5.30291e-11
Bcin13g00880	0	0	0.206952	0.312959	5.6453	-0.0554647	8.75594	0.00308595	0.00769378		Botrytis-specific small protein of unknown function
Bcin13g00910	10.984	12.9691	68.1906	37.3047	2.12531	5.45522	19.2556	1.14337e-05	5.08269e-05	Bcmrpl31	mitochondrial ribosomal protein of large subunit
Bcin13g00960	206.633	201.611	2736.06	1843.2	3.51164	10.7456	55.6903	8.48363e-14	1.4603e-12	Bckar2	ATPase involved in protein import into the ER
Bcin13g01100	0.928225	1.3328	13.5553	18.715	3.89451	2.9306	77.3705	1.41717e-18	4.29671e-17
Bcin13g01120	4.28015	4.66478	12.7793	32.6729	2.27509	4.81589	35.6418	2.37142e-09	2.08704e-08
Bcin13g01190	0	0.307568	2.53516	1.87776	3.97572	1.5417	29.1002	6.87307e-08	4.69369e-07
Bcin13g01210	0	0	0.0517379	0.312959	4.75053	-1.27077	6.10952	0.0134456	0.0281117		conserved fungal protein of unknown function
Bcin13g01220	0.051568	0	1.81083	3.19218	6.30125	1.95992	53.3576	2.78034e-13	4.45367e-12
Bcin13g01270	6.54914	5.94632	75.3304	74.8598	3.64395	6.44544	46.4108	9.58836e-12	1.23081e-10	Bcvvd1	Vivid-like, potential blue light sensor
Bcin13g01310	24.8558	25.1181	123.292	91.5719	2.17971	6.5646	32.6077	1.12769e-08	8.73497e-08	Bcenp2	component of SSU, required for pre-18S rRNA processing, biogenesis of the small ribosomal subunit
Bcin13g01360	0.25784	0.307568	12.7275	13.645	5.57651	3.61127	101.704	6.44785e-24	3.36031e-22		MFS allantoate transporter
Bcin13g01370	0.412544	0.102523	1.9143	3.067	3.30304	1.40716	26.2419	3.01213e-07	1.8594e-06		Zn2Cys6 transcription factor
Bcin13g01380	0.360976	0.102523	5.01858	4.75698	4.41992	1.67516	50.659	1.09892e-12	1.60151e-11		carboxylesterase
Bcin13g01430	12.7373	12.2515	75.4857	64.0941	2.51918	5.82494	54.7871	1.3432e-13	2.24708e-12
Bcin13g01600	20.3178	18.5566	58.826	144.212	2.30292	5.97953	40.2249	2.2634e-10	2.35264e-09	Bcgde1	glycerophosphocholine (GroPCho) phosphodiesterase
Bcin13g01660	0.309408	0.0512614	2.32821	18.2768	5.8621	4.79865	26.8246	2.22779e-07	1.40828e-06		histone acetyltransferase GCN5-like
Bcin13g01670	0.103136	0.102523	1.13823	2.25331	3.99993	-0.253204	19.9572	7.91967e-06	3.64228e-05		conserved fungal protein of unknown function
Bcin13g01750	1.39234	1.64036	8.22633	26.7893	3.48079	4.98619	37.7911	7.87399e-10	7.52937e-09
Bcin13g01780	0	0.0512614	0.155214	0.438143	3.31181	-1.0915	5.33564	0.0208937	0.0410648
Bcin13g01790	203.178	213.093	546.611	2300.81	2.47806	9.2932	30.9605	2.6334e-08	1.93762e-07
Bcin13g01800	0	0	0.155214	0.625918	5.91742	-0.419038	12.6174	0.000382167	0.0012059
Bcin13g01820	15.161	15.0708	50.1341	100.961	2.27436	5.69622	45.896	1.247e-11	1.57217e-10
Bcin13g01870	0.464112	0.563875	6.67419	12.9565	4.25178	3.56884	65.1457	6.95602e-16	1.55e-14
Bcin13g01890	0	0.102523	3.93208	4.5692	6.24569	2.23787	64.2463	1.09798e-15	2.3879e-14		Botrytis-specific small protein of unknown function
Bcin13g01910	0	0	2.43168	4.94476	9.1762	2.98866	67.5154	2.09046e-16	4.99875e-15		C5 cytosine-specific DNA methylase
Bcin13g02000	10.1589	10.2523	48.7889	80.1176	2.69175	5.25855	59.6145	1.1538e-14	2.19662e-13		cytochrome P450
Bcin13g02010	16.2439	19.8381	645.069	1076.77	5.5948	8.9008	159.805	1.24785e-36	1.85684e-34		Alanine/Threonine-rich O-glycosylated GPI-anchored protein
Bcin13g02040	0	0	0.310428	0.625918	6.24063	-0.0342	15.523	8.15082e-05	0.000299278		Botrytis-specific small protein of unknown function
Bcin13g02100	5.46621	6.20263	48.0128	55.8945	3.19243	4.39003	22.6858	1.90768e-06	9.91452e-06
Bcin13g02200	0.25784	0.410091	2.69037	1.62739	2.58653	3.32279	9.96769	0.00159311	0.00429784		Botrytis-specific protein of unknown function
Bcin13g02210	5.25994	6.30515	93.5422	41.4358	3.73355	4.63109	21.5071	3.52516e-06	1.7318e-05
Bcin13g02290	0	0	0.362166	0.375551	5.9178	-0.414926	13.2146	0.000277778	0.000907132		Botrytis-specific small protein of unknown function
Bcin13g02300	0.979793	0.666398	2.5869	8.70027	2.55374	2.49301	15.5998	7.82647e-05	0.000288305
Bcin13g02310	0.412544	1.17901	3.31123	5.63327	2.50516	2.59336	16.9136	3.91198e-05	0.000155612		Botrytis-specific protein of unknown function
Bcin13g02340	0	0	0.517379	1.62739	7.38579	1.96858	24.7743	6.44516e-07	3.69055e-06
Bcin13g02590	0.773521	1.23027	12.0032	6.07141	3.16875	2.17114	24.1979	8.69288e-07	4.83085e-06
Bcin13g02620	53.6308	51.1076	575.274	321.096	3.10024	7.89867	80.7163	2.60568e-19	8.44343e-18
Bcin13g02660	1.49547	1.43532	5.07032	8.63767	2.27892	4.61355	22.3938	2.22086e-06	1.14007e-05
Bcin13g02690	16.6049	12.559	60.223	105.53	2.5399	6.49915	42.3092	7.79234e-11	8.70786e-10
Bcin13g02760	30.9924	29.6803	137.933	202.985	2.52322	6.62025	66.2302	4.01217e-16	9.20358e-15
Bcin13g02810	2.37213	1.12775	12.3654	50.5742	4.39769	6.98748	24.7367	6.57213e-07	3.75375e-06
Bcin13g03030	0.25784	0.102523	0.776069	1.43961	2.61867	0.866529	13.1178	0.000292504	0.000949462		conserved fungal protein of unknown function
Bcin13g03100	0.154704	0.153784	1.18997	2.06553	3.36288	5.33556	24.186	8.74641e-07	4.85821e-06		dihydroflavonol-4-reductase
Bcin13g03110	0	0	0.103476	0.938878	6.45362	4.81329	15.6562	7.5962e-05	0.000281012	BcPIO2	nmrA family transcriptional regulator
Bcin13g03160	0	0	0.620855	0.125184	5.93559	4.07755	15.8645	6.80433e-05	0.000254381		conserved fungal secreted small putatively O-glycosylated protein
Bcin13g03170	0	0	0	0.250367	4.35074	3.28033	5.31387	0.0211563	0.0414944		lysophospholipase
Bcin13g03230	0	0	0.103476	0.500735	5.99447	-1.09092	9.4956	0.00205965	0.00539806		SET domain-containing protein
Bcin13g03380	0.25784	0.205045	1.29345	35.5522	6.30738	6.29863	17.825	2.42178e-05	0.000100469
Bcin13g03530	0.309408	0.973966	1.96604	4.25625	2.33268	1.92944	19.6055	9.51963e-06	4.29771e-05
Bcin13g03550	0.25784	0.76892	56.1874	42.1869	6.54508	4.64559	61.6208	4.16401e-15	8.34943e-14
Bcin13g03560	33.9833	31.9871	170.683	225.143	2.639	7.4025	64.2159	1.11505e-15	2.42037e-14
Bcin13g03580	6.18817	5.79253	54.5835	80.4931	3.52371	5.77096	83.3244	6.96361e-20	2.35079e-18		Botrytis-specific small protein of unknown function
Bcin13g03750	1.49547	1.3328	16.8148	24.0979	3.87024	3.73424	44.7336	2.25752e-11	2.73051e-10	Bcssp120
Bcin13g03760	5.41464	3.89586	24.6273	23.9101	2.44839	4.07937	48.7982	2.83705e-12	3.90794e-11
Bcin13g03810	16.3471	16.0448	98.6643	96.1411	2.63336	6.34237	38.739	4.8443e-10	4.76798e-09
Bcin13g03930	0	0	1.5004	3.00441	8.45711	1.51095	59.5341	1.20193e-14	2.28063e-13
Bcin13g04380	46.4112	45.2125	266.813	191.781	2.38702	8.28263	45.7659	1.33265e-11	1.67269e-10	Bcrpa190	RNA polymerase I largest subunit
Bcin13g04450	0.154704	0.102523	0.620855	0.68851	2.33974	0.699379	6.43904	0.0111639	0.0238482		Botrytis-specific protein of unknown function
Bcin13g04580	0.051568	0	1.81083	0.751102	5.40555	0.071054	23.9621	9.82486e-07	5.38581e-06		Botrytis-specific protein of unknown function
Bcin13g04600	0	0.102523	1.03476	0.68851	4.02057	-0.285159	12.1233	0.000497968	0.00151998		Botrytis-specific protein of unknown function
Bcin13g04740	0.25784	0.153784	4.24251	7.88657	4.78973	2.58002	35.3277	2.78641e-09	2.41653e-08
Bcin13g04750	1.08293	0.563875	2.89732	3.69292	2.105	2.14818	10.099	0.00148347	0.00404546
Bcin13g04890	0	0	0.517379	1.12665	7.00163	1.08293	27.0801	1.95197e-07	1.24295e-06		Botrytis-specific protein of unknown function
Bcin13g04930	0	0	3.62166	7.76139	9.78175	2.75075	73.2632	1.13463e-17	3.13728e-16		Botrytis-specific protein of unknown function
Bcin13g04940	0	0	0.362166	3.25478	8.03569	2.66774	21.7222	3.15119e-06	1.5699e-05		Botrytis-specific protein of unknown function
Bcin13g04950	0	0	0.310428	0.751102	6.36665	0.503729	19.1656	1.19856e-05	5.30509e-05
Bcin13g04960	0	0	0.206952	0.312959	5.63083	-0.742207	7.87172	0.00502138	0.0118528
Bcin13g04970	0.670385	0.307568	2.22473	4.88216	2.76579	1.9149	12.3397	0.000443422	0.00137504
Bcin13g05070	0.773521	0.717659	9.62326	3.50514	3.10182	2.99111	28.4437	9.6464e-08	6.4551e-07		indole-diterpene biosynthesis protein PaxU
Bcin13g05180	0	0	0.931283	1.5648	7.62475	1.22308	34.9236	3.42896e-09	2.93329e-08
Bcin13g05430	13.7687	13.738	88.9375	36.1781	2.1043	5.37197	21.8217	2.99198e-06	1.49718e-05
Bcin13g05500	66.6259	70.3819	246.79	315.275	2.07949	7.49393	33.2875	7.94932e-09	6.32645e-08	Bcidc1	RNA polymerase II transcription cofactor
Bcin13g05540	13.2014	11.8926	20.1778	85.3753	2.0776	7.61615	9.82629	0.00172035	0.00459506		isoaspartyl peptidase/L-asparaginase
Bcin13g05570	11.1903	12.7128	37.4065	60.1508	2.03821	5.26425	42.7019	6.37519e-11	7.17383e-10
Bcin13g05680	0	0	0.413904	0.68851	6.4987	-0.406165	17.7772	2.48341e-05	0.000102687
Bcin13g05690	0	0	0.310428	0.438143	5.93436	-1.29861	12.883	0.000331584	0.00106019
Bcin13g05730	22.2258	24.4517	51.0136	205.051	2.21949	6.23707	13.3108	0.000263877	0.000866739
Bcin13g05790	0	0.0512614	0.310428	0.500735	3.71543	1.81245	10.292	0.00133611	0.00369529
Bcin13g05830	0	0	0.25869	0.625918	6.10772	-0.604766	16.2967	5.4157e-05	0.000207684	Bcstc3	sesquiterpene cyclase
Bcin14g00020	1.80488	2.97316	44.9603	103.527	4.94737	6.94591	127.635	1.34932e-29	1.10576e-27		P-loop containing nucleoside triphosphate hydrolase
Bcin14g00030	0.206272	0	1.9143	6.19659	5.15648	2.60677	40.2341	2.25281e-10	2.3438e-09		Botrytis-specific protein of unknown function
Bcin14g00040	0	0	1.70735	3.067	8.60675	2.22471	48.095	4.06052e-12	5.47324e-11		Botrytis-specific protein of unknown function
Bcin14g00050	0	0	0.413904	0.500735	6.21501	-0.31535	16.7331	4.30241e-05	0.000169474		Botrytis-specific protein of unknown function
Bcin14g00340	5.51778	6.66398	13.1414	35.4896	2.03133	6.12847	10.0258	0.00154364	0.00418734
Bcin14g00410	1.39234	1.28153	18.8843	51.3879	4.67962	5.66024	66.9092	2.84308e-16	6.68449e-15
Bcin14g00420	0.360976	0.35883	2.84559	5.88363	3.57974	2.45162	42.2395	8.07542e-11	9.0064e-10
Bcin14g00540	124.331	120.874	920.263	953.399	2.98421	10.1649	80.6955	2.63327e-19	8.50847e-18	Bcino1	inositol-3-phosphate synthase
Bcin14g00550	0.154704	0.0512614	1.86257	6.94769	5.24126	2.68902	38.4969	5.48417e-10	5.33739e-09		conserved fungal protein of unknown function
Bcin14g00660	1.39234	1.69163	129.345	107.783	6.35111	6.11961	143.9	3.73732e-33	3.91346e-31		Botrytis-specific protein of unknown function
Bcin14g00730	48.7318	49.0059	158.525	471.317	2.61869	7.50747	33.1541	8.51378e-09	6.74246e-08
Bcin14g00800	0	0.410091	1.39692	1.31443	2.90218	0.42717	13.257	0.000271561	0.000888625		Botrytis-specific protein of unknown function
Bcin14g01130	0	0.153784	0.25869	3.067	4.16918	2.70214	10.3213	0.00131506	0.00364333		Botrytis-specific protein of unknown function
Bcin14g01200	156.2	162.037	564.099	692.203	2.02786	9.67225	25.1759	5.23321e-07	3.06486e-06		conserved fungal secreted small protein, possible hypersensitive response-inducing protein
Bcin14g01210	0.103136	0.307568	1.81083	28.9174	5.98568	5.78638	22.8836	1.72117e-06	9.01561e-06		Botrytis-specific protein of unknown function
Bcin14g01360	6.34287	6.81776	22.2991	35.9903	2.17607	9.52486	30.8335	2.8114e-08	2.04991e-07
Bcin14g01470	0.825089	0.717659	2.84559	23.5345	4.18856	6.1302	17.2115	3.34406e-05	0.000135031		Botrytis-specific protein of unknown function
Bcin14g01660	0.103136	0	0.310428	0.500735	3.12654	6.41928	5.93002	0.0148851	0.0306789		short-chain dehydrogenase/reductase
Bcin14g01760	5.98189	5.89506	13.5553	87.879	2.97144	8.08118	11.6869	0.000629427	0.00187766
Bcin14g02030	7.06482	7.12533	132.656	137.452	4.2978	7.33895	133.243	8.00097e-31	7.06899e-29
Bcin14g02310	0.154704	0.0512614	4.60468	10.1399	6.05997	3.13717	79.0104	6.17839e-19	1.94087e-17		UMP-CMP kinase
Bcin14g02340	0.618817	0.205045	1.86257	11.2665	3.92698	3.34047	20.8309	5.01658e-06	2.38622e-05	Bcdmc1	meiosis-specific recombinase required for double-strand break repair and pairing of homologous chromosomes
Bcin14g02630	0.206272	0.256307	0.569117	7.88657	4.16883	4.34834	10.3568	0.00128999	0.00358174		Botrytis-specific protein of unknown function
Bcin14g02950	0.25784	0.153784	33.6297	88.5049	8.19488	6.51855	149.985	1.74671e-34	2.12404e-32		conserved fungal zinc knuckle transcription factor
Bcin14g03120	8.35402	7.94551	448.051	438.08	5.82792	7.42279	197.084	9.04026e-45	2.62144e-42		Sclerotiniaceae-specific protein of unknown function
Bcin14g03130	14.5938	16.7112	1048	1040.09	6.10242	8.59177	184.325	5.51033e-42	1.38481e-39
Bcin14g03170	7.78677	8.61191	62.5512	116.483	3.46746	4.796	44.7338	2.25728e-11	2.73051e-10		metallo-dependent amidohydrolase
Bcin14g03260	194.772	189.359	1195.25	908.959	2.52658	9.08852	41.0566	1.47886e-10	1.58675e-09
Bcin14g03280	0	0	0.413904	1.31443	7.02986	0.563235	27.3894	1.66343e-07	1.07067e-06		Botrytis-specific protein of unknown function
Bcin14g03290	0	0	0.103476	0.500735	5.67444	-1.1141	7.91702	0.00489718	0.0116032		Botrytis-specific protein of unknown function
Bcin14g03320	29.1359	30.7056	145.073	216.693	2.61914	6.95149	38.3898	5.79351e-10	5.6191e-09
Bcin14g03350	8.76657	9.38083	10.8132	95.7029	2.56698	7.82543	7.37126	0.00662745	0.0151221
Bcin14g03390	205.189	197.1	1577.02	1118.27	2.77381	10.0985	51.7826	6.19983e-13	9.42391e-12	Bcgln1	glutamine synthetase (GS), synthesizes glutamine from glutamate and ammonia
Bcin14g03870	3.04251	2.9219	8.95066	21.2186	2.37485	4.80052	21.2208	4.09298e-06	1.98574e-05
Bcin14g03930	99.681	103.138	667.419	489.781	2.56147	8.35697	21.3129	3.9009e-06	1.9007e-05	Bcltf1	light-responsive transcription factor
Bcin14g04210	5.98189	5.33118	60.999	39.6206	3.17176	5.20986	35.4927	2.56012e-09	2.2357e-08
Bcin14g04250	45.5861	45.1613	303.547	245.235	2.65704	6.52784	52.305	4.75156e-13	7.35094e-12
Bcin14g04280	1.44391	2.05045	3.20775	28.6671	2.95863	5.76222	11.7154	0.000619852	0.00185415
Bcin14g04310	45.4314	39.6763	362.528	293.618	3.02254	6.8202	57.4421	3.48071e-14	6.25809e-13
Bcin14g04830	0.103136	0.410091	1.13823	15.7106	4.84622	4.4484	17.458	2.93727e-05	0.000119832		Botrytis-specific protein of unknown function
Bcin14g04840	0	0.0512614	34.6644	64.7826	10.6059	5.95589	264.357	1.9271e-59	1.21075e-56		Botrytis-specific protein of unknown function
Bcin14g04880	0	0	0.206952	0.250367	5.23646	-1.11493	9.12077	0.00252724	0.00645159		cytochrome P450, partial
Bcin14g05030	2.21743	1.64036	5.69117	11.3291	2.11812	2.53625	23.8763	1.02731e-06	5.58284e-06
Bcin14g05080	4.89896	6.20263	131.207	205.489	4.94775	6.24588	142.53	7.44897e-33	7.4549e-31	Bcspo22	meiosis protein SPO22
Bcin14g05180	0	0	0.25869	1.06406	6.59319	0.199445	17.0804	3.58295e-05	0.000143891		Sclerotiniaceae-specific protein of unknown function
Bcin14g05190	0	0.0512614	0.879545	0.938878	4.87487	-0.542146	18.1972	1.99171e-05	8.41714e-05		Botrytis-specific protein of unknown function
Bcin14g05200	0.309408	0.153784	3.56992	2.50367	3.75196	0.805391	36.5352	1.49938e-09	1.36196e-08
Bcin14g05310	0	0	0.517379	1.25184	7.17979	-0.169673	15.3241	9.05549e-05	0.000329394
Bcin14g05320	0	0	0.103476	0.187776	4.80346	-1.42535	5.28768	0.0214769	0.0420866
Bcin14g05410	3.81604	2.97316	22.6095	27.1649	2.90557	3.79906	48.8896	2.70789e-12	3.74829e-11
Bcin14g05480	0	0	0.25869	0.438143	5.80323	-1.37161	7.91344	0.00490689	0.0116238		O-methyltransferase
Bcin14g05490	0	0	0.155214	0.312959	5.23569	-1.28375	9.52251	0.00202967	0.00532565		methyltransferase
Bcin15g00070	0.154704	0.102523	0.25869	0.876286	2.15936	1.12737	5.60472	0.0179122	0.0359963
Bcin15g00100	0.309408	0.461352	41.3904	27.29	6.55537	8.13286	123.295	1.20159e-28	9.24404e-27		conserved fungal protein of unknown function
Bcin15g00520	788.011	820.797	6583.03	4509.18	2.88363	11.1749	41.0636	1.47357e-10	1.58258e-09	BcekdA	protein of unknown function
Bcin15g00630	0.154704	0.102523	0.413904	1.37702	2.7062	5.30916	14.4894	0.000140951	0.000493808		Botrytis-specific protein of unknown function
Bcin15g00680	0	0	0.103476	0.125184	4.2745	-0.502353	5.35017	0.0207202	0.0407735		Botrytis-specific protein of unknown function
Bcin15g00690	0	0	0.310428	0.187776	5.37557	-1.35994	8.96226	0.00275613	0.00695895		Botrytis-specific protein of unknown function
Bcin15g00700	0	0	0.724331	2.3159	8.04609	2.17009	24.8669	6.14271e-07	3.53706e-06		Botrytis-specific protein of unknown function
Bcin15g00710	0.412544	0.205045	3.25949	4.5692	3.74093	2.10038	37.9391	7.29883e-10	7.01296e-09		Botrytis-specific protein of unknown function
Bcin15g00730	1.85645	2.20424	13.2449	14.7091	2.82661	3.69569	52.2636	4.85277e-13	7.49727e-12
Bcin15g00750	2.21743	1.79415	5.53596	128.376	4.94159	8.16572	16.4478	5.00069e-05	0.000193608
Bcin15g00780	0	0	0	0.938878	5.87828	1.76639	5.75474	0.0164442	0.0334896		Botrytis-specific protein of unknown function
Bcin15g00790	0.103136	0	0.206952	0.876286	3.29557	2.89321	7.91276	0.00490874	0.0116257		Botrytis-specific protein of unknown function
Bcin15g00800	0	0	0.0517379	0.563327	5.64368	-0.140057	8.56075	0.00343489	0.00848153		Botrytis-specific small protein of unknown function
Bcin15g00890	0.051568	0.102523	1.75909	1.00147	4.09051	0.460481	23.7428	1.10104e-06	5.95203e-06		conserved fungal protein of unknown function
Bcin15g00900	41.0997	45.6739	2.22473	7.76139	6.46944	-0.67047	14.9062	0.00011299	0.000402964		O-methyltransferase
Bcin15g00920	0	0	0.517379	1.87776	7.4618	0.630812	29.7634	4.88115e-08	3.4159e-07		acetyl-CoA synthetase-like protein
Bcin15g01000	0	0	1.18997	2.81663	8.26333	2.13269	37.5128	9.0817e-10	8.57303e-09
Bcin15g01130	54.0949	57.464	226.25	289.425	2.25234	6.8179	50.5157	1.18214e-12	1.71395e-11
Bcin15g01160	22.5868	21.1197	148.488	111.977	2.61335	6.03887	61.4687	4.4983e-15	8.98787e-14
Bcin15g01270	7.5805	9.9447	52.721	44.5028	2.54105	6.35851	34.927	3.423e-09	2.93041e-08
Bcin15g01540	0.412544	0.76892	5.17379	21.782	4.51105	5.16169	29.7758	4.85017e-08	3.40053e-07
Bcin15g01550	20.8851	18.249	94.8357	68.4755	2.10204	6.99708	26.1257	3.19895e-07	1.96187e-06	Bcrpf2	protein involved in rRNA maturation and ribosomal assembly
Bcin15g01560	18.5645	21.376	98.7677	68.5381	2.12206	5.41706	25.5084	4.40451e-07	2.62714e-06		peroxisomal membrane protein
Bcin15g01570	65.3367	67.2549	285.749	263.95	2.10717	7.16984	50.337	1.29487e-12	1.86544e-11		dipeptidyl aminopeptidase
Bcin15g01590	2.93938	3.79334	10.2959	22.9086	2.25642	3.11279	19.7332	8.90409e-06	4.0538e-05
Bcin15g01630	5.93032	6.7665	239.288	205.051	5.17495	6.41952	171.429	3.60668e-39	6.47427e-37		MAPEG superfamily protein
Bcin15g01710	1.23763	1.48658	10.3476	19.8416	3.45616	4.27404	79.3648	5.16389e-19	1.65435e-17		CAZY GH71 and CBM24 family protein, alpha-1,3-glucanase
Bcin15g01720	0.103136	0	8.64024	10.0773	7.39219	3.52054	117.675	2.04226e-27	1.38299e-25		conserved fungal protein of unknown function
Bcin15g01740	10.0558	10.6624	53.6005	49.2598	2.36743	5.12833	62.5387	2.61263e-15	5.42133e-14	Bcalg6	alpha-1,3-glucosyltransferase
Bcin15g01750	0	0	0.0517379	4.69439	8.38916	3.14493	13.0646	0.000300928	0.000973177
Bcin15g01830	0.309408	0.512614	2.5869	4.75698	3.15652	1.46145	32.7937	1.02474e-08	7.9758e-08		Botrytis-specific protein of unknown function
Bcin15g01910	3.76447	4.20343	117.963	92.5107	4.73601	6.05583	91.7686	9.74298e-22	4.15786e-20		conserved fungal protein of unknown function
Bcin15g02050	58.6844	65.307	307.686	184.27	2.06336	6.96106	30.5086	3.32384e-08	2.38965e-07
Bcin15g02060	13.6655	14.9683	188.533	91.3841	3.35747	5.87368	56.2401	6.41391e-14	1.1125e-12
Bcin15g02380	0.721953	0.512614	9.26109	4.06847	3.46506	2.16879	34.0987	5.23852e-09	4.29916e-08	Bcacp1	pepstatin-insensitive acid protease
Bcin15g02390	0.309408	0.205045	94.9909	148.656	8.88264	7.06573	283.822	1.10354e-63	9.59993e-61
Bcin15g02400	1.85645	2.40928	58.4639	91.1337	5.15689	4.73235	193.495	5.48803e-44	1.47772e-41	Bcbas1	Myb-related transcription factor
Bcin15g02550	11.7575	11.8926	76.1583	59.963	2.56628	4.87267	48.3799	3.51148e-12	4.76155e-11
Bcin15g02840	0.412544	0.717659	2.5869	5.75845	2.89524	3.37179	18.977	1.32305e-05	5.81151e-05		protein of unknown function shared between Botrytis, Sclerotinia, Marssonina and Pialocephala
Bcin15g02850	0	0	0.724331	2.25331	7.82487	0.989907	36.0801	1.89373e-09	1.69566e-08
Bcin15g02880	9.07598	8.91948	44.3394	36.6162	2.22615	5.57973	44.445	2.61611e-11	3.13739e-10
Bcin15g02900	1.54704	1.69163	6.93288	6.38437	2.10332	2.50268	15.4009	8.69467e-05	0.00031688
Bcin15g03000	23.8244	22.6575	93.2835	167.308	2.61169	10.8107	16.6006	4.61358e-05	0.000180224
Bcin15g03010	20.7304	23.2727	3108.73	2249.49	6.95156	11.8168	208.621	2.74568e-47	8.62525e-45		conserved fungal protein of unknown function
Bcin15g03080	1.18606	1.12775	7.502	3.56774	2.26971	1.98569	15.6025	7.81503e-05	0.000288071	BccutA	cutinase
Bcin15g03150	4.38328	3.8446	87.7993	84.6242	4.44113	6.92699	78.927	6.44467e-19	2.01891e-17
Bcin15g03340	174.248	173.11	1437.64	1789.56	3.25639	9.93	57.5799	3.24531e-14	5.85347e-13
Bcin15g03360	51.7227	45.5714	283.99	306.387	2.65065	7.39001	57.5569	3.28348e-14	5.91288e-13		Na/H+ antiporter
Bcin15g03370	27.2279	30.8593	271.521	150.033	2.8536	7.10533	44.2073	2.95371e-11	3.50508e-10		4-hydroxyphenylpyruvate dioxygenase
Bcin15g03380	7.11639	5.63875	104.097	126.31	4.20775	5.90752	126.393	2.52233e-29	2.02305e-27		conserved fungal protein of unknown function
Bcin15g03500	0.103136	0	0.103476	0.813694	2.86121	1.1839	6.27987	0.0122117	0.0257846
Bcin15g03510	8.92127	8.66317	32.2845	51.3253	2.24579	4.84613	25.1207	5.38505e-07	3.14401e-06
Bcin15g03780	8.5603	7.94551	41.2351	35.0514	2.25701	5.08216	44.4013	2.67511e-11	3.20474e-10	Bcdhr2	nucleolar DEAH-box ATP-dependent RNA helicase required for 18S rRNA synthesis
Bcin15g03820	21.246	19.2743	248.239	168.122	3.42832	6.85764	70.9498	3.6643e-17	9.52632e-16
Bcin15g03900	26.7638	26.5021	139.382	87.0027	2.10238	7.79976	27.7152	1.40551e-07	9.19843e-07	Bccic1
Bcin15g04070	0.618817	0.615136	0.724331	21.8446	4.01254	5.75259	9.15224	0.00248414	0.00636454		Botrytis-specific protein of unknown function
Bcin15g04080	0	0	0.310428	1.06406	6.68739	4.21253	19.6456	9.32184e-06	4.22189e-05
Bcin15g04130	17.6878	16.865	109.012	181.704	3.07541	6.83819	95.1639	1.75257e-22	8.15631e-21
Bcin15g04140	4.02231	3.79334	17.3322	17.2128	2.19743	4.23311	34.8029	3.64834e-09	3.10219e-08	Bcbir1	chromosome segregation regulator, anti-apoptotic gene
Bcin15g04160	0	0.205045	1.0865	0.876286	3.27427	-0.0177897	5.57644	0.0182037	0.0364768
Bcin15g04230	0.154704	0.256307	0.310428	2.94182	2.8002	2.93288	6.8376	0.00892588	0.0196425
Bcin15g04260	0	0	0.931283	1.06406	7.37928	0.0747099	25.4236	4.60245e-07	2.7308e-06		Botrytis-specific protein of unknown function
Bcin15g04300	0	0.0512614	6.67419	6.8851	7.83752	3.14536	79.2784	5.39452e-19	1.7185e-17		Botrytis-specific small peptide of unknown function
Bcin15g04330	2.01115	1.99919	26.6968	43.9395	4.12165	4.63512	77.8557	1.10851e-18	3.40655e-17
Bcin15g04400	0	0.102523	0.413904	1.87776	4.23659	0.960195	21.0015	4.58925e-06	2.19914e-05
Bcin15g04440	7.68364	10.3548	279.851	257.503	4.97214	6.86526	181.029	2.88913e-41	6.53462e-39		MFS transporter
Bcin15g04530	0.103136	0	0.465642	1.18925	3.9805	-0.054154	8.55102	0.00345329	0.00851576		Botrytis-specific protein of unknown function
Bcin15g04710	0.721953	0.205045	1.18997	2.25331	2.21943	1.08012	7.27611	0.00698779	0.0158271
Bcin15g04720	0.773521	0.922705	4.44946	3.88069	2.35676	1.96239	28.7505	8.23281e-08	5.57848e-07
Bcin15g04750	0	0	0.413904	0.312959	5.91893	-0.467337	11.0299	0.000896531	0.00258579		cytochrome P450
Bcin15g04780	0	0	0.0517379	0.813694	5.89618	0.731172	10.332	0.00130741	0.00362388		cytochrome P450
Bcin15g04800	0	0	0.827807	2.81663	8.12614	3.02511	29.7736	4.85563e-08	3.40064e-07		thioesterase-like superfamily protein
Bcin15g04840	0.103136	0	19.0396	27.3526	8.68604	4.31784	159.31	1.60101e-36	2.32125e-34		putative acetate transporter
Bcin15g04860	0.051568	0.102523	0.931283	0.375551	3.01317	-0.511225	10.894	0.000964739	0.0027662		Botrytis-specific protein of unknown function
Bcin15g04870	0.103136	0	0.620855	0.751102	3.66307	-0.545949	11.214	0.000811847	0.00236324		Sclerotiniaceae-specific protein of unknown function
Bcin15g04900	0.412544	0.35883	0.25869	9.82692	3.67643	4.5459	6.342	0.0117912	0.0250099
Bcin15g05040	1.85645	2.81938	8.32981	14.8343	2.3282	3.30971	26.2629	2.97956e-07	1.84029e-06
Bcin15g05110	102.93	97.2941	1057.26	894.876	3.33061	9.27163	45.6288	1.42921e-11	1.78399e-10
Bcin15g05220	0	0	0	0.250367	4.46621	5.09339	5.16317	0.0230707	0.0447985
Bcin15g05290	42.1311	43.3159	259.311	338.121	2.84153	7.43922	85.3278	2.52781e-20	8.93344e-19		aldo/keto reductase
Bcin15g05570	12.0154	12.5078	60.016	83.5601	2.57884	5.31485	34.3337	4.64278e-09	3.85784e-08
Bcin15g05580	3.55819	3.48577	15.2627	14.1458	2.11107	4.70592	16.1351	5.89806e-05	0.00022398
Bcin16g00002	0.412544	0.256307	6.10508	2.3159	3.66549	1.19309	25.9229	3.55336e-07	2.15932e-06
Bcin16g00020	0	0	0.206952	0.0625918	4.54045	-0.174106	5.58098	0.0181566	0.0364259
Bcin16g00060	5.1568	6.25389	52.514	138.453	4.00661	5.59888	43.782	3.67058e-11	4.28386e-10		fungal conserved small peptide of unknown function
Bcin16g00170	5.31151	5.12614	81.4873	187.713	4.6434	7.07354	53.7726	2.25088e-13	3.64166e-12		Botrytis-specific protein of unknown function
Bcin16g00180	3.45506	3.38325	45.1672	55.9571	3.92584	5.08922	115.917	4.9553e-27	3.25811e-25
Bcin16g00190	1.18606	0.76892	31.4049	29.1052	5.00426	4.02344	117.273	2.50215e-27	1.68434e-25		conserved fungal protein of unknown function
Bcin16g00200	4.28015	3.1782	18.6774	11.1413	2.05758	3.24602	23.6876	1.1331e-06	6.10783e-06		Botrytis-specific protein of unknown function
Bcin16g00240	0	0	0.103476	0.500735	5.75306	5.47121	12.0329	0.000522703	0.00159075		Rossmann-fold NAD(P)(+)-binding protein, short chain dehydrogenase
Bcin16g00250	0	0	0	0.625918	5.51298	6.29435	10.3668	0.00128301	0.00356501		aldo-ketoreductase
Bcin16g00300	1.1345	1.74289	15.9353	38.5566	4.20652	3.31857	71.1831	3.2557e-17	8.54264e-16		glutamyl-tRNA(Gln) amidotransferase subunit A
Bcin16g00310	10.3652	11.6876	1065.8	1579.13	6.92816	9.2836	271.307	5.88987e-61	4.16304e-58		conserved fungal protein of unknown function
Bcin16g00370	23.7729	23.0676	159.56	190.342	2.94605	7.05487	99.9857	1.53499e-23	7.78442e-22
Bcin16g00460	0.412544	0	2.84559	21.156	6.38986	6.13764	22.59	2.00522e-06	1.03738e-05		conserved fungal protein of unknown function
Bcin16g00540	13.4593	14.3019	64.2068	55.2686	2.17976	4.95677	28.2679	1.05632e-07	7.02287e-07		Botrytis-specific protein of unknown function
Bcin16g00860	0.103136	0	0.413904	0.625918	3.27235	0.686658	9.99886	0.00156637	0.00424188		Botrytis-specific protein of unknown function
Bcin16g00910	0	0	1.03476	1.5022	7.66533	-0.374984	32.0532	1.50005e-08	1.14236e-07		Botrytis-specific protein of unknown function
Bcin16g00920	7.68364	6.97155	170.528	189.403	4.66607	6.76256	170.906	4.69176e-39	8.29049e-37		conserved fungal protein of unknown function
Bcin16g00970	0.979793	0.922705	3.0008	5.3829	2.15199	4.40984	18.7666	1.47733e-05	6.42089e-05
Bcin16g01490	0	0	0.25869	1.75257	7.1393	1.63271	22.2296	2.4192e-06	1.23238e-05		cytochrome P450
Bcin16g01700	4.95053	3.8446	66.2246	52.2016	3.8223	4.82517	61.7149	3.96958e-15	8.00213e-14
Bcin16g01730	1.03136	1.17901	4.55294	5.32031	2.19921	3.68533	30.3434	3.61945e-08	2.58411e-07
Bcin16g01810	0	0.0512614	0.25869	0.563327	3.71354	0.277998	6.45665	0.0110538	0.0236309
Bcin16g01930	0.103136	0.307568	1.0865	3.88069	3.5791	3.29482	16.7816	4.19383e-05	0.000165866
Bcin16g02290	4.69269	5.07488	5.53596	69.6021	2.82683	7.22979	8.31877	0.00392374	0.00952427
Bcin16g02330	12.892	12.4565	99.906	100.397	3.04381	7.20796	34.2641	4.81177e-09	3.9778e-08	Bcmak16	nuclear protein, constituent of 66S pre-ribosomal particles
Bcin16g02430	103.085	110.161	859.264	1115.39	3.25626	9.73976	63.7111	1.4407e-15	3.08576e-14
Bcin16g02560	1.2892	1.89667	38.7	91.0085	5.32636	5.09629	71.9557	2.2008e-17	5.91184e-16		putative glutaminase
Bcin16g02590	2.01115	1.3328	7.96764	10.7032	2.50415	3.74944	31.2584	2.25866e-08	1.67496e-07		Botrytis-specific protein of unknown function
Bcin16g02600	0.154704	0	1.34519	2.19071	4.42438	0.759629	28.6721	8.57314e-08	5.78828e-07		Botrytis-specific small protein of unknown function
Bcin16g02620	0.103136	0	0.155214	2.37849	4.30679	1.78812	12.8971	0.000329097	0.00105343
Bcin16g02700	5.20837	6.7665	111.34	142.897	4.4627	6.24879	134.786	3.67676e-31	3.35327e-29
Bcin16g02760	0.051568	0.102523	0.155214	0.68851	2.33586	-0.222883	5.31682	0.0211205	0.0414314
Bcin16g02780	0	0	4.13904	52.7649	12.0314	6.35307	47.8231	4.6646e-12	6.22809e-11
Bcin16g03010	20.9366	20.9659	1025.14	1122.58	5.73013	8.52138	126.278	2.67311e-29	2.12889e-27		NACHT domain-containing protein
Bcin16g03020	1.18606	1.23027	4.60468	4.75698	2.01475	1.03567	15.985	6.38469e-05	0.000240361		CAZY GH5 family protein
Bcin16g03050	2.26899	2.2555	1681.28	1895.59	9.67652	9.53607	395.302	5.80435e-88	2.18805e-84		Sclerotiniaceae-specific protein of unknown function
Bcin16g03120	29.1875	33.4737	396.675	317.153	3.58489	7.55459	83.5929	6.07919e-20	2.07703e-18
Bcin16g03160	21.5554	22.35	97.9399	75.298	2.01287	6.47283	38.6872	4.97468e-10	4.88356e-09	Bcltv1	component of GSE complex, which is required for proper sorting of amino acid permease Gap1p
Bcin16g03180	38.8307	41.1629	282.903	244.108	2.76061	7.29739	45.1005	1.87174e-11	2.29333e-10
Bcin16g03190	15.2126	15.1221	50.2375	74.6095	2.06561	5.94751	38.4258	5.68754e-10	5.52106e-09
Bcin16g03210	2.11429	3.07568	22.7647	56.9586	3.89805	5.31456	81.9544	1.39263e-19	4.61855e-18
Bcin16g03260	4.53799	7.53542	1238.61	1003.03	7.62882	8.50057	145.713	1.5002e-33	1.64574e-31		conserved fungal protein of unknown function
Bcin16g03270	0.773521	1.5891	984.832	820.829	9.60962	8.13318	210.514	1.06112e-47	3.63642e-45		conserved fungal protein of unknown function
Bcin16g03310	0	0	1.0865	2.12812	8.05725	1.98123	27.6799	1.43144e-07	9.34111e-07		Botrytis-specific protein of unknown function
Bcin16g03350	1.23763	1.12775	3.46644	12.2054	2.50838	3.36227	15.5849	7.88802e-05	0.000290288
Bcin16g03960	0	0	0.310428	5.19512	8.53819	3.33174	24.0949	9.17052e-07	5.06147e-06		F-box containing protein
Bcin16g04270	1.95959	2.51181	12.3136	16.4617	2.72258	2.60994	39.9845	2.5598e-10	2.6341e-09		conserved fungal protein of unknown function
Bcin16g04290	16.708	16.0961	181.393	97.3303	3.13225	5.90602	43.1079	5.18039e-11	5.92966e-10	Bcflx1	protein required for transport of flavin adenine dinucleotide (FAD)
Bcin16g04620	45.4314	45.2125	160.232	294.745	2.26733	7.31992	38.8794	4.50811e-10	4.44871e-09	BcPIC3	Sclerotiniaceae-specific protein of unknown function
Bcin16g04650	0.51568	0.35883	2.12126	1.31443	2.02502	0.910111	10.6983	0.00107231	0.00303853		Botrytis-specific protein of unknown function
Bcin16g04880	0.464112	0.153784	1.18997	6.8851	3.42247	2.26243	17.6763	2.61869e-05	0.000108004
Bcin16g04900	0.103136	0	1.24171	4.81957	5.67914	2.94373	38.4889	5.50648e-10	5.35449e-09
Bcin16g04980	0	0	0	1.25184	6.09865	1.32064	9.14659	0.00249182	0.0063799		Sclerotiniaceae-specific protein of unknown function
Bcin16g05020	8.04461	6.66398	118.739	140.519	4.17551	6.40194	134.8	3.65098e-31	3.35327e-29		cytochrome P450, specific for PKS16 cluster
Bcin16g05030	2.52683	1.79415	6.98462	15.648	2.37811	3.38365	26.9913	2.04377e-07	1.29702e-06		amidohydrolase
Bcin16g05040	1.08293	1.07649	338.056	391.637	8.44713	7.66744	354.378	4.71837e-79	1.0672e-75	Bcpks16	polyketide synthase
Bcin16g05050	40.5325	36.293	362.269	347.635	3.26812	7.75384	92.0256	8.55636e-22	3.67923e-20		FAD-binding protein
Bcin16g05060	0	0	1.18997	2.75404	8.2729	1.83884	49.9128	1.60732e-12	2.29269e-11
Bcin16g05100	15.5735	17.6852	173.581	112.415	3.18559	5.89308	63.1945	1.87271e-15	3.97345e-14
Bcin16g05195	0.25784	0.615136	3.93208	1.5022	2.61563	0.698553	12.1624	0.000487636	0.00149193
Bcin17g00090	0.567248	0.461352	1.34519	3.25478	2.11057	1.24364	9.53738	0.00201328	0.00529002		Botrytis-specific protein of unknown function
Bcin17g00120	0.773521	0.871443	18.4187	19.9668	4.60539	3.8256	109.073	1.56454e-25	9.2153e-24		Botrytis-specific protein of unknown function
Bcin18g00060	0	0	0.206952	0.500735	5.80009	2.9146	15.1329	0.000100201	0.000361573		Botrytis-specific cysteine peptidase ULP1
Bcin18g00110	0	0	0.103476	0.751102	6.04892	3.19949	9.69601	0.00184669	0.00489435		Botrytis-specific protein of unknown function
Bcin18g00120	0	0	0.103476	0.125184	4.2902	-1.4131	5.13412	0.02346	0.0454685		Sclerotiniaceae-specific protein of unknown function
Bcin18g00150	0.103136	0	0.155214	0.438143	2.40104	0.859058	5.48922	0.0191341	0.0380294		Botrytis-specific protein of unknown function
Bcin18g00160	0	0	0.206952	0.187776	5.09738	-0.781235	7.84336	0.00510078	0.0120116		Botrytis-specific protein of unknown function
Bcin18g00190	0	0	0.103476	0.250367	4.85118	0.495895	7.14706	0.00750869	0.0168551

## Sheet: S3b_Scl_APO12_DOWN_list
Table S3b. Downregulated genes in the transition from sclerotia (Scl) to primordia (APO12)
Scl_APO12_DOWN	SclA	SclB	Apo12A	Apo12B	logFC	logCPM	LR	P-Value	P (adjusted)	gene symbol	description
Bcin01g00030	2.32056	2.51181	0.672593	0.312959	-2.44833	0.134599	6.02363	0.0141156	0.0293138	BcBoA3	cytochrome P450
Bcin01g00040	0.928225	1.3328	0.103476	0.250367	-2.64788	-0.134206	13.679	0.000216863	0.000728611	BcBoA4	cytochrome P450
Bcin01g00170	237.316	252.36	23.1269	24.0979	-3.3219	7.06828	55.3172	1.02567e-13	1.74425e-12		short chain dehydrogenase/reductase
Bcin01g00180	15.0579	16.5062	1.75909	3.12959	-2.68251	2.87324	26.9897	2.04541e-07	1.29734e-06		ABC transporter
Bcin01g00190	100.816	103.753	19.2465	17.4631	-2.41239	5.18596	31.1015	2.44879e-08	1.8053e-07	Bcmho1
Bcin01g00220	58.4266	54.7471	12.5206	11.2665	-2.19105	4.88929	55.0301	1.18699e-13	1.99757e-12	Bcrcf1	cytochrome C oxidase subunit
Bcin01g00380	32.0753	27.271	2.63864	4.6318	-3.01353	3.65021	36.7923	1.3141e-09	1.20529e-08
Bcin01g00810	29.8063	27.4761	6.46724	7.01029	-2.03561	4.14266	35.6722	2.33468e-09	2.06112e-08	Bcqns1	glutamine-dependent NAD(+) synthetase
Bcin01g00970	208.025	210.684	52.3071	40.2466	-2.14871	6.05416	33.5622	6.90218e-09	5.5438e-08
Bcin01g01260	41.2544	37.5233	0.25869	0.563327	-6.65591	3.13973	110.71	6.84929e-26	4.20971e-24		type 1 glutamine amidotransferase (GATase1) domain-containing protein
Bcin01g01300	29.0328	27.1685	2.27647	2.19071	-3.58974	3.20665	79.3335	5.24619e-19	1.67597e-17
Bcin01g01330	9.54009	10.9699	0.413904	0.813694	-4.1137	1.3157	20.9575	4.69588e-06	2.2424e-05
Bcin01g01390	31.7143	31.0131	5.74291	4.00588	-2.63452	4.10552	52.9224	3.46991e-13	5.47297e-12
Bcin01g01630	84.0043	84.8888	16.1422	24.0353	-2.05329	4.84872	40.0807	2.43685e-10	2.51444e-09		cytochrome P450
Bcin01g01640	1.95959	2.05045	0.362166	0.375551	-2.41644	-0.0911503	9.76585	0.00177783	0.00473405		MFS transporter
Bcin01g01650	4.79583	4.511	0.362166	0.0625918	-4.22985	0.765236	26.9033	2.13894e-07	1.35363e-06
Bcin01g01690	28.2077	28.2963	3.20775	9.26359	-2.16322	4.33086	11.0485	0.000887567	0.00256189		JAZ-dsRNA-binding C2H2 zinc finger protein
Bcin01g01740	58.4782	50.7488	11.4858	14.3335	-2.02606	5.40604	47.179	6.47917e-12	8.48066e-11
Bcin01g01760	8.76657	7.53542	1.55214	0.68851	-2.75404	5.06888	29.5913	5.33434e-08	3.71009e-07		CAZY GH18 family protein, endochitinase
Bcin01g01770	80.4461	82.7871	15.7801	20.5301	-2.12668	5.12828	41.7335	1.04601e-10	1.13963e-09
Bcin01g01790	149.96	148.35	14.2279	34.9262	-2.73302	5.49411	53.6275	2.42346e-13	3.90968e-12
Bcin01g01810	192.916	192.076	36.8892	49.1972	-2.12771	6.23889	43.1563	5.05376e-11	5.79058e-10
Bcin01g02010	16.708	16.7112	1.0865	4.44402	-2.66664	2.99734	16.5432	4.75554e-05	0.000185194
Bcin01g02330	9.64322	9.89344	2.17299	2.12812	-2.10729	2.15548	15.6131	7.77139e-05	0.000286743
Bcin01g02380	108.809	100.78	3.56992	4.50661	-4.64296	4.79797	89.0843	3.78351e-21	1.49607e-19
Bcin01g02430	45.6893	47.0067	4.29425	1.25184	-4.14665	3.47366	48.4322	3.41909e-12	4.64183e-11
Bcin01g02690	6.34287	5.99758	1.18997	1.5022	-2.1462	1.83521	21.3211	3.88435e-06	1.89345e-05
Bcin01g02700	26.867	26.3996	2.69037	3.067	-3.15958	3.08067	64.1295	1.16501e-15	2.51433e-14
Bcin01g02720	196.938	196.023	14.3314	27.4778	-3.2516	5.89955	89.6249	2.87877e-21	1.15858e-19
Bcin01g02940	312.038	314.232	22.6095	19.1531	-3.8779	6.27496	43.0372	5.37097e-11	6.13538e-10		Botrytis-specific protein of unknown function
Bcin01g03080	19.338	18.044	2.37995	5.00735	-2.46451	2.87996	24.7913	6.38847e-07	3.66179e-06
Bcin01g03190	10595.5	9751.65	2996.04	1734.23	-2.03881	11.6937	18.0697	2.12962e-05	8.94316e-05		Botrytis-specific protein of unknown function
Bcin01g03200	944.469	982.783	208.814	199.23	-2.16424	8.45141	30.9143	2.69678e-08	1.98038e-07		Botrytis-specific protein of unknown function
Bcin01g03270	207.355	199.663	22.8682	22.9086	-3.10106	5.7346	83.563	6.17183e-20	2.09601e-18
Bcin01g03320	3.50663	3.74208	0.206952	0.625918	-3.09618	0.274836	20.5479	5.8157e-06	2.7404e-05
Bcin01g03530	1374.6	1369.19	129.914	304.196	-2.78683	8.63576	31.4499	2.04658e-08	1.52552e-07		conserved fungal protein of unknown function
Bcin01g03540	356.799	359.188	17.9013	30.7952	-3.86566	6.48741	65.8098	4.96606e-16	1.12773e-14		conserved fungal protein of unknown function
Bcin01g03550	5.1568	4.511	0.103476	0.312959	-4.48827	0.302058	38.438	5.65212e-10	5.49139e-09		MFS transporter, specific for STC5 cluster
Bcin01g03630	124.692	129.127	22.6612	36.491	-2.05579	6.21166	22.6227	1.97146e-06	1.02038e-05
Bcin01g03670	34.4475	33.935	6.46724	6.69733	-2.3225	3.78825	41.7718	1.02573e-10	1.12078e-09
Bcin01g03710	4.22858	3.8446	0.724331	1.12665	-2.05283	3.08299	10.1855	0.00141553	0.00388455
Bcin01g03760	16.1408	15.686	1.81083	4.31884	-2.47634	2.25026	26.4899	2.64913e-07	1.6461e-06
Bcin01g03940	51.3102	50.9538	6.46724	5.94623	-2.97483	4.03981	63.9498	1.27631e-15	2.74407e-14
Bcin01g04220	20.6272	20.197	3.20775	2.3159	-2.82253	2.81763	33.7919	6.13344e-09	4.98232e-08
Bcin01g04500	0.51568	0.256307	0	0	-5.93459	-1.10867	12.0391	0.000520963	0.00158674		MFS transporter
Bcin01g04670	383.718	410.706	24.2651	60.0882	-3.26649	6.63356	31.4185	2.07994e-08	1.5475e-07
Bcin01g04760	1.75331	2.05045	0.25869	0.500735	-2.28401	0.557836	7.55996	0.00596792	0.0138047
Bcin01g04890	5.98189	4.511	0.724331	1.43961	-2.22084	1.64024	12.5146	0.000403788	0.00126705		cytochrome P450
Bcin01g04930	17.8425	17.1726	2.43168	3.8181	-2.3772	3.17605	9.19399	0.00242812	0.00622807
Bcin01g04970	3.60976	2.9219	0.413904	0.751102	-2.44234	0.737402	16.4204	5.07355e-05	0.00019616
Bcin01g05200	33.8286	34.5502	5.32901	9.45137	-2.18816	4.12886	37.3461	9.89194e-10	9.27595e-09	Bctgs1	trimethyl guanosine synthase, conserved nucleolar methyl transferase
Bcin01g05280	42.1311	43.2133	4.5012	5.88363	-2.99328	4.42508	54.3499	1.67789e-13	2.75403e-12
Bcin01g05300	116.492	109.135	9.31283	5.69586	-3.83466	4.80743	81.515	1.73935e-19	5.70155e-18
Bcin01g05320	0.979793	0.512614	0.103476	0.125184	-2.55749	-1.17698	7.31441	0.00684038	0.0155368		Botrytis-specific protein of unknown function
Bcin01g05330	29.2391	26.092	6.10508	6.75992	-2.05159	3.25779	16.6714	4.44466e-05	0.000174288
Bcin01g05520	44.8126	40.0351	7.13984	10.3902	-2.23461	4.52827	47.6912	4.98925e-12	6.61471e-11	Bcbna1	3-hydroxyanthranilic acid dioxygenase
Bcin01g05740	181.674	176.339	14.6936	13.645	-3.6022	5.51903	136.095	1.90223e-31	1.7927e-29
Bcin01g05830	21.246	22.555	4.60468	4.88216	-2.14617	3.25464	31.9008	1.62247e-08	1.22569e-07
Bcin01g05880	14.4906	14.9683	3.0008	3.12959	-2.20252	2.76509	26.3064	2.91319e-07	1.80226e-06
Bcin01g05980	9.38538	7.79173	1.03476	1.62739	-2.61455	2.10903	21.714	3.1647e-06	1.57432e-05
Bcin01g05990	1.65018	1.74289	0	1.5648	-2.63837	0.607335	5.26962	0.0217007	0.0424665	Bcsdh6	mitochondrial protein involved in assembly of succinate dehydrogenase
Bcin01g06920	1.80488	2.40928	0.155214	0.751102	-2.23282	0.190792	9.7335	0.0018094	0.00481017		Botrytis-specific protein of unknown function
Bcin01g06970	2.21743	2.10172	0.465642	0.438143	-2.19842	-0.0442477	6.27987	0.0122117	0.0257846	Bclip1	lipase
Bcin01g06980	3.97074	2.51181	0.25869	0.250367	-3.56318	-0.0567814	16.4916	4.88649e-05	0.000189771
Bcin01g07140	2.37213	3.63956	0.103476	0.250367	-4.03113	0.0738768	30.7709	2.90353e-08	2.10622e-07		Botrytis-specific protein of unknown function
Bcin01g07270	28.5171	26.092	5.38075	4.6318	-2.37701	3.34873	25.7029	3.98224e-07	2.39294e-06	Bchxt19	MFS D-galacturonic acid transporter
Bcin01g07330	4.95053	3.63956	0.620855	1.31443	-2.11516	0.98785	13.0051	0.000310649	0.00100089	Bcpg5	endopolygalacturonase
Bcin01g07360	1.2892	1.64036	0.413904	0	-3.03872	-0.205139	5.07604	0.0242587	0.0467747
Bcin01g07940	4.02231	3.79334	0.517379	0.68851	-2.68365	0.459014	11.6613	0.000638137	0.00190064		Botrytis-specific protein of unknown function
Bcin01g07950	82.9214	85.709	4.34599	3.56774	-4.33538	4.31571	110.548	7.43208e-26	4.50016e-24	Bclcc1	laccase
Bcin01g08140	3.60976	3.22947	0.25869	0.438143	-3.23047	-0.152328	5.4177	0.0199336	0.0394521		Sclerotiniaceae-specific protein of unknown function
Bcin01g08150	18.3582	18.8129	2.53516	2.50367	-2.82796	2.67149	42.1857	8.30068e-11	9.22126e-10
Bcin01g08280	63.9444	69.0491	14.7453	17.4631	-2.00159	5.23707	32.2818	1.33358e-08	1.02386e-07	Bcade8	phosphoribosyl-glycinamide transformylase
Bcin01g08520	272.331	272.044	55.4113	50.1361	-2.31635	7.00006	43.8401	3.56333e-11	4.17592e-10	Bcprx4	peroxiredoxin
Bcin01g08570	37.2321	37.1132	5.84639	8.4499	-2.35844	4.45262	43.715	3.7985e-11	4.42402e-10
Bcin01g08640	681.059	666.962	3.05254	5.00735	-7.35425	7.19171	179.327	6.7962e-41	1.50703e-38	Bcpho89	phosphate-repressible phosphate permease
Bcin01g08820	8.30245	8.25308	1.44866	2.50367	-2.00824	2.32237	5.80347	0.0159945	0.032662
Bcin01g08910	11.1387	9.48335	1.39692	1.81516	-2.64804	2.00892	23.9933	9.66698e-07	5.30441e-06
Bcin01g08950	95.8134	83.6585	3.62166	3.63033	-4.57159	4.44951	155.651	1.00908e-35	1.35854e-33
Bcin01g09450	64.0991	66.8448	14.0727	17.6509	-2.00483	5.48618	41.0324	1.49725e-10	1.60075e-09	Bclgd1	L-galactonate dehydratase
Bcin01g09910	43.936	43.931	9.77847	5.44549	-2.46628	4.98285	37.6479	8.47389e-10	8.03953e-09		MFS transporter
Bcin01g10080	53.6823	48.6983	5.79465	5.32031	-3.14403	3.90299	69.6556	7.06196e-17	1.79469e-15
Bcin01g10280	86.2733	86.6317	18.3152	18.5898	-2.16947	5.53404	33.6709	6.52693e-09	5.26701e-08
Bcin01g10310	279.963	292.344	32.7501	43.1258	-2.87726	7.05116	60.5017	7.35143e-15	1.43588e-13	Bcgdb1	glycogen debranching enzyme
Bcin01g10330	134.696	136.612	13.7623	21.469	-2.94316	5.7753	86.6952	1.26606e-20	4.66379e-19
Bcin01g10430	198.382	196.844	8.27807	6.8851	-4.65679	5.71445	143.724	4.08302e-33	4.19772e-31
Bcin01g10460	10.4167	11.175	1.86257	2.00294	-2.41948	2.31929	30.3256	3.65268e-08	2.6062e-07
Bcin01g10500	2377.85	2329.78	498.909	439.645	-2.25821	9.46113	48.8191	2.80688e-12	3.8711e-11
Bcin01g10580	29.961	32.2434	1.55214	2.62886	-3.84998	3.40799	54.955	1.23319e-13	2.06917e-12
Bcin01g10590	7.52893	7.17659	0.827807	1.00147	-2.95296	1.5276	47.3812	5.84404e-12	7.68492e-11
Bcin01g10740	366.185	374.31	72.9505	104.215	-2.04546	6.97823	21.9682	2.77209e-06	1.3958e-05		RING finger and RRM1 RNA binding domain-containing protein
Bcin01g10770	7.52893	9.73966	0.517379	1.18925	-3.3341	1.5351	25.4336	4.5787e-07	2.71814e-06		cytochrome P450
Bcin01g10790	266.452	255.23	34.1988	30.0441	-2.95484	6.14562	61.2554	5.01308e-15	9.94613e-14		conserved fungal protein of unknown function
Bcin01g10910	125.001	134.202	9.31283	8.70027	-3.74238	5.06528	28.0144	1.20413e-07	7.95881e-07
Bcin01g10960	38.1088	39.5738	9.72673	8.76286	-2.01922	5.06887	39.4786	3.31675e-10	3.34903e-09
Bcin01g11070	7.37423	7.74047	0.827807	1.37702	-2.74511	1.41419	28.7065	8.42192e-08	5.69297e-07		Botrytis-specific protein of unknown function
Bcin01g11460	13.9234	15.3271	1.75909	3.12959	-2.54276	2.58228	26.6298	2.46413e-07	1.54473e-06		protein of unknown function, specific for NRPS7 cluster
Bcin02g00003	104.786	110.263	0.827807	0.250367	-7.51351	4.51523	135.749	2.26432e-31	2.1163e-29		Botrytis-specific protein of unknown function
Bcin02g00004	6.23973	8.56065	0.362166	0	-5.4819	0.974495	22.4102	2.20205e-06	1.13299e-05		Sclerotiniaceae-specific protein of unknown function
Bcin02g00006	10.8293	8.76569	0.983021	1.06406	-3.26261	1.64685	17.5277	2.83154e-05	0.000116063		Botrytis-specific protein of unknown function
Bcin02g00007	263.306	269.942	15.211	9.01323	-4.36087	6.0776	89.8736	2.53875e-21	1.04024e-19		Botrytis-specific protein of unknown function
Bcin02g00008	30.3736	34.7039	2.17299	4.38143	-3.31853	3.6974	77.4937	1.33144e-18	4.05855e-17		conserved fungal protein of unknown function
Bcin02g00009	5.72405	4.25469	0.931283	0.68851	-2.54021	1.11823	28.5092	9.32555e-08	6.2552e-07		Botrytis-specific protein of unknown function
Bcin02g00010	14.6453	13.533	1.03476	1.00147	-3.73279	2.30649	56.7476	4.95498e-14	8.70123e-13		Botrytis-specific protein of unknown function
Bcin02g00011	6.96169	5.8438	0	0.125184	-6.70004	0.69062	39.2792	3.67327e-10	3.6697e-09
Bcin02g00018	1.2892	1.02523	0.206952	0.250367	-2.25766	-0.91053	7.04451	0.00795085	0.0177314
Bcin02g00030	151.301	149.222	15.3662	14.8343	-3.25114	5.42933	51.558	6.95124e-13	1.04676e-11
Bcin02g00180	2.99095	3.12694	0.310428	0.312959	-3.21137	0.541781	35.5302	2.51127e-09	2.19984e-08		Sclerotiniaceae-specific protein of unknown function
Bcin02g00200	38.8307	38.7536	8.1746	9.82692	-2.06504	4.02509	13.9541	0.000187328	0.000638679	Bcslx1	endonuclease involved in DNA recombination and repair
Bcin02g00210	633.617	621.647	77.1413	58.0852	-3.15543	7.64412	48.2781	3.69868e-12	5.00339e-11		extracellular lipase
Bcin02g00230	45.9987	44.8537	4.34599	3.94329	-3.39687	3.69345	87.3314	9.17813e-21	3.48307e-19		aldo/keto reductase
Bcin02g00270	0.773521	0.922705	0.0517379	0	-4.65988	-1.55052	10.2808	0.00134422	0.0037132
Bcin02g00360	958.444	921.474	174.926	237.974	-2.14258	8.34286	14.6072	0.000132409	0.000465904		nitrilase
Bcin02g00420	30.683	28.7576	1.18997	1.37702	-4.48293	2.973	107.497	3.46377e-25	1.99856e-23
Bcin02g00800	1.95959	1.02523	0.206952	0.500735	-2.11872	-0.361481	8.12624	0.00436292	0.0104734		Botrytis-specific protein of unknown function
Bcin02g00980	3.91917	4.97235	0.517379	0.68851	-2.825	0.794298	26.1295	3.1927e-07	1.9591e-06
Bcin02g01110	8.715	8.76569	2.27647	1.18925	-2.25056	1.5306	19.375	1.07406e-05	4.80289e-05
Bcin02g01260	70.3388	72.4836	4.03556	3.067	-4.22567	4.18783	65.3773	6.18484e-16	1.39889e-14
Bcin02g01270	4.07388	6.40767	1.29345	0.876286	-2.1283	1.2448	17.0607	3.62038e-05	0.000145291
Bcin02g01480	1.75331	1.79415	0.155214	0.625918	-2.29467	-0.235506	12.3096	0.00045064	0.00139289
Bcin02g01550	95.6587	96.5252	11.5376	19.2783	-2.63814	4.84007	51.0178	9.15336e-13	1.34786e-11
Bcin02g01590	8.97284	9.07326	2.22473	1.31443	-2.36532	2.51611	27.5087	1.56393e-07	1.01297e-06
Bcin02g01680	148.207	166.241	3.20775	5.82104	-5.10383	5.33816	174.27	8.64184e-40	1.60214e-37	Bcpks2	polyketide synthase
Bcin02g01690	111.026	117.389	7.29505	10.1399	-3.68636	4.8298	76.4501	2.25848e-18	6.65134e-17		prolyl aminopeptidase
Bcin02g01700	29.1875	34.0375	0.206952	0.125184	-7.50833	2.76567	49.712	1.78054e-12	2.53285e-11		conserved fungal protein of unknown function
Bcin02g01710	87.7172	96.1663	2.17299	1.06406	-5.81075	4.3142	99.4117	2.05103e-23	1.03089e-21		MFS transporter
Bcin02g01730	295.279	303.467	14.4349	11.0788	-4.4699	6.19872	128.816	7.44117e-30	6.18767e-28
Bcin02g02000	5.31151	5.4337	0.103476	0.938878	-3.50935	0.92031	18.2279	1.9599e-05	8.29494e-05
Bcin02g02050	8.19932	6.66398	0.931283	2.25331	-2.19906	2.38089	18.4674	1.72837e-05	7.40103e-05
Bcin02g02140	286.925	287.986	60.1195	56.3327	-2.22827	6.79209	24.8562	6.1769e-07	3.55313e-06
Bcin02g02270	102.724	98.3193	2.89732	3.88069	-4.85617	5.04421	159.685	1.32575e-36	1.94713e-34
Bcin02g02320	64.5632	64.6918	8.79545	11.2665	-2.64443	4.84116	71.0561	3.47206e-17	9.04735e-16
Bcin02g02380	34.3443	35.5754	6.98462	8.01176	-2.16894	3.75526	26.4563	2.69571e-07	1.67229e-06	Bcnrps4	non-ribosomal peptide synthase
Bcin02g02730	191.524	188.642	15.3662	11.955	-3.76037	5.55479	114.811	8.6576e-27	5.53157e-25
Bcin02g02910	199.517	201.816	41.2351	47.5072	-2.12774	6.38009	24.3422	8.06526e-07	4.51982e-06
Bcin02g03000	104.013	98.5756	16.6596	14.3335	-2.6647	4.97373	49.1689	2.34846e-12	3.26676e-11
Bcin02g03030	51.7743	45.9302	7.0881	5.94623	-2.86987	4.26047	54.6464	1.44287e-13	2.40316e-12
Bcin02g03090	54.8168	49.6723	4.81163	4.6318	-3.41407	3.99527	79.164	5.71627e-19	1.81588e-17
Bcin02g03120	1.1345	1.48658	0.103476	0.187776	-3.11169	-0.742816	9.22492	0.00238743	0.00614321		Botrytis-specific protein of unknown function
Bcin02g03310	29.6516	28.245	2.63864	3.63033	-3.16923	3.98161	17.3691	3.07783e-05	0.000125333
Bcin02g03510	27.5373	28.3988	7.0881	5.57067	-2.07447	3.79597	24.1133	9.08306e-07	5.0219e-06		Botrytis-specific protein of unknown function
Bcin02g03630	25.0621	25.9895	4.9151	3.31737	-2.5826	3.87834	46.9073	7.44238e-12	9.66313e-11	Bcpdr11	ABC transporter
Bcin02g03670	306.83	320.537	14.2279	19.2783	-4.20421	6.26224	94.6448	2.27799e-22	1.04723e-20		acetoin dehydrogenase (diacetyl reductase)
Bcin02g03820	41.9248	41.1116	11.3306	7.32325	-2.14979	4.39326	23.0058	1.61513e-06	8.50347e-06	Bccdc8	thymidylate and uridylate kinase
Bcin02g04300	13.2014	11.1237	1.29345	0.68851	-3.57302	1.73418	33.1575	8.49882e-09	6.73575e-08
Bcin02g04310	67.1416	64.6406	11.641	12.0802	-2.42913	4.89247	53.1074	3.15798e-13	5.00892e-12
Bcin02g04350	5.46621	6.7665	0.983021	0.876286	-2.80046	1.53015	10.7996	0.0010152	0.00289314
Bcin02g04380	72.6594	69.2028	6.62246	6.63474	-3.36446	4.33058	106.446	5.88821e-25	3.28028e-23
Bcin02g04470	12.9436	15.2246	3.36297	3.25478	-2.03206	2.71882	24.2634	8.40213e-07	4.68077e-06
Bcin02g04500	18.5645	16.865	0.672593	1.18925	-4.23291	2.17378	73.0924	1.23719e-17	3.41253e-16		BTB/POZ domain protein
Bcin02g04550	1.70175	1.12775	0.206952	0.312959	-2.36754	1.75172	12.728	0.000360214	0.00114332
Bcin02g04800	16.8112	17.7877	0.724331	0.438143	-4.7574	2.1446	53.2765	2.89755e-13	4.62178e-12
Bcin02g04820	54.4559	54.7984	9.98542	10.9536	-2.33025	4.27748	55.3066	1.03119e-13	1.75101e-12
Bcin02g04830	45.9471	47.8781	6.41551	7.6988	-2.68561	4.24718	27.4284	1.63021e-07	1.05229e-06	Bcyhi9	similar to phenazine biosynthesis protein phzf family
Bcin02g04840	301.673	300.904	28.4559	26.0382	-3.39865	6.30202	74.982	4.75033e-18	1.36004e-16		phosphate:H+ symporter
Bcin02g04960	1.95959	2.81938	0.362166	0.125184	-3.14914	0.64114	10.6944	0.00107463	0.00304389
Bcin02g05170	89.7284	86.6317	18.2118	17.7135	-2.25202	5.60124	33.709	6.40034e-09	5.1738e-08	Bcoxr1	protein required for oxidative damage resistance
Bcin02g05180	102.259	110.776	19.7639	28.6671	-2.11568	5.32168	47.1432	6.59863e-12	8.62705e-11	Bchem4	uroporphyrinogen III synthase
Bcin02g05230	17.9457	19.0692	3.62166	5.3829	-2.01276	3.21982	23.9297	9.9918e-07	5.4588e-06
Bcin02g05360	1.23763	0.512614	0	0	-7.25212	-1.31984	13.2289	0.000275671	0.00090103		abhydrolase family protein
Bcin02g05380	2.16586	1.64036	0	0.125184	-4.86271	0.396466	32.892	9.74226e-09	7.62986e-08
Bcin02g05570	64.0475	63.0002	4.86337	5.3829	-3.5797	4.12931	63.3683	1.71453e-15	3.65153e-14
Bcin02g05700	91.7911	84.735	9.83021	16.1487	-2.77075	4.93817	49.9846	1.54954e-12	2.22101e-11
Bcin02g05720	29.8063	28.7576	5.69117	6.07141	-2.2616	3.18605	38.5268	5.40058e-10	5.26965e-09
Bcin02g05770	61.9332	61.4624	2.89732	2.50367	-4.45093	3.85963	119.913	6.60875e-28	4.73028e-26		ankyrin repeat protein
Bcin02g05780	2.99095	3.02442	0.413904	0.375551	-2.87283	0.535597	14.4553	0.000143525	0.000502048
Bcin02g05800	9.64322	9.9447	0.206952	0.375551	-5.03231	2.6775	81.4636	1.7852e-19	5.83493e-18		NADB-Rossmann superfamily protein
Bcin02g05970	9.43695	10.6624	1.65561	3.19218	-2.0551	2.94477	15.6096	7.78596e-05	0.000287187
Bcin02g06020	285.945	297.06	60.3782	78.6154	-2.02921	6.8881	49.9124	1.60766e-12	2.29269e-11	Bcmog1	nuclear protein that interacts with GTP-Gsp1
Bcin02g06210	206.943	208.685	12.7275	30.9204	-3.37396	6.03434	66.3607	3.75515e-16	8.64909e-15
Bcin02g06290	31.9722	30.9619	4.55294	3.12959	-2.97774	3.29142	48.5322	3.24912e-12	4.43236e-11		NRPS-like enzyme
Bcin02g06300	35.7882	39.2149	1.0865	0.438143	-5.66146	3.07103	63.1765	1.88994e-15	4.00249e-14		conserved fungal protein of unknown function
Bcin02g06310	8.5603	6.7665	0.310428	0.813694	-3.73769	1.26811	27.7109	1.40867e-07	9.20312e-07		delta(12) fatty acid desaturase
Bcin02g06320	16.0892	13.4305	0.25869	0.125184	-6.12996	1.85463	110.31	8.38254e-26	5.04245e-24		MFS transporter
Bcin02g06330	2.26899	1.84541	0.155214	0.625918	-2.35115	-0.0907697	5.096	0.0239811	0.0463198		manganese lipoxygenase
Bcin02g06570	70.5966	68.3827	5.43248	17.0876	-2.83003	5.18931	41.6278	1.10411e-10	1.19831e-09	Bctan1	tRNA acetyltransferase
Bcin02g06580	493.403	498.722	19.6604	30.357	-4.26153	7.39118	124.009	8.38831e-29	6.58774e-27
Bcin02g07100	10.8809	9.84218	1.9143	1.18925	-2.75777	1.9116	33.319	7.82157e-09	6.23355e-08
Bcin02g07130	32.4879	35.6779	1.18997	1.43961	-4.64711	3.23827	109.722	1.12739e-25	6.74586e-24
Bcin02g07210	402.489	411.167	20.4365	31.4211	-3.96679	6.87231	145.315	1.83255e-33	1.95512e-31
Bcin02g07230	3.60976	2.9219	0.465642	0.68851	-2.42064	0.721362	10.4607	0.00121939	0.00340326
Bcin02g07520	16.5018	16.3011	3.46644	2.06553	-2.49658	2.79196	22.1694	2.49618e-06	1.26645e-05
Bcin02g07610	3.60976	4.20343	0.931283	0.68851	-2.15683	0.871957	13.9433	0.00018841	0.000641785
Bcin02g07750	2.99095	3.63956	0.569117	0.813694	-2.22003	0.697761	18.8474	1.41608e-05	6.18078e-05
Bcin02g07790	19.5959	21.1709	1.70735	3.25478	-2.99344	3.02162	28.1541	1.12031e-07	7.42648e-07		Botrytis-specific protein of unknown function
Bcin02g07810	55.4356	57.9253	0.155214	0.125184	-8.53073	3.62358	134.07	5.27311e-31	4.73283e-29		UMTA methyltransferase family protein
Bcin02g07820	182.345	169.521	8.43329	10.4528	-4.18832	5.32701	89.4987	3.06837e-21	1.22615e-19		prolyl aminopeptidase
Bcin02g07830	140.42	146.146	2.22473	3.19218	-5.68059	4.94714	127.613	1.36422e-29	1.10992e-27		conserved fungal protein of unknown function
Bcin02g08380	6.2913	5.99758	1.03476	1.18925	-2.41199	1.63076	6.00833	0.0142385	0.0295294
Bcin02g08780	73.8454	77.5072	10.3993	10.4528	-2.79583	4.66059	51.5277	7.05931e-13	1.06162e-11
Bcin02g08940	16.6565	18.1978	3.25949	4.88216	-2.06592	2.79552	21.954	2.79259e-06	1.40424e-05
Bcin02g09090	619.023	646.918	126.965	154.477	-2.12418	7.54503	44.2899	2.83175e-11	3.37809e-10		conserved fungal protein of unknown function
Bcin02g09370	22.0711	24.8105	2.22473	1.87776	-3.44861	3.5829	73.4038	1.05662e-17	2.94318e-16
Bcin03g00030	1.23763	1.53784	0.103476	0.375551	-2.49831	-0.615133	5.61766	0.0177804	0.0357855		short-chain dehydrogenase/reductase
Bcin03g00040	0.876657	0.871443	0.310428	0	-2.44127	-1.03971	5.72239	0.0167499	0.0340141		conserved fungal protein of unknown function
Bcin03g00050	61.9848	51.3126	4.13904	8.01176	-3.21119	4.13501	66.8201	2.97452e-16	6.95018e-15	Bcrex3	RNA exonuclease
Bcin03g00120	24.4433	21.581	4.44946	4.94476	-2.24114	3.03845	41.8524	9.84298e-11	1.07758e-09
Bcin03g00200	13.9749	14.8145	1.24171	1.68998	-3.25699	2.15725	63.151	1.91454e-15	4.04701e-14
Bcin03g00210	43.3687	41.7268	9.05414	10.7032	-2.06248	4.22396	36.4835	1.53963e-09	1.39405e-08
Bcin03g00400	44.1938	42.957	2.43168	4.00588	-3.74495	4.1615	76.6054	2.08763e-18	6.16424e-17		GNAT family acetyltransferase
Bcin03g00410	263.719	278.657	2.12126	3.8181	-6.52996	6.09091	94.0945	3.00811e-22	1.37728e-20		proteasome-activating nucleotidase
Bcin03g00520	15.883	12.9179	2.32821	4.94476	-2.04713	2.86505	14.797	0.000119725	0.000425243
Bcin03g00640	637.02	660.656	3.93208	3.69292	-7.31575	7.11544	85.5159	2.29844e-20	8.1997e-19		GMC oxidoreductase, putative alcohol oxidase
Bcin03g00650	0.464112	0.871443	0.0517379	0.125184	-2.80833	-1.20734	6.68028	0.00974853	0.0212134		conserved fungal protein of unknown function
Bcin03g00910	10.6746	7.74047	1.34519	1.43961	-2.66626	1.62663	29.4581	5.71383e-08	3.95457e-07		hemolysin III domain-containing protein
Bcin03g00960	66.9869	61.9237	2.06952	3.8181	-4.49484	3.95947	51.4733	7.25772e-13	1.08425e-11
Bcin03g01220	3.09408	5.02361	0	0	-9.29586	0.0252274	44.4517	2.60708e-11	3.13321e-10		Botrytis-specific protein of unknown function
Bcin03g01230	9.23068	9.6884	0.25869	0	-6.42129	1.30277	22.338	2.28634e-06	1.16943e-05		CAZY CE5 family protein, possible acetyl xylan esterase
Bcin03g01240	4180.21	4433.49	145.798	304.76	-4.36024	9.95335	92.5062	6.71133e-22	2.90799e-20
Bcin03g01270	469.991	490.264	1.34519	5.69586	-7.14207	6.74566	85.7335	2.05895e-20	7.36856e-19		conserved fungal protein of unknown function
Bcin03g01280	6176.61	6536.59	23.1786	55.2686	-7.3813	10.3842	124.672	6.00563e-29	4.74949e-27		conserved fungal protein of unknown function
Bcin03g01290	5738.7	6029	124.43	186.336	-5.22945	10.3284	145.513	1.65864e-33	1.78643e-31
Bcin03g01300	2935.87	2886.32	232.303	341.313	-3.3149	9.57433	43.9737	3.32813e-11	3.91652e-10
Bcin03g01310	528.057	535.681	11.2789	12.4558	-5.43399	6.91524	90.364	1.98134e-21	8.26825e-20		conserved fungal protein of unknown function
Bcin03g01320	5119.21	5285.61	229.354	229.274	-4.45666	10.2083	153.864	2.48032e-35	3.29999e-33		conserved fungal protein of unknown function
Bcin03g01330	0.360976	0.153784	0	0	-5.31683	-1.40622	6.80241	0.00910348	0.0199828
Bcin03g01440	5.56935	6.04884	0.465642	0.813694	-3.13365	1.0093	16.9576	3.82239e-05	0.000152478		CAZY GH5 family protein
Bcin03g01450	280.221	285.577	3.0008	4.19365	-6.25986	5.96402	194.768	2.89537e-44	8.18594e-42		acyl-CoA N-acyltransferase
Bcin03g01460	79.2085	78.7887	3.4147	5.06994	-4.18536	4.32708	122.833	1.51722e-28	1.13631e-26
Bcin03g01620	3.91917	3.28073	0.776069	0.500735	-2.44545	1.78304	27.5229	1.55246e-07	1.00612e-06
Bcin03g01690	9.95263	9.9447	0.517379	1.37702	-3.43409	3.46032	12.8271	0.000341627	0.00108922
Bcin03g01750	154.704	154.502	33.5779	29.7937	-2.22691	6.48046	52.7297	3.82755e-13	5.97869e-12
Bcin03g01960	2.88781	2.71685	0.310428	0.187776	-3.40076	1.9259	11.3444	0.000756763	0.00221718
Bcin03g01970	3.81604	3.22947	0.103476	0.500735	-3.5147	1.80058	26.8063	2.24897e-07	1.41929e-06
Bcin03g02020	1.39234	2.15298	0.413904	0.250367	-2.27099	-0.0479649	13.2397	0.000274075	0.000896591	Bcgal80	transcriptional repressor of GAL genes
Bcin03g02090	0.876657	0.563875	0.103476	0.187776	-2.20916	-0.460912	7.37135	0.00662711	0.0151221
Bcin03g02100	0.928225	1.17901	0.103476	0.187776	-2.88534	-0.428574	5.76875	0.0163136	0.0332595
Bcin03g02130	192.452	187.36	28.4041	37.9933	-2.47504	6.15169	65.2793	6.50018e-16	1.46728e-14
Bcin03g02700	13.3046	13.6868	2.48342	3.69292	-2.09563	2.34646	29.4104	5.85635e-08	4.04331e-07
Bcin03g02770	14.2328	15.1734	1.55214	0.876286	-3.63919	2.40269	17.2096	3.3474e-05	0.000135103
Bcin03g03180	15.2641	16.4036	0.879545	0.187776	-4.77153	1.965	26.597	2.50635e-07	1.56598e-06
Bcin03g03390	549.715	544.703	88.9893	69.7899	-2.75004	7.4924	70.9093	3.7403e-17	9.70161e-16	Bcsod1	superoxide dismutase
Bcin03g03530	53.3214	54.0295	4.9151	5.94623	-3.25921	3.80732	83.7102	5.72887e-20	1.96327e-18
Bcin03g03540	42.3374	38.6511	3.10428	4.38143	-3.39893	3.5044	62.9896	2.07805e-15	4.36004e-14
Bcin03g03600	72.9688	68.9978	12.2102	13.2695	-2.42604	4.64809	19.1818	1.1884e-05	5.26837e-05
Bcin03g03710	6.65228	5.48497	0.672593	0.250367	-3.72695	0.979062	23.3472	1.35242e-06	7.21437e-06
Bcin03g03740	34.3443	36.4468	6.67419	8.13694	-2.21094	3.59986	20.1965	6.9879e-06	3.25344e-05
Bcin03g03810	2.99095	2.97316	0.465642	0.563327	-2.48184	-0.0486254	14.3437	0.000152286	0.000530097
Bcin03g03850	793.426	737.959	41.4938	43.8143	-4.11511	7.60822	86.4483	1.43439e-20	5.23275e-19
Bcin03g04370	14.1812	17.3263	1.96604	3.37996	-2.56511	2.45494	21.8046	3.01871e-06	1.50989e-05		enoylreductase, PKS3 cluster
Bcin03g04380	854.018	862.729	99.4921	72.9195	-3.263	7.86842	51.7621	6.26509e-13	9.51032e-12		EthD domain protein, PKS3 cluster
Bcin03g04390	20.3178	20.7096	0.724331	1.5022	-4.20464	2.48108	88.0569	6.35984e-21	2.45472e-19		abhydrolase family protein, PKS3 cluster
Bcin03g04400	43.575	47.8269	4.96684	6.07141	-3.00189	3.81418	63.0348	2.03089e-15	4.26903e-14		MFS transporter, PKS3 cluster
Bcin03g04570	7.99305	9.27831	1.60388	1.62739	-2.36133	2.73622	27.7632	1.37111e-07	8.98371e-07
Bcin03g04650	3.30035	2.66559	0.155214	0.125184	-4.3045	0.574161	27.0063	2.02797e-07	1.28772e-06
Bcin03g04690	1371.61	1400.61	264.484	188.902	-2.54383	8.69516	14.7952	0.000119838	0.000425511	BcPIO4
Bcin03g04780	94.1117	93.0394	6.93288	5.19512	-3.87257	4.49576	65.2071	6.74275e-16	1.51598e-14
Bcin03g04790	333.852	320.23	12.8827	25.5375	-4.1785	6.38178	80.0717	3.6107e-19	1.16004e-17
Bcin03g05060	19.0286	19.8381	2.5869	5.00735	-2.3068	2.99024	16.1246	5.93097e-05	0.000224927
Bcin03g05450	10.623	9.12452	0.672593	3.19218	-2.40387	2.37822	10.3078	0.00132471	0.00366735
Bcin03g05500	108.551	107.956	5.53596	8.76286	-3.8737	4.71832	74.5236	5.99179e-18	1.70683e-16
Bcin03g05590	4.8474	4.86983	0.724331	0.187776	-3.29776	0.777998	12.9749	0.000315701	0.00101497
Bcin03g05610	678.017	693.412	3.20775	23.159	-6.04699	7.92029	45.245	1.73867e-11	2.14423e-10		conserved fungal protein of unknown function
Bcin03g05830	3.76447	3.53703	0	0.813694	-3.53189	0.318272	8.87314	0.00289398	0.00726804		SGNH hydrolase, lipase/esterase family protein
Bcin03g06060	26.867	32.4484	2.5869	9.76433	-2.41458	3.89588	28.1341	1.13192e-07	7.49906e-07	Bcham1	nucleoside triphosphate pyrophosphohydrolase
Bcin03g06460	9.59166	9.48335	0.362166	0.751102	-4.03241	1.33056	23.7542	1.09459e-06	5.92e-06
Bcin03g07170	41.0482	38.1385	2.84559	8.76286	-2.78402	4.3439	31.9711	1.56486e-08	1.18772e-07
Bcin03g07300	93.9054	89.7074	14.021	16.0861	-2.55886	5.24159	68.7503	1.11756e-16	2.75688e-15	Bchem3	porphobilinogen deaminase
Bcin03g07340	23.1025	21.8373	2.89732	2.44108	-3.00517	3.20378	39.3031	3.62856e-10	3.63145e-09
Bcin03g07430	32.6941	33.6275	8.01938	6.94769	-2.0956	3.99647	33.9673	5.60469e-09	4.57973e-08	Bccrd1	cardiolipin synthase, mitochondrial inner membrane phospholipid required for mitochondrial membrane potential and function
Bcin03g08090	15.3673	18.044	1.75909	4.44402	-2.4434	3.29042	33.4986	7.1316e-09	5.70377e-08	BcZTF1	Zn2Cys6 transcription factor, melanin cluster specific
Bcin03g08120	131.756	136.765	29.0767	35.6774	-2.00963	5.69047	13.7412	0.000209798	0.000707395
Bcin03g08200	8.715	9.73966	1.75909	1.87776	-2.28322	1.87949	33.8844	5.84871e-09	4.76192e-08
Bcin03g08820	109.376	111.083	20.2813	28.4167	-2.15322	9.03174	33.0624	8.925e-09	7.03364e-08		ankyrin repeat containing protein
Bcin03g08980	6.80698	6.25389	1.96604	0.751102	-2.14246	1.61141	9.36367	0.00221328	0.00575138
Bcin03g09280	119.999	119.49	20.2813	33.7996	-2.12774	7.45206	42.7314	6.27976e-11	7.08054e-10	Bclys9
Bcin04g00120	159.345	154.348	29.8011	40.0588	-2.12351	6.35102	51.5078	7.13138e-13	1.06961e-11
Bcin04g00160	1206.95	1219.66	43.822	145.839	-3.58431	8.30283	25.3901	4.68323e-07	2.77146e-06		Botrytis-specific protein of unknown function
Bcin04g00170	100.455	97.4479	5.53596	7.82398	-3.85733	5.13178	120.54	4.81767e-28	3.4925e-26
Bcin04g00470	2.83624	3.43451	0.0517379	0.375551	-3.89128	0.753222	38.3737	5.84141e-10	5.66071e-09
Bcin04g00600	91.1207	91.6553	20.1778	20.9057	-2.10245	5.30335	54.4643	1.58299e-13	2.62109e-12	Bcyfh7	kinase with similarity to subfamily of phosphoribulokinase/uridine kinase/pantothenate kinase
Bcin04g00660	5.25994	4.15217	1.13823	0.625918	-2.34975	1.18076	24.928	5.95122e-07	3.4461e-06
Bcin04g00770	106.075	102.779	17.7461	19.0279	-2.45172	5.19088	60.642	6.84568e-15	1.33941e-13	Bcmet17	O-acetyl homoserine-O-acetyl serine sulfhydrylase
Bcin04g00830	30.9408	31.4232	4.9151	4.5692	-2.64432	3.22073	35.7202	2.27785e-09	2.01409e-08		NACHT and WD40 domain protein
Bcin04g00840	112.728	114.928	8.12286	6.69733	-3.86148	4.70911	40.584	1.88339e-10	1.99432e-09		conserved fungal protein of unknown function
Bcin04g00850	159.5	168.291	16.7114	12.4558	-3.366	5.33501	34.9369	3.40561e-09	2.91773e-08		Botrytis-specific protein of unknown function
Bcin04g00860	526.768	505.335	64.1033	72.6691	-2.86938	7.03237	23.5377	1.22488e-06	6.5775e-06		peptidase C14 family, caspase
Bcin04g01100	20.6788	18.249	4.19077	4.6318	-2.08516	3.02173	15.2054	9.64293e-05	0.000349078
Bcin04g01170	105.405	100.729	14.4866	12.9565	-2.85261	5.12633	87.5158	8.36104e-21	3.19443e-19	Bcmrm2	mitochondrial 2' O-ribose methyltransferase
Bcin04g01400	60.7987	66.1784	10.658	13.958	-2.33262	4.47462	24.2769	8.34325e-07	4.65692e-06
Bcin04g01570	288.42	271.429	38.2343	46.2554	-2.68597	6.56609	66.6591	3.22755e-16	7.49495e-15
Bcin04g01670	302.395	299.776	49.0476	50.3238	-2.54423	6.93001	73.706	9.06623e-18	2.53787e-16
Bcin04g01790	3.45506	3.07568	0.776069	0.68851	-2.0825	1.85041	17.8947	2.33473e-05	9.72503e-05		Botrytis-specific protein of unknown function
Bcin04g02310	4.69269	5.12614	0.103476	0.500735	-4.01859	1.7386	14.8145	0.000118619	0.000421444
Bcin04g02380	8.66343	8.40686	1.0865	1.5022	-2.68757	1.36445	30.6333	3.1169e-08	2.24659e-07
Bcin04g02390	16.708	15.4297	3.82861	3.19218	-2.13151	2.6692	30.6143	3.1476e-08	2.26727e-07
Bcin04g02470	227.57	231.906	26.3346	29.4808	-2.98946	6.23097	104.335	1.70842e-24	9.15666e-23		plasma membrane phosphate transporter pho87
Bcin04g02480	2.83624	4.10091	0.672593	0.938878	-2.04904	1.04192	18.5863	1.62382e-05	7.00906e-05		Botrytis-specific protein of unknown function
Bcin04g02490	118.71	117.952	23.696	20.1546	-2.38322	6.03254	58.6257	1.90708e-14	3.52554e-13		lipase
Bcin04g02510	3.8676	4.97235	0.724331	1.18925	-2.17344	0.708737	16.9552	3.82731e-05	0.000152582
Bcin04g02660	187.862	184.131	12.4171	16.2113	-3.6781	5.57394	66.2359	4.0006e-16	9.19568e-15
Bcin04g02680	25.1652	26.1946	1.65561	1.75257	-3.85216	2.69074	50.5415	1.16671e-12	1.69593e-11
Bcin04g02980	0.876657	1.17901	0	0.125184	-4.04236	-0.664335	16.7201	4.33189e-05	0.000170398
Bcin04g03090	87.2016	88.1183	5.22553	5.50808	-3.9765	4.8589	78.5478	7.80841e-19	2.41932e-17
Bcin04g03310	44.1422	50.595	9.72673	8.76286	-2.30871	5.3591	28.0687	1.17083e-07	7.74323e-07
Bcin04g03360	9.43695	8.71443	1.24171	1.75257	-2.5691	4.0302	30.4009	3.51367e-08	2.51335e-07
Bcin04g03380	22.7415	17.4289	0.983021	2.12812	-3.68254	2.66049	65.1391	6.97943e-16	1.5507e-14
Bcin04g03500	94.3179	96.9865	22.9199	20.4675	-2.06583	4.82431	19.7122	9.00243e-06	4.09363e-05		Botrytis-specific protein of unknown function
Bcin04g03810	16.8112	14.1994	1.96604	2.12812	-2.86415	2.26367	50.7151	1.06796e-12	1.56242e-11
Bcin04g03990	237.522	235.751	10.8132	9.201	-4.48282	5.73531	71.8211	2.35623e-17	6.2698e-16
Bcin04g04000	8.14775	7.07407	1.65561	1.94035	-2.02877	2.67463	29.7733	4.85634e-08	3.40064e-07
Bcin04g04350	170.175	168.137	23.3338	16.0235	-3.02984	5.98351	60.1126	8.95829e-15	1.73475e-13	Bcdip5	dicarboxylic amino acid permease, L-glutamate and L-aspartate transporter
Bcin04g04550	43.214	41.3167	6.93288	12.7061	-2.05699	5.17319	25.9184	3.56154e-07	2.16313e-06
Bcin04g04630	44.1938	40.8553	7.19157	10.8284	-2.24323	4.14128	34.3556	4.59086e-09	3.82876e-08	Bcbet4	alpha subunit of geranylgeranyltransferase
Bcin04g04780	31.5596	29.5778	5.89813	5.3829	-2.37536	3.44846	40.3907	2.07932e-10	2.18339e-09
Bcin04g04800	47.0301	50.6462	3.72513	4.5692	-3.51639	4.12891	51.4873	7.20607e-13	1.07796e-11	Bcbrn1	tetrahydroxynaphtalene (THN) reductase
Bcin04g04920	775.686	798.601	58.2052	60.9019	-3.66052	7.76305	61.7576	3.88444e-15	7.8445e-14	Bcnmt1	thiamine synthase
Bcin04g05540	18.1004	20.7096	3.20775	2.12812	-2.80987	2.72741	44.7842	2.19993e-11	2.67228e-10
Bcin04g05570	204.725	215.041	33.8884	42.4373	-2.41788	6.04544	38.2297	6.28876e-10	6.07341e-09		Botrytis-specific protein of unknown function
Bcin04g06140	13.3046	13.738	0.879545	3.00441	-2.9107	2.99243	30.1999	3.89729e-08	2.76849e-07
Bcin04g06210	15.5735	18.044	3.93208	3.88069	-2.05654	3.04805	31.484	2.01089e-08	1.50107e-07
Bcin04g06580	35.4788	41.1116	1.13823	1.31443	-4.90364	3.18182	81.4175	1.82736e-19	5.95551e-18
Bcin04g06640	20.2662	19.1718	6.0016	2.56627	-2.19658	2.96082	15.0906	0.000102473	0.000368715
Bcin05g00100	19.0802	15.7372	1.44866	1.43961	-3.52798	2.34985	62.0736	3.30856e-15	6.72959e-14		Botrytis-specific protein of unknown function
Bcin05g00120	30.7861	28.4501	2.79385	7.6988	-2.60067	3.85236	22.2111	2.44258e-06	1.24261e-05
Bcin05g00380	737.32	737.549	64.7759	113.229	-3.10647	7.62922	35.3978	2.68789e-09	2.33826e-08
Bcin05g00600	165.637	165.574	18.4187	23.6597	-2.93487	5.70367	52.8858	3.53517e-13	5.56814e-12
Bcin05g01030	133.252	123.489	31.8188	23.5345	-2.15837	5.70636	50.3789	1.26751e-12	1.82835e-11
Bcin05g01160	74.5674	77.7122	11.4858	17.8387	-2.35614	5.08222	66.4866	3.52288e-16	8.16399e-15
Bcin05g01310	13.4077	13.6355	2.12126	1.68998	-2.76409	2.1896	47.9026	4.47936e-12	5.99492e-11		Botrytis-specific protein of unknown function
Bcin05g01430	375.106	363.443	16.7114	20.5927	-4.27453	6.43847	98.4557	3.32372e-23	1.64859e-21	Bcglr2	glutathione reductase 2
Bcin05g01530	329.21	329.662	14.9005	6.94769	-4.86143	6.16671	53.0476	3.2556e-13	5.14931e-12
Bcin05g01550	220.505	216.015	23.3338	30.67	-2.98129	6.62073	79.086	5.94641e-19	1.8732e-17
Bcin05g01720	35.1178	34.1401	4.81163	7.38584	-2.48964	3.40988	41.9532	9.34835e-11	1.02841e-09
Bcin05g02010	6.96169	6.61272	0.879545	1.18925	-2.6942	2.01094	20.2133	6.92695e-06	3.23039e-05
Bcin05g02020	12.2732	14.1994	2.12126	1.87776	-2.59472	3.21465	12.3604	0.000438527	0.00136357
Bcin05g02150	28.6203	30.8081	1.44866	3.00441	-3.73228	3.13805	76.6999	1.99018e-18	5.92289e-17
Bcin05g02640	159.345	162.088	26.2311	34.2377	-2.37194	6.10102	61.2665	4.98485e-15	9.90751e-14
Bcin05g02700	2.99095	2.10172	0.672593	0.312959	-2.30084	0.0179508	15.2231	9.55288e-05	0.00034615
Bcin05g02900	5.56935	6.20263	0.620855	0.375551	-3.44598	0.894465	38.6493	5.0722e-10	4.97498e-09
Bcin05g02970	26.9701	22.8626	5.43248	5.75845	-2.09737	4.04437	31.9762	1.56072e-08	1.18537e-07
Bcin05g03170	1.44391	1.23027	0.0517379	0.187776	-3.38359	-0.610192	9.26379	0.00233728	0.00603203		amino acid transporter
Bcin05g03180	0.567248	0.76892	0	0	-6.7271	-1.66534	10.9339	0.000944207	0.00271292		methyltransferase
Bcin05g03190	12.2216	13.328	0.724331	1.43961	-3.52578	2.35294	42.1253	8.56072e-11	9.49149e-10
Bcin05g03540	0.876657	1.3328	0	0.375551	-2.7562	-0.384603	8.69948	0.00318301	0.00790268
Bcin05g03600	32.3847	35.1653	2.43168	1.31443	-4.10824	3.12478	49.2793	2.2199e-12	3.10704e-11		alpha-ketoglutarate-dependent taurine dioxygenase
Bcin05g03670	3.30035	4.25469	0.103476	0.125184	-4.97657	0.141242	18.6791	1.54665e-05	6.68875e-05
Bcin05g03920	409.76	416.14	25.6103	17.4005	-4.2269	7.00108	138.883	4.67163e-32	4.47724e-30
Bcin05g04020	3.45506	4.511	0.569117	0.625918	-2.69617	1.36801	23.9398	9.93954e-07	5.4355e-06
Bcin05g04080	0.567248	0.461352	0.103476	0	-3.16723	-0.334077	6.54721	0.0105049	0.02265
Bcin05g04090	0.670385	1.02523	0.0517379	0.250367	-2.46419	-0.847373	5.72325	0.0167418	0.0340037
Bcin05g04160	56.6733	56.9514	10.7098	10.578	-2.35601	4.4949	29.795	4.80227e-08	3.36904e-07	Bcvps28
Bcin05g04180	9.38538	7.94551	0.620855	1.31443	-3.19586	1.40834	36.353	1.64625e-09	1.48228e-08
Bcin05g04340	11.8606	11.2262	1.60388	3.44255	-2.22563	2.02677	22.1676	2.49854e-06	1.26652e-05
Bcin05g04570	20.7819	21.3247	4.55294	4.31884	-2.21374	3.18859	19.1676	1.19731e-05	5.30165e-05
Bcin05g04600	108.448	108.315	23.4373	27.5404	-2.04063	5.72708	43.2277	4.87262e-11	5.60005e-10
Bcin05g04860	284.656	273.018	35.2853	72.2936	-2.44791	6.38731	49.6399	1.84717e-12	2.61447e-11
Bcin05g04940	1382.44	1303.47	251.343	361.969	-2.09172	8.75068	48.4476	3.39231e-12	4.61101e-11
Bcin05g05370	494.95	526.403	61.3612	115.294	-2.55566	7.29508	34.411	4.46195e-09	3.72675e-08
Bcin05g05540	11.7059	9.53461	1.86257	2.00294	-2.40657	2.14459	17.6978	2.58932e-05	0.000106871
Bcin05g05550	37.0774	35.3191	5.17379	4.81957	-2.80537	3.93549	62.1791	3.13595e-15	6.40153e-14
Bcin05g05680	0.618817	0.922705	0.155214	0.125184	-2.3142	-1.01919	8.12378	0.00436883	0.0104854
Bcin05g05830	34.86	35.8317	4.24251	3.50514	-3.10285	3.37452	25.3272	4.83835e-07	2.85133e-06		peptidase S53, pro-kumamolisin
Bcin05g06000	1103.56	1107.35	86.6611	308.64	-2.62301	8.34468	37.8823	7.51428e-10	7.20771e-09
Bcin05g06170	66.3165	63.2053	13.9692	8.07435	-2.46561	4.25613	24.8502	6.1964e-07	3.56253e-06		C2H2 Zn-finger transcription factor, PKS15 cluster specific
Bcin05g06240	0.979793	1.43532	0.310428	0	-2.66906	-0.243836	9.3147	0.00227323	0.00588821
Bcin05g06320	1093.19	1087.71	212.488	176.196	-2.43751	8.92062	58.881	1.67505e-14	3.13109e-13	Bcp1	peptidyl-prolylisomerase, cyclophilin A
Bcin05g06420	2.11429	2.35802	0.310428	0.813694	-2.02315	0.0616684	8.56073	0.00343491	0.00848153		Botrytis-specific protein of unknown function
Bcin05g06490	40.2746	39.0099	1.9143	2.50367	-4.11282	3.68338	24.0511	9.3815e-07	5.1653e-06
Bcin05g06500	47.8036	43.8285	0.517379	0.563327	-6.33802	3.33899	149.437	2.30105e-34	2.73922e-32
Bcin05g06550	79.5179	83.9661	10.658	11.0788	-2.85244	4.48161	60.8726	6.08919e-15	1.19761e-13
Bcin05g06590	9.48852	9.58588	0.827807	2.00294	-2.73138	2.05294	28.3789	9.97481e-08	6.66303e-07		conserved fungal protein of unknown function
Bcin05g06600	27.692	27.066	2.74211	4.88216	-2.8251	3.28722	52.4203	4.48074e-13	6.95099e-12		short chain dehydrogenase/ reductase
Bcin05g06610	33.5708	31.2694	2.43168	3.56774	-3.41638	3.27889	74.387	6.42089e-18	1.82447e-16		MFS sugar transporter
Bcin05g06850	13.2014	13.2254	2.94906	2.56627	-2.19923	2.15125	29.4337	5.78626e-08	3.9998e-07		HET domain-containing protein
Bcin05g06860	90.1925	87.2468	21.3678	21.156	-2.00501	4.89988	47.0083	7.06858e-12	9.19891e-11
Bcin05g06910	621.189	627.49	38.4413	85.5005	-3.35505	7.55121	67.8631	1.75249e-16	4.23482e-15
Bcin05g06940	20.2147	21.8886	3.25949	5.13253	-2.28884	3.11247	29.1519	6.69194e-08	4.58384e-07
Bcin05g06950	5.10524	6.20263	0.103476	0.625918	-4.03994	0.930026	39.5389	3.21593e-10	3.25303e-09		conserved fungal protein of unknown function
Bcin05g07200	180.333	177.672	33.8884	29.7311	-2.46206	6.92514	45.0409	1.92964e-11	2.35917e-10
Bcin05g07450	13.8718	12.9179	1.9143	3.37996	-2.37609	3.70128	31.839	1.67496e-08	1.26365e-07		arsenate reductase
Bcin05g07490	183.376	190.385	31.5601	38.4314	-2.37168	6.10014	59.7121	1.09802e-14	2.1011e-13
Bcin05g07540	5.31151	5.58749	0.569117	0.625918	-3.13097	0.758452	30.9118	2.70025e-08	1.98164e-07
Bcin05g07660	59.3548	61.4624	13.4001	15.7731	-2.0018	4.30408	29.2892	6.23426e-08	4.28331e-07
Bcin05g07670	97.2058	96.0125	15.987	28.6045	-2.11961	6.30519	40.1066	2.40481e-10	2.48592e-09
Bcin05g08090	1.80488	0.820182	0	0.125184	-4.33421	-0.701904	9.26096	0.00234091	0.00603862
Bcin05g08130	22.7931	25.5282	3.51818	1.81516	-3.23973	2.85406	35.5284	2.51359e-09	2.20017e-08
Bcin05g08230	14.2328	15.9423	0.672593	0.187776	-5.18918	1.9243	38.6124	5.16906e-10	5.06559e-09		CAZY GH61 family protein, copper-dependent lytic polysaccharide monooxygenase
Bcin05g08240	26.2481	24.8105	4.60468	2.62886	-2.75162	2.88351	16.3832	5.17424e-05	0.000199575		CAZY GH26 family protein, exopolygalacturonase
Bcin05g08310	3.04251	2.56307	0.362166	0.500735	-2.64023	0.609803	26.5447	2.57504e-07	1.60447e-06
Bcin05g08410	115.306	126.154	2.74211	0.125184	-7.09327	4.67661	38.5569	5.31796e-10	5.19799e-09		Botrytis-specific protein of unknown function
Bcin05g08420	0.567248	0.615136	0	0	-6.53491	-2.11439	15.1304	0.000100336	0.000361947
Bcin06g00100	0.825089	1.38406	0.103476	0.187776	-2.84064	-0.743316	12.665	0.000372573	0.00117858
Bcin06g00140	32.4879	33.5762	5.27727	7.38584	-2.34326	4.50553	40.311	2.16587e-10	2.26376e-09
Bcin06g00230	3.55819	5.12614	0.413904	0.125184	-3.87535	0.664686	22.9253	1.6842e-06	8.84245e-06
Bcin06g00310	7.47737	7.58668	0.776069	2.12812	-2.44846	2.33446	13.1424	0.000288684	0.000938408		Botrytis-specific protein of unknown function
Bcin06g00320	6.96169	5.48497	1.24171	1.18925	-2.29254	1.6111	33.1574	8.49935e-09	6.73575e-08
Bcin06g00510	0.825089	1.74289	0.206952	0.125184	-2.9962	-0.0453397	8.6003	0.00336108	0.00831375	Bhp3	hydrophobin
Bcin06g00520	2.4237	2.05045	0.362166	0.187776	-2.94813	0.175129	19.307	1.11298e-05	4.95537e-05
Bcin06g00530	118.349	124.309	0.465642	1.00147	-7.35634	5.57551	193.864	4.55884e-44	1.25746e-41		short-chain dehydrogenase/reductase
Bcin06g00540	2.11429	1.5891	0	0.250367	-3.83501	1.9201	8.90429	0.00284502	0.00715621
Bcin06g01280	356.387	353.088	34.5609	24.6612	-3.54152	6.55681	76.6507	2.04029e-18	6.05608e-17	BcfluG	FluG, glutamine synthetase
Bcin06g01290	48.8865	47.0579	9.93369	8.26212	-2.34066	4.00823	38.6082	5.1801e-10	5.07201e-09	Bcphy3	Phytochrome-like 3, Histidine kinase
Bcin06g01380	31.8175	29.7829	2.12126	2.06553	-3.82383	3.39189	99.5959	1.86892e-23	9.43554e-22
Bcin06g01390	22.329	23.734	1.18997	1.94035	-3.86141	2.82871	70.1671	5.44864e-17	1.39725e-15
Bcin06g01430	336.069	332.84	29.9045	33.2363	-3.35636	6.51297	119.168	9.62389e-28	6.76004e-26
Bcin06g01580	9.38538	7.89425	0.931283	1.43961	-2.83113	2.08173	35.8966	2.0807e-09	1.84989e-08
Bcin06g01600	43.4203	42.5982	5.38075	10.3902	-2.45377	4.35158	52.0833	5.31967e-13	8.18005e-12		CAZY GH43 family protein
Bcin06g01610	236.697	218.373	23.7995	41.1854	-2.8387	6.48304	71.4293	2.87373e-17	7.59324e-16
Bcin06g01620	147.124	131.742	5.07032	7.57361	-4.43186	6.49675	183.475	8.44757e-42	2.07682e-39		conserved fungal protein of unknown function
Bcin06g01730	153.673	145.839	7.0881	4.81957	-4.56899	5.19798	118.711	1.21181e-27	8.35633e-26
Bcin06g02030	7.68364	7.27911	1.44866	1.81516	-2.15824	1.37636	21.0296	4.52241e-06	2.17172e-05		NAD-dependent epimerase/dehydratase
Bcin06g02050	8.19932	7.27911	0.983021	2.87922	-2.06237	2.28533	16.3487	5.26916e-05	0.000202822
Bcin06g02380	94.9883	96.7815	6.15682	8.51249	-3.67495	5.30747	116.13	4.4507e-27	2.94345e-25
Bcin06g02450	33.0551	33.9863	4.96684	7.26065	-2.42485	3.41611	34.3456	4.6145e-09	3.84281e-08
Bcin06g02460	601.696	567.873	34.0953	36.8666	-3.99065	7.19124	103.05	3.26871e-24	1.72738e-22	Bcgst4	glutathione S-transferase
Bcin06g02580	14.6453	14.0456	1.75909	1.06406	-3.34692	2.18198	46.6026	8.69445e-12	1.12227e-10
Bcin06g02590	10.8293	8.76569	2.32821	1.94035	-2.13814	1.81741	10.5368	0.00117019	0.00327892
Bcin06g02820	74.7737	76.3282	13.5036	17.5257	-2.23958	6.08609	57.784	2.92539e-14	5.3018e-13	Bcdps1	cytoplasmic aspartyl-tRNA synthetase
Bcin06g03010	45.9987	46.6991	2.89732	4.38143	-3.65856	3.77023	25.1463	5.31418e-07	3.10424e-06
Bcin06g03020	23.2056	21.1197	4.03556	3.44255	-2.50381	3.16847	38.9583	4.32955e-10	4.28747e-09
Bcin06g03170	11.6028	10.2523	0.413904	1.5648	-3.54318	3.99524	21.0427	4.4917e-06	2.16156e-05
Bcin06g03320	86.6859	87.2981	18.8326	17.3379	-2.19926	4.98147	40.3573	2.11509e-10	2.21683e-09
Bcin06g03370	149.65	149.478	16.5561	16.4617	-3.11407	5.39473	36.4285	1.58369e-09	1.43279e-08	Bcpic2	mitochondrial copper and phosphate carrier
Bcin06g03420	2264.77	2208.54	211.66	315.4	-3.07729	9.37569	47.1271	6.65293e-12	8.68798e-11
Bcin06g03530	1.95959	1.28153	0.310428	0.375551	-2.14845	-0.231637	5.37182	0.0204646	0.0403335
Bcin06g03680	0.309408	0.205045	0	0.0625918	-2.85388	-1.16349	5.0239	0.0249997	0.0480589
Bcin06g03840	14.6969	14.5582	1.75909	2.06553	-2.88492	2.81277	54.1878	1.82213e-13	2.98644e-12
Bcin06g03900	1182.25	1176.96	234.114	297.249	-2.10541	8.49231	50.6756	1.08969e-12	1.59215e-11
Bcin06g04060	4.53799	4.61352	0.465642	0.375551	-3.3493	0.880447	35.009	3.28187e-09	2.81812e-08
Bcin06g04070	6.44601	4.61352	0.569117	0.876286	-2.881	1.24848	29.4609	5.7057e-08	3.95137e-07
Bcin06g04230	2.37213	2.30676	0.362166	0.813694	-2.0095	0.672267	13.8708	0.000195814	0.000664405
Bcin06g04290	5.41464	5.63875	0.362166	0.938878	-3.02202	1.21416	10.3786	0.00127485	0.00354493
Bcin06g04420	2.73311	2.61433	0.206952	0.312959	-3.29915	-0.0303949	27.643	1.45899e-07	9.51542e-07		cytochrome P450
Bcin06g04520	289.812	287.012	20.0226	30.4822	-3.51037	6.20431	83.7229	5.69231e-20	1.95667e-18	Bccat3	catalase
Bcin06g04540	0.309408	0.717659	0	0	-6.31948	-1.82337	11.5954	0.000661159	0.00196248		O-methyltransferase
Bcin06g04590	0.567248	0.563875	0	0.125184	-3.12844	-0.831388	9.57059	0.0019772	0.00520487
Bcin06g04600	0.360976	0.35883	0	0.0625918	-3.3993	-1.53464	6.89919	0.00862347	0.0190437
Bcin06g04840	73.2266	75.0466	7.45026	5.06994	-3.48569	4.42457	37.9904	7.10921e-10	6.84239e-09		CAZY GH3 family protein
Bcin06g04850	55.3841	53.7732	2.37995	2.3159	-4.47746	3.76511	107.443	3.55957e-25	2.03309e-23		CAZY GH31 family protein
Bcin06g04860	262.584	253.539	34.6127	56.0197	-2.51983	6.3436	49.4945	1.98934e-12	2.80167e-11
Bcin06g04910	555.13	551.419	11.3306	11.2039	-5.55712	6.94355	182.365	1.4758e-41	3.40608e-39		Botrytis-specific protein of unknown function
Bcin06g04960	307.346	307.568	8.48502	11.8299	-4.92572	6.2261	41.2955	1.30871e-10	1.40954e-09
Bcin06g05120	42.9046	48.1857	4.03556	1.06406	-4.11644	4.06256	37.6217	8.58837e-10	8.1345e-09
Bcin06g05150	5.67248	5.69001	0.103476	1.43961	-2.99466	1.0216	11.4903	0.000699603	0.00206575		MFS transporter
Bcin06g05160	23.9791	22.9651	4.65642	6.75992	-2.01691	3.48085	20.9804	4.64002e-06	2.22065e-05		Zn2Cys6 transcription factor
Bcin06g05170	10.5714	10.3035	0.569117	2.87922	-2.77328	2.09537	25.4488	4.54278e-07	2.69965e-06		general amidase
Bcin06g05180	211.738	217.553	18.6257	19.9668	-3.42404	6.02562	89.6414	2.8548e-21	1.15303e-19		guanine nucleotide exchange factor synembryn
Bcin06g05190	2.11429	2.9219	0.413904	0.751102	-2.0893	1.2281	18.8199	1.43659e-05	6.26307e-05		CAZY GH64 family protein, beta-1,3-glucanase
Bcin06g05210	22.3805	21.6836	2.12126	2.75404	-3.13869	3.04488	54.3914	1.64278e-13	2.70819e-12
Bcin06g05410	15.3157	12.559	1.65561	5.13253	-2.08652	2.8466	17.8874	2.34365e-05	9.75802e-05
Bcin06g05580	811.011	842.019	56.8083	137.327	-3.15648	7.96641	34.2817	4.76857e-09	3.94497e-08
Bcin06g05910	25.6809	27.9374	4.0873	6.38437	-2.34552	3.2586	36.8212	1.29476e-09	1.19285e-08
Bcin06g05990	28.7234	32.0896	6.31203	5.3829	-2.30791	3.97706	39.5004	3.27989e-10	3.31477e-09
Bcin06g06240	79.6726	79.3013	14.4349	9.76433	-2.68936	4.54303	40.9531	1.55926e-10	1.66355e-09
Bcin06g06250	37.5931	38.7023	7.45026	10.7032	-2.04972	4.05471	24.5314	7.31096e-07	4.13192e-06
Bcin06g06420	134.232	144.762	0.413904	1.06406	-7.5433	4.93581	152.76	4.3225e-35	5.68408e-33		MFS transporter
Bcin06g06580	37.49	33.935	4.55294	4.50661	-2.92211	3.83381	25.0988	5.44676e-07	3.17676e-06
Bcin06g06910	3.09408	3.12694	0.103476	0.187776	-4.35062	-0.168509	30.5714	3.21801e-08	2.31652e-07		HET domain-containing protein
Bcin06g06950	1.75331	1.84541	0.517379	0.125184	-2.47474	0.0251769	10.2603	0.00135921	0.00374817		Botrytis-specific protein of unknown function
Bcin06g06990	4.58956	4.511	0.310428	0.250367	-3.9805	0.392032	17.9173	2.30718e-05	9.61383e-05
Bcin06g07020	8.09618	9.73966	1.65561	0.938878	-2.64108	1.83065	17.5475	2.80217e-05	0.000114943
Bcin06g07050	1.85645	1.84541	0.25869	0	-3.62206	-0.508857	18.1767	2.01322e-05	8.49851e-05
Bcin06g07060	2.47527	1.84541	0.25869	0.438143	-2.54821	0.524034	9.36524	0.00221139	0.00574778		Botrytis-specific protein of unknown function
Bcin06g07120	15.9861	17.07	1.65561	2.06553	-3.10375	3.01807	53.9553	2.05107e-13	3.33973e-12
Bcin06g07160	7.06482	6.1001	0.362166	0.500735	-3.8821	1.10261	33.0969	8.76779e-09	6.92734e-08
Bcin06g07320	43.7813	50.4924	5.84639	8.07435	-2.72085	3.65895	50.6716	1.09187e-12	1.59328e-11		protein of unknown function shared between Botrytis, Phialocephala, Oidiodendron and Fibulorhizoctonia
Bcin06g07420	25.5262	26.1433	0.206952	0.375551	-6.41502	3.20681	56.926	4.52521e-14	7.99618e-13		acetyl-CoA acetyltransferase
Bcin06g07540	3.19722	2.2555	0.413904	0.375551	-2.72604	0.311769	15.0421	0.000105141	0.000377115
Bcin07g00020	1.95959	1.79415	0.413904	0.0625918	-2.86564	-0.598059	5.09989	0.0239273	0.0462317		conserved fungal protein of unknown function
Bcin07g00030	0.154704	0.205045	0	0	-4.9436	-1.43366	5.88329	0.0152853	0.0314064		short-chain dehydrogenase/reductase
Bcin07g00040	1.85645	1.64036	0.103476	0.187776	-3.50431	4.81819	13.5823	0.000228329	0.000762602		phosphoinositide-specific phospholipase C-like phosphodiesterase superfamily
Bcin07g00050	336.842	332.071	39.7865	48.759	-2.87634	6.56225	56.361	6.03153e-14	1.05101e-12		conserved fungal protein of unknown function
Bcin07g00060	321.217	322.28	56.4461	83.0594	-2.18848	6.69068	22.77	1.82594e-06	9.53348e-06		peptidase S41 family protein, ClpP/Crotonase
Bcin07g00070	27.8467	24.913	1.44866	3.25478	-3.42315	3.00895	15.8791	6.75203e-05	0.000252927		HEX domain protein
Bcin07g00220	2.11429	3.1782	0.310428	0.68851	-2.38446	0.178338	5.66177	0.0173386	0.0350272
Bcin07g00300	301.054	314.232	63.6377	74.2339	-2.10811	6.53999	37.1695	1.08296e-09	1.01049e-08
Bcin07g00310	40.2746	41.0091	9.10588	7.32325	-2.23412	3.73266	28.2741	1.05294e-07	7.00452e-07
Bcin07g00350	32.0238	29.8854	5.43248	7.13547	-2.25546	3.80493	42.7806	6.12374e-11	6.93227e-10		Botrytis-specific protein of unknown function
Bcin07g00360	680.234	677.06	92.1453	103.339	-2.74794	7.67369	21.2849	3.95832e-06	1.92619e-05
Bcin07g00870	2.01115	3.02442	0.310428	0.500735	-2.59055	0.552917	12.2214	0.000472446	0.0014499		MFS pantothenate transporter
Bcin07g00890	2.62997	3.12694	0.724331	0.250367	-2.47568	0.50149	14.8185	0.000118368	0.000420687
Bcin07g00950	60.1283	57.7716	4.13904	3.69292	-3.85015	3.7923	92.7323	5.98681e-22	2.62422e-20		cluster TdiA-like
Bcin07g00960	252.529	244.414	39.0621	42.1243	-2.56068	6.05102	61.0752	5.49357e-15	1.08235e-13		cluster TdiA-like
Bcin07g00970	277.281	266.405	34.6127	33.3615	-2.93124	6.0697	51.9944	5.56597e-13	8.52921e-12		cluster TdiA-like, cytochrome P450
Bcin07g00980	188.945	187.617	17.9531	21.9697	-3.19663	5.51676	60.711	6.61005e-15	1.2978e-13		cluster TdiA-like, MFS transporter
Bcin07g00990	26.4028	30.3467	3.62166	3.63033	-2.87102	2.86564	21.5524	3.44283e-06	1.69947e-05		cluster TdiA-like
Bcin07g01000	15.6767	17.9415	1.70735	1.75257	-3.21512	2.08484	50.4053	1.25057e-12	1.808e-11		cluster TdiA-like
Bcin07g01010	28.2077	26.7072	2.5869	1.81516	-3.66186	2.68823	16.4849	4.90384e-05	0.000190379		cluster TdiA-like, TdiA-like NRPS
Bcin07g01020	370.207	373.695	38.3378	55.3938	-2.97021	6.65142	77.3081	1.46265e-18	4.41097e-17		cluster TdiA-like
Bcin07g01570	27.8467	32.8585	1.44866	1.5648	-4.27875	2.93851	90.8408	1.55712e-21	6.54629e-20		abhydrolase family protein, putative lipase
Bcin07g02160	13.8202	11.38	1.55214	1.81516	-2.84018	2.08494	24.1128	9.08551e-07	5.0219e-06
Bcin07g02170	10.2105	11.3288	1.13823	1.37702	-3.05026	2.04583	48.2512	3.74974e-12	5.06641e-11
Bcin07g02210	50.8977	50.2361	3.46644	5.06994	-3.52766	4.01204	75.5738	3.52006e-18	1.01812e-16
Bcin07g02220	40.0684	40.9578	2.63864	4.94476	-3.39509	4.78486	37.441	9.42226e-10	8.87969e-09	Bmr3	ABC transporter
Bcin07g02460	5.51778	5.48497	1.60388	0.375551	-2.71926	1.41357	7.89987	0.00494384	0.0116912
Bcin07g02510	71.5764	60.5397	9.26109	12.7687	-2.5364	4.66412	55.5546	9.08992e-14	1.55991e-12
Bcin07g02720	11.4481	11.7901	1.70735	2.81663	-2.33808	2.26424	38.6002	5.20131e-10	5.08837e-09
Bcin07g02900	9.48852	10.9699	1.60388	2.00294	-2.45316	2.42419	37.8251	7.73812e-10	7.41613e-09
Bcin07g03220	0.773521	0.922705	0	0	-7.13653	-1.76234	9.63734	0.00190662	0.00503313		carbonic anhydrase
Bcin07g03430	126.857	124.77	32.9571	25.2871	-2.06524	5.76561	47.1927	6.43398e-12	8.43127e-11	Bcgst14	glutathione S-transferase
Bcin07g03610	20.6788	22.555	1.55214	2.50367	-3.38421	2.87333	68.9345	1.0179e-16	2.54115e-15
Bcin07g03620	2.4237	3.48577	0.310428	0.68851	-2.54088	0.592534	15.6143	7.7664e-05	0.000286652
Bcin07g03770	5.77562	5.38244	1.0865	0.563327	-2.7304	1.31219	19.5338	9.88346e-06	4.45307e-05
Bcin07g03820	22.0711	20.5558	2.74211	3.067	-2.82252	3.18975	58.4083	2.12992e-14	3.92301e-13
Bcin07g03890	2112.28	2146.36	485.716	509.685	-2.04904	9.5175	35.0965	3.13758e-09	2.70449e-08		conserved fungal protein of unknown function
Bcin07g04230	198.073	183.977	5.63944	7.94916	-4.76885	5.54867	75.8778	3.01779e-18	8.77331e-17
Bcin07g04350	54.5074	55.4135	7.60548	4.94476	-3.06852	4.53214	36.2738	1.71455e-09	1.54132e-08		sphingomyelin phosphodiesterase
Bcin07g04440	38.2119	43.0083	2.94906	3.067	-3.69585	3.29371	33.652	6.59065e-09	5.30488e-08
Bcin07g04450	110.82	120.772	14.3831	40.3717	-2.22807	5.18261	23.2581	1.41655e-06	7.52811e-06		conserved fungal protein of unknown function
Bcin07g04460	262.842	277.99	33.0605	20.5927	-3.26507	6.09122	49.0265	2.52527e-12	3.49978e-11	Bcsox1	sulfite oxidase
Bcin07g04470	48.2677	46.5966	4.65642	2.56627	-3.72282	3.51469	46.317	1.00586e-11	1.2868e-10		conserved fungal small protein of unknown function
Bcin07g04510	27.7952	27.271	1.70735	1.5022	-4.04728	4.1413	81.8072	1.5003e-19	4.93224e-18		PfpI endopeptidase
Bcin07g04850	7.88991	9.07326	1.39692	1.43961	-2.51486	2.16006	36.5699	1.47292e-09	1.339e-08
Bcin07g05300	712.773	735.191	163.388	168.998	-2.07016	7.90825	18.5323	1.67051e-05	7.18319e-05		conserved fungal protein of unknown function
Bcin07g05560	26.6091	30.8081	2.53516	10.7658	-2.63725	3.28122	12.6497	0.00037563	0.00118734
Bcin07g05590	7.52893	5.07488	0.879545	1.68998	-2.27841	1.78097	15.7798	7.1159e-05	0.00026489		amidoligase
Bcin07g06000	12.3763	14.4044	1.44866	1.5022	-3.12365	2.17172	54.9795	1.21796e-13	2.04665e-12		conserved fungal protein of unknown function
Bcin07g06010	1477.73	1479.4	28.0937	24.4108	-5.73246	8.43006	116.906	3.01073e-27	2.00797e-25	Bcthi4	mitochondrial thiazole biosynthetic enzyme
Bcin07g06650	1239.08	1269.49	332.572	258.379	-2.05014	9.32423	47.6849	5.00527e-12	6.62817e-11
Bcin07g06700	11.1903	12.8153	2.37995	2.56627	-2.22722	2.6607	23.9505	9.8845e-07	5.41064e-06
Bcin07g07090	87.2016	83.6073	13.3484	15.022	-2.54025	4.92556	52.5045	4.29263e-13	6.67748e-12
Bcin08g00130	10.5199	9.07326	1.75909	2.37849	-2.20299	2.49627	30.7149	2.98858e-08	2.16237e-07
Bcin08g00290	8.92127	10.2523	0.724331	1.00147	-3.42671	1.47261	26.0414	3.34182e-07	2.04064e-06	Bcpks19	polyketide synthase
Bcin08g00300	73.897	68.0751	2.63864	3.94329	-4.42114	4.107	109.573	1.21532e-25	7.23374e-24	Bcgst11	glutathione S-transferase
Bcin08g00310	116.028	118.568	27.8868	24.7238	-2.10632	5.17878	25.7603	3.86553e-07	2.33024e-06		conserved fungal protein of unknown function
Bcin08g00320	40.8419	45.0075	3.62166	2.00294	-3.83071	3.49973	47.7082	4.94611e-12	6.5652e-11
Bcin08g00330	105.25	96.6789	6.88115	5.82104	-3.92771	4.60711	65.1438	6.96261e-16	1.55e-14
Bcin08g00340	129.384	137.432	17.2805	15.2098	-2.98282	5.08833	49.2088	2.3012e-12	3.20891e-11		MFS transporter
Bcin08g00680	479.119	501.798	102.596	123.369	-2.07209	7.59392	32.7342	1.05663e-08	8.21509e-08
Bcin08g01120	162.646	161.73	11.3823	18.402	-3.46777	5.84124	18.8602	1.40655e-05	6.14395e-05	Bclap3	cysteine aminopeptidase
Bcin08g01250	5.98189	5.89506	1.03476	1.94035	-2.00482	1.03471	16.2676	5.49974e-05	0.00021055
Bcin08g01400	66.1102	71.3558	7.70895	11.1413	-2.84469	4.41278	64.7957	8.30788e-16	1.82081e-14
Bcin08g01440	122.01	118.568	11.5376	20.2172	-2.94442	5.30532	49.3763	2.11278e-12	2.96077e-11
Bcin08g01450	97.0511	95.0898	8.12286	11.3291	-3.27875	4.80629	68.8	1.08971e-16	2.69663e-15
Bcin08g01570	55.0747	49.5697	11.3306	13.8328	-2.02016	4.5787	13.6454	0.000220782	0.00074002
Bcin08g01810	1077.88	1092.58	52.6175	64.4696	-4.16674	8.24291	92.6814	6.14279e-22	2.68219e-20
Bcin08g02150	71.1639	65.3582	14.3831	12.0176	-2.31742	5.10183	61.9051	3.60407e-15	7.30439e-14
Bcin08g02190	6.08503	7.99677	0.206952	0.876286	-3.72296	1.02008	27.2146	1.82074e-07	1.16662e-06
Bcin08g02200	0.979793	1.3328	0.0517379	0.125184	-3.64428	-1.0136	15.3866	8.76061e-05	0.000319181
Bcin08g02640	2.06272	2.05045	0.310428	0.125184	-3.26606	-0.287203	8.83702	0.00295181	0.00739686
Bcin08g02700	12.7889	9.43209	0.206952	0.68851	-4.67569	1.46295	25.5824	4.23898e-07	2.53242e-06
Bcin08g03010	53.3729	55.106	5.12206	7.51102	-3.06962	4.02582	83.349	6.87753e-20	2.32868e-18
Bcin08g03080	1650.07	1625.7	73.4679	39.871	-4.78286	8.51313	106.709	5.15628e-25	2.88675e-23
Bcin08g03310	211.893	218.271	30.3702	32.4852	-2.72166	6.00443	85.886	1.90612e-20	6.86506e-19
Bcin08g03460	14.1296	13.6868	3.46644	1.5022	-2.47003	2.89883	31.9311	1.59739e-08	1.20997e-07
Bcin08g03490	119.483	114.364	12.6241	11.0162	-3.29206	7.42263	55.409	9.78854e-14	1.66715e-12	Bcldb19	alpha-arrestin involved in ubiquitin-dependent endocytosis
Bcin08g03570	2.68154	4.86983	0.517379	1.31443	-2.03317	1.29947	16.2433	5.57063e-05	0.00021276
Bcin08g03590	5.36308	3.43451	0	0.312959	-4.85044	0.246208	31.4488	2.0477e-08	1.52552e-07
Bcin08g03820	13.0983	12.2515	1.13823	1.94035	-3.00447	2.29787	48.5752	3.17868e-12	4.34151e-11
Bcin08g03920	5.10524	4.76731	0.465642	0.68851	-3.11187	0.701248	23.8856	1.02233e-06	5.56379e-06		Botrytis-specific protein of unknown function
Bcin08g04020	49.5569	49.5697	13.4001	9.82692	-2.12535	6.85663	15.7296	7.30723e-05	0.00027112
Bcin08g04060	125.207	131.075	6.46724	10.1399	-3.93374	5.49969	103.378	2.76993e-24	1.47066e-22
Bcin08g04070	68.7402	72.6886	4.60468	9.57655	-3.34139	5.1039	69.611	7.22319e-17	1.83155e-15
Bcin08g04100	21.4007	19.1718	0.827807	1.12665	-4.33821	2.49678	83.7866	5.51166e-20	1.90035e-18		Sclerotiniaceae-specific protein of unknown function
Bcin08g04310	5.72405	6.04884	1.18997	1.06406	-2.33931	1.31516	21.2659	3.99778e-06	1.94372e-05		Botrytis-specific protein of unknown function
Bcin08g04460	170.02	167.215	16.1422	30.5448	-2.85795	6.02962	57.905	2.75089e-14	5.00894e-13
Bcin08g04680	26.4028	25.9383	3.82861	7.94916	-2.11946	3.84358	19.0474	1.27514e-05	5.61766e-05	Bcswd2	subunit of COMPASS (Set1C) histone H3K4 methyltransferase complex
Bcin08g04880	102.878	96.0638	18.7809	27.3526	-2.07797	5.20319	37.4343	9.45446e-10	8.90262e-09
Bcin08g04900	5.41464	6.56145	0.206952	0.375551	-4.3531	2.37615	31.291	2.22102e-08	1.6503e-07
Bcin08g04940	40.2746	42.752	3.56992	5.63327	-3.14126	4.47112	43.6596	3.90747e-11	4.54158e-10
Bcin08g05090	84.2622	87.6569	11.9515	31.8592	-2.07182	5.35458	14.4019	0.000147656	0.000515385
Bcin08g05310	368.402	380.769	79.4695	86.7523	-2.12072	7.10903	49.5096	1.97401e-12	2.78627e-11	Bctaf14	subunit of TFIID, TFIIF, INO80, SWI/SNF, and NuA3 complexes; involved in RNA polymerase II transcription initiation and chromatin modification
Bcin08g05370	0.360976	0.563875	0	0	-6.37161	-1.67358	9.64058	0.00190326	0.0050266		Botrytis-specific protein of unknown function
Bcin08g05630	347.569	344.989	32.7501	21.782	-3.6539	6.69181	110.546	7.44124e-26	4.50016e-24		cyanate hydratase
Bcin08g05640	6.85855	5.79253	0.517379	1.25184	-2.96212	1.51957	16.0412	6.19803e-05	0.000233957		SET domain-containing protein
Bcin08g05650	10.6746	12.2002	1.5004	2.06553	-2.64042	2.10435	27.7141	1.40633e-07	9.19851e-07		SET and zf-MYND domain-containing protein
Bcin08g05710	8.35402	7.33038	0.155214	0.813694	-4.03808	1.04204	23.6553	1.15226e-06	6.20225e-06
Bcin08g05720	0.670385	1.02523	0.103476	0.0625918	-3.18639	-1.13126	12.725	0.000360798	0.00114485
Bcin08g05820	2.99095	3.07568	0.25869	0.125184	-3.77624	-0.160255	11.3083	0.000771604	0.0022548
Bcin08g05870	1.90802	2.40928	0.206952	0.625918	-2.51542	-0.397155	6.25091	0.0124129	0.0261509
Bcin08g06070	9.69479	9.63714	2.27647	2.19071	-2.05627	1.8892	15.8128	6.99271e-05	0.000260648
Bcin08g06160	4.38328	5.38244	0.569117	0.625918	-2.96955	1.45665	33.9643	5.61319e-09	4.58336e-08
Bcin08g06170	3.50663	3.5883	0.362166	0.438143	-3.0843	0.0989882	18.2837	1.90327e-05	8.07659e-05
Bcin08g06350	31.9206	34.2939	6.57072	8.01176	-2.13593	3.76551	26.1519	3.15587e-07	1.94072e-06
Bcin08g06370	9.90106	8.66317	1.81083	2.62886	-2.04291	2.7546	27.8806	1.29039e-07	8.49418e-07
Bcin08g06420	40.9966	44.7512	3.62166	9.201	-2.82674	3.88038	36.8079	1.30358e-09	1.1966e-08
Bcin08g06460	3339.8	3374.69	298.062	558.131	-3.0149	9.84147	41.1505	1.4095e-10	1.51665e-09		conserved fungal protein of unknown function
Bcin08g06490	62.913	66.8448	2.43168	1.94035	-4.80601	4.35517	140.049	2.59765e-32	2.53249e-30
Bcin08g06500	31.0955	33.5762	3.05254	4.50661	-3.07541	3.99358	59.9357	9.8009e-15	1.88501e-13
Bcin08g06530	0.979793	0.717659	0.103476	0.250367	-2.21186	-0.835564	9.05266	0.00262314	0.0066693		Botrytis-specific protein of unknown function
Bcin08g06980	54.9715	53.8757	14.021	10.578	-2.08466	4.09657	32.0669	1.48956e-08	1.1359e-07
Bcin08g07080	1755.74	1774.51	145.642	203.111	-3.29905	8.81576	84.828	3.25474e-20	1.14666e-18
Bcin08g07090	3.97074	3.79334	0.362166	1.25184	-2.18581	1.63158	9.14019	0.00250055	0.00639789
Bcin09g00020	2.93938	2.10172	0.569117	0.563327	-2.07699	0.87503	11.8174	0.000586782	0.00176863
Bcin09g00050	0.567248	0.461352	0	0	-6.37831	-1.74072	9.70338	0.0018393	0.00487934		secreted methyltransferase domain-containing protein
Bcin09g00500	43.9875	41.573	0.672593	1.12665	-5.52996	3.26787	111.344	4.97512e-26	3.12575e-24		conserved fungal protein of unknown function
Bcin09g00520	1110.67	1154.76	1.9143	2.50367	-8.95763	7.89121	341.928	2.42672e-76	3.92054e-73		conserved fungal protein of unknown function
Bcin09g00530	10.3136	8.04803	2.22473	1.12665	-2.45813	1.8888	26.2053	3.06985e-07	1.89193e-06		MIP transporter protein, aquaporin-like
Bcin09g00590	112.573	107.905	17.1253	16.1487	-2.66588	5.89362	43.2084	4.92089e-11	5.64978e-10		glutamine synthetase
Bcin09g00740	6.44601	7.07407	0.931283	0.938878	-2.82234	1.85205	34.0705	5.31516e-09	4.35574e-08
Bcin09g00770	24.9589	27.4248	6.88115	5.69586	-2.03148	5.70757	35.1989	2.97697e-09	2.57587e-08
Bcin09g00800	48.5255	49.4672	5.32901	7.63621	-2.87385	4.29573	59.0202	1.56064e-14	2.93177e-13
Bcin09g00840	3.24879	3.22947	0.25869	1.18925	-2.26187	1.38603	17.4922	2.88496e-05	0.000118082
Bcin09g00850	0.618817	1.53784	0	0.0625918	-4.98683	0.199854	14.1361	0.000170053	0.00058507
Bcin09g01480	0.360976	0.410091	0.103476	0	-2.62166	-0.0981117	6.5737	0.0103496	0.0223775		Botrytis-specific protein of unknown function
Bcin09g01590	147.897	142.558	6.10508	7.88657	-4.32753	5.2357	97.5664	5.20804e-23	2.56077e-21
Bcin09g01660	3.97074	5.02361	0.25869	0.813694	-3.17212	1.51619	26.9056	2.1364e-07	1.35353e-06		Botrytis-specific protein of unknown function
Bcin09g01710	6.75541	5.53623	0.569117	0.813694	-3.09983	1.82982	45.5811	1.46445e-11	1.81994e-10
Bcin09g01740	21.3492	21.8373	2.84559	2.94182	-2.84108	4.09971	68.2524	1.43849e-16	3.49847e-15
Bcin09g01770	37.9025	39.9839	2.84559	0.312959	-4.55683	3.22338	24.8277	6.26899e-07	3.59878e-06		C2H2 zinc finger protein
Bcin09g01990	75.8566	73.5088	7.39853	11.6421	-2.97047	4.478	51.7363	6.34793e-13	9.59742e-12
Bcin09g02130	11852.2	12111.7	656.606	820.704	-3.97489	11.4576	34.017	5.46316e-09	4.47054e-08
Bcin09g02140	5.31151	4.92109	0.879545	1.5648	-2.05077	1.03486	13.576	0.000229095	0.000764934
Bcin09g02240	55.8998	52.7992	10.9684	7.82398	-2.46478	4.5022	48.7172	2.95662e-12	4.0677e-11
Bcin09g02290	125.671	123.181	12.831	12.3306	-3.23554	5.43244	70.7797	3.99434e-17	1.03133e-15
Bcin09g02300	22.7415	21.1197	3.31123	4.50661	-2.43815	2.70774	35.0947	3.1405e-09	2.70495e-08
Bcin09g02320	192.916	199.612	26.5933	31.9218	-2.70042	5.98231	32.8825	9.79011e-09	7.65144e-08
Bcin09g02390	247.114	262.868	48.5302	77.4261	-2.00659	6.95981	37.7787	7.92441e-10	7.56902e-09	Bmp3	MAP kinase
Bcin09g02530	2.37213	2.76811	0.206952	0.375551	-3.0928	0.802804	16.5757	4.67464e-05	0.000182358
Bcin09g02590	17.1206	18.0953	1.18997	2.06553	-3.42346	2.62468	68.5867	1.2142e-16	2.97216e-15
Bcin09g02870	7.68364	9.022	1.65561	1.37702	-2.40005	2.69778	36.6303	1.42792e-09	1.30229e-08	Bcrox1	heme-dependent repressor of hypoxic genes
Bcin09g03250	6.54914	5.69001	0.620855	1.81516	-2.30664	1.82632	16.3664	5.22025e-05	0.000201076
Bcin09g03310	116.286	118.311	3.10428	6.57214	-4.65601	4.80623	130.997	2.48012e-30	2.14105e-28		CCCH zinc finger DNA binding protein
Bcin09g03810	223.805	233.29	31.1462	43.9395	-2.57377	6.60091	62.666	2.44913e-15	5.11019e-14
Bcin09g03850	3.91917	3.48577	0.620855	1.06406	-2.10978	1.30166	21.7151	3.16294e-06	1.57432e-05
Bcin09g04240	139.285	137.278	14.0727	32.4852	-2.61375	5.67035	47.4042	5.77583e-12	7.61292e-11		glycerol kinase
Bcin09g04250	79.3632	78.9425	4.0873	7.82398	-3.6953	4.6891	32.2642	1.34569e-08	1.03246e-07	Bcaqp9	aquaporin
Bcin09g04450	16.5018	12.8153	3.51818	3.19218	-2.06386	2.68417	18.0706	2.12868e-05	8.94249e-05
Bcin09g04490	250.879	256.819	37.4583	38.6192	-2.67994	6.39817	42.0301	8.98782e-11	9.90675e-10
Bcin09g04570	63.4803	59.9758	1.34519	1.00147	-5.63775	3.83089	123.158	1.28768e-28	9.83941e-27		GMC oxidoreductase, choline or cellobiose dehydrogenase
Bcin09g04600	51.2071	49.2109	3.25949	3.63033	-3.81398	3.69221	84.6678	3.52945e-20	1.23958e-18		integral membrane protein
Bcin09g04610	24.8558	25.7332	1.5004	3.75551	-3.26316	2.7177	36.0214	1.95167e-09	1.74065e-08	Bchxt10	MFS hexose transporter
Bcin09g04620	9409.47	9185.93	80.8664	315.901	-5.53128	11.2975	53.3483	2.79356e-13	4.46851e-12		heat shock protein HSP12
Bcin09g04700	9.69479	8.50939	0.879545	0.876286	-3.31336	1.67372	47.9255	4.42723e-12	5.93398e-11		Botrytis-specific protein of unknown function
Bcin09g04800	58.6329	49.1596	1.86257	1.87776	-4.7885	3.91021	90.3816	1.96387e-21	8.22572e-20
Bcin09g04880	2.68154	3.22947	0.362166	0.876286	-2.33492	0.705903	10.8495	0.000988238	0.00282579
Bcin09g05330	3.66133	4.76731	0.983021	0.438143	-2.48804	0.923883	20.1108	7.30832e-06	3.39145e-05	Bcbik6	MFS transporter, bikaverin cluster-specific
Bcin09g05370	1.75331	1.69163	0.103476	0	-4.72033	-0.646908	19.6093	9.50034e-06	4.29071e-05	Bcbik2	Botrytis-specific protein of unknown function
Bcin09g05480	0.154704	0.820182	0	0.0625918	-3.67161	-1.37481	5.71349	0.0168351	0.0341442		WSC-domain-containing protein
Bcin09g05510	9.12754	6.66398	1.9143	1.75257	-2.0362	2.30061	13.949	0.000187837	0.000640027	Bcpca1	cadmium transporting P-type ATPase, also role in copper and iron homeostasis
Bcin09g05520	6.23973	6.30515	0.620855	0.813694	-3.07702	2.10118	15.0202	0.000106365	0.000381073		D-glycerate 3-kinase
Bcin09g05530	99.1653	97.1403	6.31203	7.26065	-3.80501	5.05145	118.2	1.56779e-27	1.07455e-25		tartrate dehydrogenase decarboxylase
Bcin09g05540	66.729	68.0238	10.7098	11.5795	-2.54964	4.8574	42.1428	8.4844e-11	9.41611e-10		Zn2Cys6 transcription factor
Bcin09g05560	9.8495	9.9447	2.01778	2.75404	-2.00782	2.32073	22.2765	2.36073e-06	1.20368e-05		glyceraldehyde-3-phosphate dehydrogenase
Bcin09g05570	16.5018	14.5582	0.620855	0.375551	-4.86815	3.33521	45.1341	1.83998e-11	2.25932e-10	Bchxt9	MFS hexose transporter
Bcin09g05670	31.3018	33.935	0.206952	0.250367	-7.07248	2.81262	118.891	1.10659e-27	7.67759e-26		dienelactone hydrolase family protein
Bcin09g05690	486.184	461.967	35.0783	78.9909	-3.15543	6.95485	58.0501	2.55532e-14	4.66099e-13
Bcin09g05700	5.87876	6.66398	0.827807	0.751102	-2.9179	0.873448	33.6532	6.58657e-09	5.30488e-08		cytochrome P450
Bcin09g05810	59.3032	55.4135	3.77687	3.88069	-3.85134	3.97017	92.7655	5.88723e-22	2.59061e-20
Bcin09g05830	8.5603	8.04803	1.34519	1.37702	-2.5521	1.4392	21.9829	2.75093e-06	1.38638e-05		Botrytis-specific protein of unknown function
Bcin09g05940	2.88781	2.61433	0.206952	0.938878	-2.42547	0.326339	10.6281	0.0011138	0.00314035
Bcin09g06700	5.67248	5.99758	0.672593	0.438143	-3.26982	1.87635	18.9671	1.32991e-05	5.83622e-05		Botrytis-specific protein of unknown function
Bcin09g06710	20.7304	18.9667	3.51818	2.56627	-2.60609	4.18239	19.4201	1.04897e-05	4.70372e-05		cytochrome P450
Bcin09g06840	12.2732	11.8414	1.70735	4.31884	-2.10977	5.48367	9.97649	0.00158552	0.0042804
Bcin09g06970	4.07388	3.69082	0.206952	1.62739	-2.07771	1.5638	5.02711	0.0249536	0.047985	Bcrib7	diaminohydroxyphoshoribosylaminopyrimidine deaminase
Bcin09g06980	12.0154	11.2262	0.931283	2.00294	-3.054	2.46188	41.8962	9.62501e-11	1.05576e-09
Bcin09g07090	2.73311	2.56307	0	0.375551	-3.99401	0.44402	28.4888	9.42425e-08	6.31766e-07		alkyl sulfatase, metallo-beta-lactamase superfamily
Bcin09g07100	8.76657	8.25308	0.103476	0.125184	-6.13738	1.06523	31.2564	2.26103e-08	1.67562e-07		conserved fungal small secreted peptide of unknown function
Bcin09g07110	2.47527	1.23027	0.206952	0.0625918	-3.60497	-0.755279	12.8788	0.000332319	0.00106176		CAZY GH43 family protein, alpha-N-arabinofuranosidase
Bcin10g00030	57.2405	56.2337	1.29345	0.813694	-5.68067	3.7373	146.307	1.11219e-33	1.29668e-31		dimeric alpha-beta barrel protein
Bcin10g00050	2.99095	3.33199	0.25869	0	-4.41113	0.038415	25.4187	4.6142e-07	2.73347e-06		Botrytis-specific protein of unknown function
Bcin10g00060	76.7848	73.7138	7.03636	8.07435	-3.26937	5.6844	60.0956	9.03611e-15	1.74683e-13	Bcmcr1	mitochondrial NADH-cytochrome b5 reductase
Bcin10g00530	138.873	131.383	19.9191	18.5272	-2.76019	5.35866	36.8142	1.29938e-09	1.19372e-08
Bcin10g00690	138.46	133.895	8.53676	16.7746	-3.48963	5.21626	65.184	6.8222e-16	1.5252e-14
Bcin10g00720	6.39444	5.12614	1.13823	1.75257	-2.01882	1.74155	16.2901	5.43461e-05	0.000208268
Bcin10g00760	8.19932	8.76569	1.0865	0.938878	-3.01095	1.75354	21.5282	3.48667e-06	1.71662e-05
Bcin10g00880	13.2014	12.1489	2.37995	2.87922	-2.22732	2.25745	25.3848	4.69613e-07	2.77764e-06
Bcin10g01100	15.3673	12.9179	3.10428	2.75404	-2.21002	2.70041	30.5017	3.33582e-08	2.39675e-07
Bcin10g01200	1.34077	1.17901	0.0517379	0.250367	-3.0391	0.760998	13.8649	0.000196438	0.000666123		Botrytis-specific protein of unknown function
Bcin10g01210	70.4419	75.9693	3.56992	5.57067	-3.97717	4.13359	49.0792	2.45835e-12	3.41122e-11
Bcin10g01350	43.8844	41.2141	3.77687	2.3159	-3.76086	3.45999	39.6305	3.06859e-10	3.11235e-09		short-chain dehydrogenase/reductase
Bcin10g01990	3.35192	3.02442	0.413904	0.876286	-2.25815	0.844832	15.776	7.13031e-05	0.000265339
Bcin10g02050	67.5026	70.2793	4.55294	3.50514	-4.0084	4.06009	62.1716	3.14789e-15	6.41433e-14		dynamin GTPase
Bcin10g02340	53.5276	52.4404	10.0889	15.5854	-2.0383	4.77421	43.9267	3.409e-11	3.99921e-10
Bcin10g02720	1.03136	1.23027	0.25869	0.187776	-2.23772	-0.0263763	7.66251	0.00563801	0.0131194
Bcin10g03050	111.696	109.34	2.43168	3.44255	-5.20465	4.98325	83.9898	4.97337e-20	1.72527e-18		phosphotransferase family protein
Bcin10g03080	44.7611	49.1596	11.4858	6.82251	-2.26179	4.25637	19.0912	1.2462e-05	5.49446e-05
Bcin10g03110	38.1604	39.1124	5.01858	3.69292	-3.11965	3.4562	59.6594	1.12779e-14	2.15441e-13
Bcin10g03140	51.8775	47.9806	9.0024	12.1428	-2.20459	4.51742	27.9989	1.21387e-07	8.01848e-07
Bcin10g03230	34.5506	35.4729	5.74291	8.70027	-2.25197	3.99593	24.8592	6.16751e-07	3.54953e-06
Bcin10g03240	783.319	746.365	145.642	147.905	-2.33637	8.55794	46.0646	1.14415e-11	1.45059e-10
Bcin10g03690	5.56935	5.79253	0.931283	0.563327	-2.84302	3.52901	30.1029	4.09709e-08	2.8995e-07
Bcin10g03700	14.7485	10.8161	2.01778	3.19218	-2.21223	2.55919	17.7678	2.49569e-05	0.000103157
Bcin10g03850	32.2816	34.6014	4.34599	8.70027	-2.46963	3.46574	21.8489	2.94984e-06	1.47871e-05
Bcin10g03890	386.296	359.804	38.0274	35.8025	-3.28627	6.79874	120.327	5.3649e-28	3.86444e-26
Bcin10g04160	7.78677	6.71524	1.03476	1.5648	-2.4078	1.33278	15.3081	9.1323e-05	0.000332081
Bcin10g04200	16.7596	17.3263	6.26029	2.37849	-2.03616	2.35787	16.0897	6.04112e-05	0.000228645		cytochrome P450, partial
Bcin10g04250	19.0802	17.3263	3.36297	3.69292	-2.31498	2.92607	40.2692	2.21272e-10	2.30845e-09
Bcin10g04410	21.246	17.8902	3.15601	5.13253	-2.23254	3.35719	34.3036	4.71503e-09	3.915e-08	Bcdal3
Bcin10g04500	32.6941	31.2182	1.44866	0.625918	-4.9836	2.93788	51.8048	6.1301e-13	9.34303e-12
Bcin10g04560	9.07598	9.32957	0.827807	1.31443	-3.05913	1.61983	35.1383	3.07102e-09	2.65116e-08
Bcin10g05200	22.8446	19.1718	3.72513	3.25478	-2.52086	2.83175	24.3337	8.10094e-07	4.53757e-06
Bcin10g05390	55.3325	56.3362	5.48422	16.0235	-2.52914	5.26895	40.6018	1.8663e-10	1.97807e-09	Bcefm4	lysine methyltransferase involved in dimethylation of eEF1A
Bcin10g05490	25.2168	25.4256	4.55294	7.01029	-2.10978	3.94194	28.6054	8.87338e-08	5.97316e-07	Bcku80	protein involved in DNA repair
Bcin10g05530	13.253	14.9171	0.879545	2.00294	-3.36105	2.01446	37.4447	9.40431e-10	8.87017e-09
Bcin10g05550	130.312	122.925	26.3864	22.4705	-2.30942	5.37064	44.2335	2.9145e-11	3.4622e-10
Bcin10g05850	8.5603	8.71443	0.206952	0.68851	-4.33719	1.79753	39.4645	3.34078e-10	3.37029e-09
Bcin10g05960	45.5346	51.2101	4.55294	2.81663	-3.70673	3.92252	76.3709	2.35085e-18	6.90539e-17		Botrytis-specific protein of unknown function
Bcin10g06070	338.286	348.68	49.4615	116.17	-2.10853	7.06912	36.377	1.62612e-09	1.46766e-08
Bcin10g06130	6.96169	6.97155	0.827807	1.25184	-2.71114	2.08982	13.4784	0.000241325	0.000801243
Bcin10g06150	21.1429	19.6331	0.465642	1.31443	-4.51203	2.4785	35.0418	3.22703e-09	2.77736e-08
Bcin11g00050	3.45506	3.63956	0.206952	1.31443	-2.17583	0.300218	5.38065	0.0203613	0.040165
Bcin11g00080	9.12754	10.4061	1.81083	1.5022	-2.50597	1.82008	36.6368	1.42322e-09	1.29905e-08
Bcin11g00680	5.46621	4.04965	0.310428	0.438143	-3.5618	0.631031	14.7833	0.0001206	0.00042768
Bcin11g00720	1.54704	2.05045	0.155214	0.500735	-2.44412	0.613987	7.53186	0.00606172	0.0139959
Bcin11g01190	60.1283	61.001	15.2627	11.7047	-2.12162	4.56202	44.078	3.15542e-11	3.73271e-10
Bcin11g01330	134.489	142.712	17.2805	19.5912	-2.85882	5.74974	81.1347	2.10847e-19	6.85193e-18	Bcrib5	riboflavin synthase
Bcin11g01380	10.0042	9.48335	1.65561	2.62886	-2.15968	2.30733	26.1687	3.12846e-07	1.92491e-06
Bcin11g01430	16.8112	18.5054	1.13823	1.5022	-3.70463	2.74181	65.0791	7.19512e-16	1.59548e-14
Bcin11g01840	10.984	10.7649	0.931283	0.625918	-3.69245	1.65091	34.1767	5.03292e-09	4.14891e-08		GMC oxidoreductase, choline dehydrogenase
Bcin11g01990	56.3639	50.1849	2.74211	4.50661	-3.86129	3.85188	74.3727	6.46774e-18	1.83318e-16
Bcin11g02000	20.8851	21.0172	1.96604	4.06847	-2.76563	2.73258	32.4735	1.20831e-08	9.3148e-08		conserved fungal protein of unknown function
Bcin11g02010	105.302	104.214	1.39692	4.81957	-5.19687	4.59861	81.9014	1.43049e-19	4.73024e-18		amino acid permease, putative GABA-specific transporter
Bcin11g02020	34.1896	32.8585	1.60388	1.31443	-4.44687	3.08786	94.0694	3.04658e-22	1.38927e-20		GNAT family protein, acyl-coA N-acyltransferase
Bcin11g02170	45.8956	46.1865	7.45026	5.63327	-2.76303	3.69788	33.1064	8.725e-09	6.90007e-08
Bcin11g02230	633.101	624.363	122.981	138.078	-2.21849	7.77363	46.7286	8.15303e-12	1.05374e-10	Bcswp82	member of SWI/SNF chromatin remodeling complex
Bcin11g02290	220.092	207.557	46.1502	57.2089	-2.0063	6.60533	50.7597	1.04394e-12	1.52926e-11
Bcin11g02500	227.518	229.343	37.8204	50.8246	-2.33338	6.46092	66.8686	2.90218e-16	6.80677e-15	Bcrex2	3'-5' RNA exonuclease; involved in 3'-end processing of U4 and U5 snRNAs
Bcin11g02790	5.46621	6.92028	0.983021	1.5022	-2.2845	1.27851	17.6174	2.70105e-05	0.000111239
Bcin11g03260	625.211	569.565	95.5082	190.53	-2.13464	7.6417	21.1672	4.20899e-06	2.03365e-05	BcPIO9
Bcin11g03270	30.4251	28.9114	3.62166	4.69439	-2.78995	3.89386	51.5127	7.11337e-13	1.06833e-11
Bcin11g03330	72.0921	71.2533	9.72673	15.0846	-2.50795	6.45387	34.1213	5.17823e-09	4.25506e-08
Bcin11g03640	43.4203	45.4688	3.62166	8.63767	-2.89885	3.84745	49.4555	2.02922e-12	2.85429e-11
Bcin11g03700	37.8509	40.394	5.48422	8.01176	-2.50659	3.9756	22.2002	2.4565e-06	1.248e-05	Bcpol4	DNA polymerase IV
Bcin11g03710	220.969	239.391	3.15601	2.75404	-6.20913	5.6466	209.522	1.74675e-47	5.80998e-45		MFS sugar transporter
Bcin11g03770	17.8425	19.223	3.88035	3.75551	-2.2167	2.62836	34.5912	4.06751e-09	3.4328e-08
Bcin11g03800	3.14565	3.5883	0.310428	1.18925	-2.23417	3.40816	17.1864	3.38857e-05	0.000136618		Sclerotiniaceae-specific protein of unknown function
Bcin11g03880	71.4733	59.617	7.24331	10.2651	-2.9014	4.34333	53.027	3.29003e-13	5.1965e-12
Bcin11g03930	3.24879	2.9219	0.155214	0.751102	-2.8897	0.425443	11.4301	0.000722627	0.00212485	Bcprd3	peroxidase
Bcin11g04130	133.819	131.178	5.07032	9.76433	-4.20832	5.96616	79.0909	5.9316e-19	1.8732e-17
Bcin11g04230	68.1214	64.5893	7.91591	12.6436	-2.66895	4.76858	74.3342	6.59515e-18	1.85997e-16
Bcin11g04460	62.6552	65.7171	10.0372	7.57361	-2.81532	6.45236	64.0428	1.21744e-15	2.62249e-14	BcatrA	ABC transporter
Bcin11g04600	62.0879	61.4624	7.19157	8.13694	-2.96048	4.47705	58.5007	2.0322e-14	3.74913e-13		MFS transporter
Bcin11g04710	17.8941	19.8894	3.51818	4.69439	-2.16182	3.65264	25.4658	4.50301e-07	2.67742e-06
Bcin11g04800	116.338	105.496	21.5747	22.7834	-2.26913	5.25783	51.5762	6.887e-13	1.03847e-11
Bcin11g04970	89.5221	78.9938	7.55374	15.335	-3.00168	4.80186	42.059	8.85586e-11	9.78992e-10
Bcin11g05380	683.277	655.172	51.1171	99.2707	-3.19551	7.84596	30.3151	3.67264e-08	2.61878e-07		Botrytis-specific protein of unknown function
Bcin11g05390	302.704	317.359	21.1608	81.9327	-2.76885	6.91836	20.0794	7.4291e-06	3.44327e-05		sphingolipid long chain base-responsive protein LSP1
Bcin11g05400	2.83624	2.97316	0.724331	0.563327	-2.0917	1.35371	18.0437	2.15896e-05	9.0462e-05		UbiE/COQ5 family methyltransferase
Bcin11g05410	1578.34	1484.48	111.65	271.461	-3.13377	8.74541	29.8607	4.64221e-08	3.26485e-07		conserved fungal protein of unknown function
Bcin11g05450	10.4683	10.201	0.25869	0	-6.62822	1.36323	41.0524	1.48204e-10	1.58732e-09		abhydrolase family protein, 3-oxoadipate enol-lactone hydrolase
Bcin11g05460	467.928	459.968	49.7202	15.0846	-3.8782	6.7088	27.4406	1.61991e-07	1.04623e-06
Bcin11g05520	20.2662	18.3516	2.32821	3.56774	-2.69659	2.94636	43.0317	5.38604e-11	6.14639e-10
Bcin11g05590	6.44601	7.27911	0.569117	0.438143	-3.70246	1.17622	38.9098	4.43841e-10	4.38376e-09		Sclerotiniaceae-specific protein of unknown function
Bcin11g05740	66.3165	70.7407	9.15762	13.5824	-2.56155	4.55165	59.95	9.72956e-15	1.87447e-13
Bcin11g05790	168.009	177.672	14.4866	20.3423	-3.27158	5.79931	94.9345	1.96786e-22	9.12069e-21	Bcste11	HMG box containing transcription factor
Bcin11g05860	22.329	23.0164	1.81083	0.876286	-4.04323	2.58072	54.4296	1.61121e-13	2.66003e-12
Bcin11g05940	7.37423	7.99677	1.86257	1.75257	-2.01852	2.18564	20.5459	5.82183e-06	2.74215e-05
Bcin11g06460	91.1207	85.2989	0.983021	1.81516	-5.9901	4.66101	204.159	2.58388e-46	7.89761e-44		zinc-containing alcohol dehydrogenase
Bcin11g06470	123.248	119.08	2.32821	3.25478	-5.40119	5.04929	166.779	3.73854e-38	6.12741e-36		metallo-hydrolase/oxidoreductase
Bcin11g06510	2.62997	3.22947	0	0	-8.86195	-0.394965	20.411	6.24681e-06	2.92891e-05
Bcin11g06520	7.37423	7.63794	0	0	-10.3338	0.781484	33.0077	9.17938e-09	7.22405e-08		cytochrome P450
Bcin11g06560	8.19932	8.04803	0	0	-10.7534	2.52418	52.723	3.84064e-13	5.99086e-12		conserved fungal protein of unknown function
Bcin12g00030	0.928225	0.666398	0	0	-6.9587	1.66891	21.0373	4.5044e-06	2.16491e-05		NAD(P)-binding domain-containing protein
Bcin12g00060	3.91917	4.86983	0.25869	0.312959	-3.90922	1.14983	14.0041	0.000182415	0.00062325		SET domain-containing protein
Bcin12g00070	0.51568	1.69163	0.206952	0.125184	-2.845	-0.580284	6.47555	0.0109368	0.023434		HCO3- transporter family protein
Bcin12g00080	1.18606	1.28153	0	0.0625918	-5.1167	-1.27088	22.0307	2.68327e-06	1.35348e-05		Botrytis-specific protein of unknown function
Bcin12g00250	436.781	422.035	46.8228	166.682	-2.12342	7.17229	16.8759	3.99041e-05	0.000158398		Sclerotiniaceae-specific protein of unknown function
Bcin12g00350	7.06482	7.79173	1.03476	1.87776	-2.31269	1.75072	20.2776	6.69796e-06	3.13005e-05
Bcin12g00410	4.79583	5.79253	0.155214	0.375551	-4.28321	0.506206	26.5481	2.57055e-07	1.60256e-06
Bcin12g00520	23.1025	24.0416	4.5012	6.25918	-2.08485	3.57629	18.9032	1.37519e-05	6.02326e-05	Bcprx2	peroxiredoxin
Bcin12g00590	15.8314	15.7372	1.34519	0.563327	-4.17873	1.97066	29.4541	5.7257e-08	3.96036e-07
Bcin12g00630	104.322	91.399	11.0202	11.3291	-3.07626	4.63486	42.2055	8.21667e-11	9.14589e-10
Bcin12g00700	13.9234	11.38	1.86257	2.12812	-2.61767	2.67018	39.4342	3.39307e-10	3.41694e-09
Bcin12g00860	3.19722	3.8446	0.310428	0.438143	-3.17702	0.0683926	6.49485	0.0108187	0.0232293		methyltransferase
Bcin12g00870	1.85645	1.74289	0.25869	0.187776	-2.89843	-0.245114	8.87938	0.00288409	0.00724803		methyltransferase
Bcin12g00950	3.14565	3.63956	1.03476	0.0625918	-2.66509	0.309946	6.42479	0.0112538	0.0240088
Bcin12g01340	18.9255	18.0953	1.96604	6.07141	-2.22296	3.64262	11.7342	0.000613632	0.00183976	Bcgst13	glutathione S-transferase
Bcin12g01400	666.104	662.502	63.0168	77.5513	-3.19807	7.44273	71.8449	2.3279e-17	6.20902e-16	Bcvba2
Bcin12g01410	41.5123	36.0367	6.67419	10.8284	-2.14952	4.12341	29.1113	6.83357e-08	4.67236e-07
Bcin12g01620	0.618817	0.717659	0.155214	0.125184	-2.20179	-0.873995	5.41523	0.0199618	0.0395009		Botrytis-specific protein of unknown function
Bcin12g01750	18.4614	16.0961	0.155214	0.375551	-5.99275	2.17664	90.2315	2.11863e-21	8.77641e-20		short-chain dehydrogenase/reductase
Bcin12g01870	229.787	218.835	43.046	69.5395	-2.01052	6.54856	38.1204	6.65112e-10	6.40695e-09	Bczta1	NADPH-dependent quinone reductase
Bcin12g02050	38.9854	41.2654	5.53596	6.32178	-2.71289	8.24863	36.9052	1.24015e-09	1.14769e-08		zinc-containing alcohol dehydrogenase
Bcin12g02060	337.564	336.582	44.3394	56.6456	-2.69699	6.8223	22.6664	1.9271e-06	1.00016e-05	BcxlnR	Zn2Cys6 transcription factor, xylan regulator
Bcin12g02130	0.25784	0.666398	0.0517379	0.0625918	-3.09323	-1.16218	5.58014	0.0181653	0.0364308		Botrytis-specific small peptide of unknown function
Bcin12g02140	12.6857	11.7901	1.29345	1.25184	-3.20302	1.86864	44.3394	2.76107e-11	3.30073e-10		conserved fungal protein of unknown function
Bcin12g02150	208.799	208.224	12.4171	15.4602	-3.85768	6.055	133.548	6.8598e-31	6.10846e-29		Zn2Cys6 transcription factor
Bcin12g02430	13.8718	13.9431	2.17299	2.25331	-2.60141	3.69989	18.1256	2.068e-05	8.69405e-05		bifunctional dethiobiotin synthetase/adenosylmethionine-8-amino-7-oxononanoate aminotransferase
Bcin12g02450	95.2462	98.3193	9.20935	13.0817	-3.10981	5.10859	47.0921	6.7727e-12	8.8342e-11	Bcbio2	biotin synthase
Bcin12g02540	350.869	364.93	71.5536	102.901	-2.02369	6.96147	38.9285	4.39625e-10	4.34591e-09
Bcin12g02650	0.825089	0.666398	0.206952	0	-2.7369	4.08337	11.4037	0.000732985	0.00215195
Bcin12g02670	90.966	89.1948	15.8318	9.63914	-2.7512	4.935	45.1159	1.8571e-11	2.27787e-10	Bcaim7
Bcin12g02830	6.08503	8.40686	1.03476	2.00294	-2.2321	2.24575	18.1211	2.07289e-05	8.71139e-05
Bcin12g02880	8517.7	8308.6	24.9894	17.9013	-8.54602	10.7791	261.394	8.52399e-59	5.07357e-56	Bcssp1	developmental-specific protein SSP1
Bcin12g02890	162.388	154.143	5.63944	12.3306	-4.09312	5.67193	66.9291	2.81454e-16	6.63118e-15		WD40 repeat protein
Bcin12g02970	35.9429	36.088	4.44946	9.26359	-2.42218	3.86872	44.914	2.05879e-11	2.50622e-10
Bcin12g03250	80.2399	83.0434	13.814	14.0206	-2.50109	5.48359	67.5152	2.09073e-16	4.99875e-15
Bcin12g03260	2592.48	2581.98	308.513	403.592	-2.83042	9.51034	43.3428	4.59416e-11	5.30157e-10
Bcin12g03380	16.0377	14.4044	1.9143	1.94035	-2.92354	2.28774	39.7585	2.87382e-10	2.93322e-09		Botrytis-specific protein of unknown function
Bcin12g03420	10.4167	11.38	2.12126	2.12812	-2.30632	2.11738	16.524	4.8039e-05	0.000186861		conserved fungal protein of unknown function
Bcin12g03430	3.8676	3.89586	0.724331	0.500735	-2.62425	1.78244	24.0408	9.43159e-07	5.19036e-06		lipase
Bcin12g03440	8.97284	7.17659	1.5004	2.87922	-2.05243	2.10083	10.3827	0.00127202	0.00353883		conserved fungal small protein of unknown function
Bcin12g03450	35.1178	30.5518	4.34599	6.38437	-2.56651	3.67259	51.8704	5.92872e-13	9.04829e-12
Bcin12g03550	14.8	18.5054	2.94906	3.25478	-2.37552	2.95657	36.8148	1.29897e-09	1.19372e-08	Bcspl2	ceratoplatanin-like phytotoxic protein
Bcin12g03560	272.331	265.278	30.215	39.8084	-2.90117	6.61733	89.1814	3.60227e-21	1.42941e-19
Bcin12g03640	14.1812	16.4549	2.37995	3.19218	-2.42338	5.75335	9.79892	0.00174615	0.00465735
Bcin12g03680	27.6405	24.4517	3.98382	3.75551	-2.69884	3.79552	54.6426	1.44569e-13	2.40431e-12
Bcin12g03840	30.2704	29.9879	6.20855	7.13547	-2.12591	4.40226	11.7477	0.000609171	0.00182929
Bcin12g03980	272.125	262.612	7.86417	11.955	-4.70916	5.96905	149.708	2.00801e-34	2.4158e-32
Bcin12g03990	13.7171	11.7389	1.44866	5.44549	-2.02395	2.79889	15.4708	8.37882e-05	0.000306555
Bcin12g04240	64.5632	67.3574	8.38155	15.9609	-2.47628	4.55693	44.5249	2.51138e-11	3.02462e-10	Bcdao1	D-amino acid oxidase
Bcin12g04540	60.4893	55.0547	5.89813	6.57214	-3.16034	4.7319	57.4079	3.54182e-14	6.35232e-13
Bcin12g04700	79.7758	83.4535	10.0372	9.13841	-3.04165	5.03572	45.8704	1.26342e-11	1.58933e-10
Bcin12g04900	95.6587	100.011	18.6257	24.4734	-2.14625	5.47936	47.4382	5.67661e-12	7.49962e-11
Bcin12g04910	20.06	19.7869	2.27647	1.87776	-3.21699	2.92859	64.6744	8.83558e-16	1.93272e-14
Bcin12g04960	148.31	136.048	5.74291	6.32178	-4.50919	5.07477	64.1656	1.14388e-15	2.47345e-14
Bcin12g04980	9.59166	11.7901	1.70735	1.75257	-2.57163	2.14169	29.0807	6.94266e-08	4.7355e-07	Bcnrps1	non-ribosomal peptide synthase
Bcin12g05170	31.8175	31.6795	5.17379	4.88216	-2.62576	3.32188	40.1286	2.37783e-10	2.46028e-09
Bcin12g05220	16.8627	18.0953	2.84559	2.12812	-2.76332	2.77761	45.4553	1.56163e-11	1.93011e-10
Bcin12g05310	20.1631	17.9415	2.79385	4.5692	-2.33098	3.02878	34.7514	3.74614e-09	3.18057e-08
Bcin12g05340	14.8516	15.2759	2.27647	1.81516	-2.79232	2.2364	29.712	5.01236e-08	3.50122e-07
Bcin12g05650	12.5826	15.1734	2.37995	2.50367	-2.46843	2.34705	24.4294	7.70845e-07	4.33706e-06
Bcin12g05860	54.6621	49.7748	2.37995	2.00294	-4.49567	3.72036	72.8026	1.43286e-17	3.93306e-16
Bcin12g05910	1.80488	1.48658	0.362166	0.125184	-2.7092	-0.458512	10.8554	0.000985097	0.00281823		Botrytis-specific protein of unknown function
Bcin12g06090	1.34077	0.666398	0.0517379	0.438143	-2.4037	-1.18396	5.18976	0.0227204	0.0442017		conserved fungal protein of unknown function
Bcin12g06200	439.102	446.794	76.003	112.165	-2.23636	7.17622	26.4945	2.6429e-07	1.64313e-06		conserved fungal protein of unknown function
Bcin12g06310	9.38538	11.2775	1.60388	0.938878	-2.99439	2.70674	26.6587	2.42759e-07	1.52351e-06
Bcin12g06750	210.759	210.377	12.0032	10.3902	-4.13796	5.66078	51.8816	5.89488e-13	9.00881e-12
Bcin13g00040	1.08293	1.28153	0	0	-7.5502	-1.42927	10.7703	0.00103141	0.00293367
Bcin13g00070	11.9638	12.5078	2.17299	1.12665	-2.86826	2.28592	34.5153	4.22911e-09	3.55591e-08
Bcin13g00200	36.2523	33.6275	3.77687	6.75992	-2.72681	3.45482	44.9509	2.02036e-11	2.4621e-10
Bcin13g00250	331.531	342.785	28.042	118.674	-2.46849	6.95296	13.2838	0.000267709	0.000877542	Bcant1	peroxisomal adenine nucleotide transporter
Bcin13g00310	13.253	10.9187	1.13823	2.00294	-2.96457	2.10588	30.4492	3.42722e-08	2.45773e-07		Sclerotiniaceae-specific protein of unknown function
Bcin13g00320	1.2892	1.07649	0.0517379	0.500735	-2.17004	0.262284	6.48656	0.0108693	0.0233144		Botrytis-specific protein of unknown function
Bcin13g00330	2.32056	2.97316	0.25869	0.438143	-2.87693	0.74952	21.4442	3.64275e-06	1.7826e-05		Botrytis-specific protein of unknown function
Bcin13g00340	2.52683	3.33199	0.25869	0.500735	-2.9098	1.86869	22.326	2.30065e-06	1.17516e-05		HET-domain-containing protein
Bcin13g00370	8.61186	9.48335	0.310428	1.06406	-3.6712	1.69465	27.1825	1.85127e-07	1.18349e-06
Bcin13g00810	35.8914	34.1401	7.24331	9.01323	-2.08602	4.26543	22.3544	2.26698e-06	1.16111e-05	Bcdao3	D-amino acid oxidase
Bcin13g01020	234.222	213.811	38.8552	30.2319	-2.64484	6.25603	20.5325	5.86262e-06	2.76022e-05
Bcin13g01170	1.54704	1.12775	0.155214	0.250367	-2.63437	-0.917863	10.9226	0.000949988	0.00272814		Botrytis-specific protein of unknown function
Bcin13g01480	1.95959	1.53784	0.155214	0.625918	-2.1616	-0.522612	5.20792	0.0224842	0.0437875
Bcin13g01500	0.670385	0.563875	0.0517379	0.125184	-2.71389	-1.01748	7.37817	0.00660203	0.0150833
Bcin13g02060	22.7415	26.6559	2.74211	4.19365	-2.802	3.15611	53.2554	2.92878e-13	4.65845e-12		conserved fungal protein of unknown function
Bcin13g02070	339.266	324.741	13.814	25.4123	-4.11837	6.24096	108.98	1.63906e-25	9.57735e-24		conserved fungal protein of unknown function
Bcin13g02080	744.591	776.661	33.371	79.4916	-3.8634	7.46529	70.1232	5.57131e-17	1.42547e-15		conserved fungal protein of unknown function
Bcin13g02170	203.384	205.353	0	0.938878	-8.92725	5.43793	96.4945	8.94909e-23	4.28836e-21		cytochrome P450
Bcin13g02180	5.72405	5.27992	0.103476	0.751102	-3.60144	0.783472	9.21649	0.00239845	0.00616457
Bcin13g02230	16.8627	14.712	2.32821	1.87776	-2.85118	2.34475	56.2573	6.35829e-14	1.10454e-12
Bcin13g02570	8.40559	7.53542	1.13823	1.12665	-2.75213	1.84389	32.1304	1.44164e-08	1.10085e-07
Bcin13g02820	3137.5	3073.27	47.5989	60.4011	-5.81429	9.39102	75.5107	3.63428e-18	1.04847e-16		conserved fungal protein of unknown function
Bcin13g02920	913.322	952.59	43.6668	98.0188	-3.71174	7.89491	70.6868	4.18674e-17	1.07609e-15
Bcin13g03090	3.8676	3.94713	0.413904	0.312959	-3.37642	0.634109	10.5708	0.00114888	0.00322645
Bcin13g03180	10.1589	9.07326	1.5004	1.81516	-2.49791	1.78496	33.5554	6.92621e-09	5.55824e-08
Bcin13g03480	35.1694	33.5249	7.03636	8.19953	-2.12275	5.03227	30.7199	2.98099e-08	2.15826e-07	Bcfmp52
Bcin13g03630	40.5325	36.5494	4.5012	9.63914	-2.50817	3.69027	36.6643	1.40328e-09	1.28205e-08		CAZY GH76 family protein, alpha-1,6-mannanase
Bcin13g03650	1136.66	1083.46	317.05	180.077	-2.12184	8.32984	25.3547	4.76983e-07	2.81429e-06		MYB DNA-binding domain protein
Bcin13g03680	186.212	189.667	49.2028	40.184	-2.01959	6.11829	40.6834	1.79004e-10	1.9008e-09	Bcprd11	peroxidase
Bcin13g03780	89.5221	93.7058	0.25869	0.187776	-8.56043	4.29761	159.997	1.13303e-36	1.73155e-34		conserved fungal protein of unknown function
Bcin13g03900	24.2885	28.8601	0.517379	0.563327	-5.54623	2.74876	132.943	9.30232e-31	8.15503e-29	Bcbio3	4-aminobutyrate aminotransferase
Bcin13g04240	102.62	121.797	13.0897	14.3335	-2.98151	5.30459	77.0795	1.64214e-18	4.92598e-17
Bcin13g04290	18.977	17.3776	1.70735	0.938878	-3.69095	2.34702	36.1879	1.79182e-09	1.60951e-08
Bcin13g04440	23.3603	21.1709	3.05254	2.94182	-2.83233	3.05362	32.8046	1.01903e-08	7.93681e-08
Bcin13g04780	60.0252	52.9017	8.64024	18.4646	-2.17551	4.42577	16.8822	3.97721e-05	0.000157929
Bcin13g04920	636.298	643.535	95.3013	220.261	-2.16036	7.91158	23.2506	1.42204e-06	7.55276e-06
Bcin13g05010	32.5394	32.3459	8.43329	6.44696	-2.05179	3.83319	23.4298	1.29558e-06	6.92754e-06
Bcin13g05100	100.3	94.6797	15.7801	21.8446	-2.35901	5.27605	43.1879	4.97281e-11	5.7036e-10
Bcin13g05120	214.626	202.944	12.3136	12.7687	-4.00291	5.66528	128.586	8.35447e-30	6.8964e-28
Bcin13g05220	225.352	239.083	57.4291	51.1375	-2.05813	7.03262	40.8604	1.63497e-10	1.74105e-09	Bctma46
Bcin13g05270	179.972	180.799	22.6095	29.4182	-2.74172	6.84382	16.1016	6.00347e-05	0.000227372		flotillin-like protein
Bcin13g05280	29.961	30.2442	3.56992	0.938878	-3.85204	4.32354	45.0029	1.96742e-11	2.40277e-10
Bcin13g05290	171.051	181.106	15.8318	13.4572	-3.53722	5.66584	68.7319	1.12799e-16	2.77313e-15		ankyrin repeat protein
Bcin13g05300	0.825089	0.461352	0.0517379	0.0625918	-3.32422	2.61659	10.5175	0.00118248	0.00330844		CAZY GT71 family protein, alpha-mannosyltransferase
Bcin13g05320	2.5784	3.12694	0.0517379	0	-6.30227	-0.382299	32.9296	9.55575e-09	7.50458e-08		Botrytis-specific protein of unknown function
Bcin13g05330	68.173	64.4868	0.672593	1.31443	-6.03199	3.87998	97.0019	6.926e-23	3.35611e-21		conserved fungal protein of unknown function
Bcin13g05560	208.851	196.69	34.147	33.0485	-2.53215	6.22531	36.7567	1.33829e-09	1.22549e-08	Bcshe4
Bcin13g05600	3.50663	3.79334	0.413904	1.06406	-2.33964	1.22607	15.5565	8.00761e-05	0.000294306
Bcin13g05800	142.895	142.302	26.4898	42.938	-2.03316	5.89377	39.8863	2.69179e-10	2.75987e-09
Bcin13g05870	69.359	66.8448	10.9684	9.88951	-2.63082	4.33244	39.2166	3.7931e-10	3.78274e-09
Bcin14g00090	136.913	133.792	10.0889	9.70174	-3.7124	5.01977	54.1752	1.83387e-13	2.997e-12
Bcin14g00760	34.4475	34.6014	2.84559	8.57508	-2.69347	4.29241	21.3888	3.74957e-06	1.83408e-05
Bcin14g00910	25.8356	29.5265	3.93208	6.63474	-2.38248	3.54758	43.8111	3.61653e-11	4.22603e-10
Bcin14g00940	23.8244	24.5542	4.0873	4.44402	-2.44979	3.57407	48.8515	2.76097e-12	3.81243e-11
Bcin14g01030	245.051	244.004	26.3346	32.8607	-3.00804	6.66614	95.8449	1.24246e-22	5.85457e-21	Bcsfa1	bifunctional alcohol dehydrogenase and formaldehyde dehydrogenase
Bcin14g01070	13.4593	12.8153	0.413904	0.625918	-4.6129	3.26149	15.8285	6.93513e-05	0.000258758
Bcin14g01120	3.76447	4.40848	0.776069	0.312959	-2.82222	4.21439	24.7198	6.63011e-07	3.78304e-06	Bcptr2	integral membrane peptide transporter
Bcin14g01150	61.1597	69.6129	3.51818	7.82398	-3.53283	4.41989	72.5651	1.61611e-17	4.41463e-16
Bcin14g01220	3.81604	5.27992	0.413904	0.250367	-3.72135	0.765048	26.5741	2.53627e-07	1.58206e-06
Bcin14g01240	53.9402	53.1068	3.82861	5.82104	-3.4398	4.47925	83.5731	6.14019e-20	2.09155e-18		cytochrome P450, specific for PKS11-NRPS9 cluster
Bcin14g01250	2.47527	1.53784	0.155214	0	-4.66328	-0.356117	17.2113	3.34444e-05	0.000135031		alpha-beta barrel protein, specific for PKS11-NRPS9 cluster
Bcin14g01260	6.03346	3.63956	0.362166	0.500735	-3.43054	0.779034	21.0296	4.52236e-06	2.17172e-05		pyridoxal phosphate-dependent transferase, specific for PKS11-NRPS9 cluster
Bcin14g01270	4.22858	3.43451	0.620855	0.68851	-2.48256	0.766813	9.01421	0.00267888	0.00678815		cytochrome P450, specific for PKS11-NRPS9 cluster
Bcin14g01300	26.4028	30.5005	5.01858	5.32031	-2.40329	3.67072	44.6436	2.36365e-11	2.85278e-10	Bcnrps9	non-ribosomal peptide synthase
Bcin14g01380	166.462	174.801	21.4712	53.516	-2.31663	6.09012	24.9249	5.96071e-07	3.44983e-06	Bcaif1	AIF-like oxidoreductase
Bcin14g01400	253.044	261.023	33.6297	47.0691	-2.6398	6.3188	78.8843	6.58564e-19	2.04607e-17
Bcin14g01480	257.428	250.258	8.43329	13.958	-4.50714	5.95621	123.141	1.29863e-28	9.85655e-27
Bcin14g01490	206.117	206.122	10.6063	19.779	-3.6818	6.33828	40.2829	2.1972e-10	2.29438e-09
Bcin14g01680	1.34077	1.84541	0.517379	0	-2.5007	2.86713	12.8236	0.000342269	0.00109096
Bcin14g01860	71.7311	70.6894	7.24331	8.13694	-3.16015	4.61518	85.8296	1.96127e-20	7.04129e-19
Bcin14g02060	75.9082	72.3298	4.03556	3.56774	-4.23637	4.10857	86.9214	1.12918e-20	4.25664e-19
Bcin14g02840	91.2239	89.3486	17.4357	25.7878	-2.0396	5.42664	32.6637	1.09562e-08	8.504e-08
Bcin14g02850	120.618	120.054	15.1592	22.7208	-2.64256	5.57983	50.1217	1.44502e-12	2.0791e-11
Bcin14g02890	1.18606	1.02523	0.206952	0.250367	-2.21949	-0.230556	9.56052	0.00198807	0.00522985
Bcin14g02900	212.46	209.71	40.8212	47.8828	-2.20242	6.41953	58.1831	2.38819e-14	4.37731e-13
Bcin14g03020	103.394	106.982	3.36297	3.75551	-4.82768	4.97534	35.6726	2.33426e-09	2.06112e-08
Bcin14g03070	9.74636	10.7649	2.27647	2.25331	-2.11376	2.61601	27.0862	1.94584e-07	1.23975e-06
Bcin14g03180	2059.73	2062.09	91.7831	264.325	-3.59303	8.99443	36.9585	1.2067e-09	1.11857e-08		pH-response regulator palI
Bcin14g03200	36.6133	38.5998	1.86257	2.75404	-3.9805	3.23247	53.8978	2.11198e-13	3.42675e-12		Zn2Cys6 transcription factor
Bcin14g03210	40.7388	42.8032	6.41551	8.63767	-2.42993	3.71852	34.1619	5.07109e-09	4.17387e-08		conserved fungal protein of unknown function
Bcin14g03230	61.2113	63.9742	8.69197	17.1502	-2.30368	4.261	35.0282	3.24969e-09	2.79473e-08
Bcin14g03420	106.591	107.7	14.9005	23.3468	-2.48312	5.16678	36.0542	1.91905e-09	1.71426e-08
Bcin14g03440	2.16586	2.20424	0	0.0625918	-6.0148	-0.5323	28.7319	8.31212e-08	5.62212e-07		triacylglycerol lipase
Bcin14g03480	0.51568	0.461352	0.0517379	0	-3.99699	-1.52023	9.28971	0.00230445	0.00595817
Bcin14g03490	521.508	506.924	64.7759	58.5234	-2.99831	7.12638	88.7605	4.45622e-21	1.74378e-19
Bcin14g03520	829.317	810.288	176.478	166.619	-2.18574	8.17792	33.5898	6.80498e-09	5.46962e-08
Bcin14g03590	270.784	254.666	24.9894	63.3429	-2.59291	6.451	36.5917	1.4565e-09	1.32621e-08
Bcin14g03640	183.221	188.18	32.5949	27.9786	-2.55829	5.90588	51.4106	7.49335e-13	1.11357e-11
Bcin14g03650	543.888	537.68	69.1219	74.4217	-2.86196	7.38063	88.0309	6.44391e-21	2.47871e-19
Bcin14g03670	11.3965	9.53461	1.13823	1.31443	-3.03354	1.61037	47.7778	4.77371e-12	6.35876e-11		tetrahydrofolylpolyglutamate synthase
Bcin14g03700	5.82719	6.56145	0.362166	1.06406	-3.16416	0.990583	17.3498	3.10934e-05	0.000126442
Bcin14g03710	8.19932	8.71443	0.0517379	0.187776	-6.08105	0.950306	41.8994	9.60929e-11	1.05506e-09		amino acid permease, putative GABA-specific transporter
Bcin14g03730	546.467	526.3	67.1041	64.4696	-2.97551	7.28172	33.0882	8.80719e-09	6.95049e-08		C2H2 zinc finger-containing protein
Bcin14g03750	1983.67	1963.36	327.346	190.279	-2.84922	9.05968	41.5686	1.13805e-10	1.23278e-09		BTB/POZ domain-containing protein
Bcin14g03760	32.9004	34.9603	0.620855	0.500735	-5.94706	2.89004	40.462	2.00482e-10	2.11497e-09		tryptophan 2-halogenase
Bcin14g03770	45.3283	48.2882	1.55214	2.69145	-4.44883	3.53361	93.791	3.50661e-22	1.57993e-20		MFS transporter, partial?
Bcin14g03780	143.462	147.018	20.2295	35.6774	-2.39733	5.43761	39.8579	2.73134e-10	2.79789e-09		ankyrin repeat protein
Bcin14g03960	20.8335	20.4533	0.569117	1.18925	-4.55425	2.39966	88.8731	4.20978e-21	1.65307e-19
Bcin14g04030	7.5805	8.66317	1.18997	0.250367	-3.81425	1.02274	19.146	1.21092e-05	5.35353e-05
Bcin14g04170	22.5868	17.5314	1.70735	5.57067	-2.49688	3.75822	19.3688	1.07751e-05	4.81452e-05
Bcin14g04450	2230.32	2197.22	70.3636	159.609	-4.33483	8.99637	41.992	9.16469e-11	1.00919e-09
Bcin14g04460	999.44	999.443	50.1341	90.5704	-3.84262	7.87893	42.9554	5.60031e-11	6.35883e-10
Bcin14g04530	872.273	926.088	118.79	240.791	-2.33772	8.48443	30.6515	3.08794e-08	2.22714e-07
Bcin14g04570	313.946	309.721	22.6095	52.0138	-3.05853	7.07477	21.5216	3.49868e-06	1.72073e-05
Bcin14g04670	13178.5	12712.5	56.4461	17.7135	-8.53503	11.4021	214.815	1.22281e-48	4.75337e-46		Botrytis-specific protein of unknown function
Bcin14g04680	473.446	495.544	1.13823	1.43961	-8.51129	6.67184	359.052	4.52831e-80	1.28027e-76		conserved fungal small protein of unknown function
Bcin14g04690	60.2315	56.9001	6.67419	13.0191	-2.58061	4.63534	50.0666	1.48617e-12	2.13559e-11	Bcate1	arginyl-tRNA-protein transferase
Bcin14g05020	65.5945	64.6406	9.93369	10.2025	-2.64555	4.62548	59.8946	1.00073e-14	1.91818e-13
Bcin14g05390	37.9541	39.625	1.5004	9.26359	-2.93505	4.66807	10.3773	0.00127574	0.00354653		Sclerotiniaceae-specific protein of unknown function
Bcin14g05530	120.772	118.209	5.69117	4.44402	-4.45066	5.01345	34.4141	4.45488e-09	3.72635e-08	Bczps1
Bcin14g05540	91.688	85.7603	6.05334	6.134	-3.80633	4.99022	64.9437	7.70682e-16	1.69565e-14
Bcin15g00140	41.0997	45.6739	2.22473	7.76139	-3.19456	3.9607	38.87	4.52994e-10	4.46636e-09
Bcin15g00210	22.8962	22.1962	3.05254	3.12959	-2.80965	2.78793	50.7851	1.03052e-12	1.51157e-11
Bcin15g00240	10.9324	9.022	1.60388	0.500735	-3.10276	1.7586	14.852	0.000116282	0.000414052
Bcin15g00290	7604.48	7325.56	772.551	464.431	-3.49021	10.8391	33.7015	6.42526e-09	5.19023e-08
Bcin15g00300	325.858	314.899	49.2028	58.9615	-2.51869	6.7891	56.8044	4.81399e-14	8.4932e-13
Bcin15g00320	5.62092	3.94713	0.983021	1.25184	-2.00711	1.07775	12.6266	0.000380295	0.00120133
Bcin15g00380	24.4433	20.5045	3.72513	7.51102	-2.02225	3.89096	28.1902	1.09959e-07	7.29769e-07	Bctma22
Bcin15g00550	8.14775	5.79253	0.879545	1.12665	-2.86626	1.15479	10.8668	0.000979041	0.00280374		conserved fungal protein of unknown function
Bcin15g00930	3.7129	3.48577	0	0.125184	-5.67974	-0.0868667	12.5049	0.000405878	0.00127149		abhydrolase family protein
Bcin15g01030	47.1332	51.8252	7.03636	3.69292	-3.28918	3.73695	44.9624	2.00851e-11	2.4503e-10
Bcin15g01960	2.5784	2.66559	0.310428	0.375551	-2.86685	0.352157	16.0478	6.17617e-05	0.000233288
Bcin15g02000	26.2481	30.7056	2.94906	4.19365	-2.95784	3.64473	36.0919	1.88224e-09	1.68671e-08
Bcin15g02170	28.8781	26.7584	5.94986	7.26065	-2.02946	3.38794	35.5139	2.53231e-09	2.21313e-08
Bcin15g02520	132.581	135.125	27.6798	30.9204	-2.13816	5.5662	28.6039	8.8802e-08	5.97419e-07
Bcin15g02680	4.8474	4.86983	1.0865	1.18925	-2.04082	1.32858	18.5127	1.68774e-05	7.25175e-05
Bcin15g02760	316.937	317.615	9.10588	14.5839	-4.72161	6.25863	192.442	9.3165e-44	2.45024e-41
Bcin15g03060	235.872	223.91	23.489	37.6803	-2.93185	5.8625	53.4907	2.59814e-13	4.17363e-12
Bcin15g03090	13.5624	12.8666	0.206952	0.751102	-4.79826	1.83107	66.7144	3.13839e-16	7.3029e-15
Bcin15g03100	8.40559	7.99677	0.879545	2.00294	-2.54435	2.03176	27.4447	1.61649e-07	1.04522e-06
Bcin15g03170	1.23763	1.43532	0.103476	0.125184	-3.44908	-0.555156	15.0916	0.00010242	0.000368642
Bcin15g03260	1.75331	1.64036	0.155214	0.250367	-3.0223	1.51142	10.078	0.00150052	0.0040831
Bcin15g03620	1241.81	1277.95	159.974	223.265	-2.69286	8.86407	41.3794	1.25373e-10	1.35291e-09	Bcgph1	glycogen phosphorylase required for mobilization of glycogen
Bcin15g03870	78.6413	80.0703	11.0202	7.88657	-3.0642	4.35366	36.3509	1.64805e-09	1.48272e-08
Bcin15g03950	2.37213	2.05045	0.465642	0.500735	-2.13805	-0.0144743	10.9294	0.000946516	0.00271886		C-3 sterol dehydrogenase/C-4 decarboxylase family protein
Bcin15g03960	203.23	213.606	14.9523	19.1531	-3.57185	5.72462	96.9967	6.94429e-23	3.35611e-21		tyrosinase
Bcin15g03970	140.935	134.151	25.4551	27.9786	-2.31333	5.42343	32.1473	1.42913e-08	1.09277e-07		conserved fungal protein of unknown function
Bcin15g03980	20803.5	22106.1	3724.67	5148.74	-2.24369	12.7175	34.3539	4.59485e-09	3.82927e-08
Bcin15g03990	1157.55	1089.56	9.46804	8.57508	-6.8918	7.88523	170.87	4.7778e-39	8.31264e-37
Bcin15g04000	84.6232	84.4787	1.5004	2.69145	-5.35813	4.21616	116.9	3.01843e-27	2.00797e-25		conserved fungal protein of unknown function
Bcin15g04010	762.898	808.597	135.295	139.142	-2.44547	7.79196	38.2674	6.16835e-10	5.96732e-09		Botrytis-specific small secreted protein of unknown function
Bcin15g04030	266.04	255.794	8.43329	15.4602	-4.42899	6.19038	69.1399	9.17223e-17	2.29489e-15
Bcin15g04250	2.37213	2.87064	0.413904	0.751102	-2.1936	1.52738	9.26699	0.0023332	0.00602425
Bcin15g04550	41.5123	38.1385	4.0873	3.63033	-3.32025	3.60613	77.9966	1.03217e-18	3.18061e-17
Bcin15g04700	172.444	167.01	37.1478	41.9991	-2.05122	5.94918	38.6947	4.95542e-10	4.86888e-09
Bcin15g04930	2.68154	2.66559	0.25869	1.00147	-2.05527	-0.148	6.59384	0.0102332	0.0221498		Botrytis-specific protein of unknown function
Bcin15g05080	25.0621	23.6315	4.13904	4.5692	-2.43213	3.00006	34.4673	4.33462e-09	3.63652e-08	Bcgas5	1,3-beta-glucanosyltransferase
Bcin15g05320	11.6544	11.5338	0.155214	1.12665	-4.23249	2.32414	31.0773	2.47959e-08	1.82682e-07
Bcin15g05360	96.9995	96.1663	11.7445	15.8357	-2.7648	6.02717	79.1047	5.89027e-19	1.86591e-17	Bcgal7	galactose-1-phosphate uridyl transferase
Bcin15g05670	22.2258	23.3239	1.34519	1.18925	-4.09257	3.41997	31.922	1.6049e-08	1.21484e-07
Bcin15g05720	14.0265	14.4044	0.827807	1.68998	-3.45545	2.10563	27.9892	1.21996e-07	8.04931e-07
Bcin16g00080	12.1185	9.58588	1.44866	0.938878	-3.13027	1.55065	42.228	8.12306e-11	9.05061e-10
Bcin16g00130	2.01115	2.10172	0.25869	0	-3.84858	-0.10602	24.9054	6.0212e-07	3.48127e-06
Bcin16g00390	0.773521	1.38406	0.103476	0	-4.00574	-0.976575	13.8966	0.000193146	0.000655942		conserved fungal protein of unknown function
Bcin16g00680	0.51568	0.615136	0	0.0625918	-3.98822	-1.93051	9.54175	0.0020085	0.00527867
Bcin16g00740	20.9366	21.4785	3.62166	3.37996	-2.54976	3.25834	51.7985	6.14986e-13	9.36053e-12
Bcin16g00810	713.702	716.531	25.2999	28.7297	-4.67997	7.69202	170.17	6.79155e-39	1.16372e-36
Bcin16g00940	14.2328	16.4549	2.74211	2.56627	-2.47774	3.89523	42.9769	5.53893e-11	6.29546e-10
Bcin16g00950	2.5784	1.94793	0.362166	0.438143	-2.40993	0.414772	7.21844	0.00721583	0.0162785		Botrytis-specific protein of unknown function
Bcin16g01000	665.228	681.366	90.0758	96.0785	-2.80098	8.71634	17.364	3.08618e-05	0.000125591	CND8	P-loop containing nucleoside triphosphate hydrolase
Bcin16g01270	1289.36	1329.26	211.091	310.017	-2.30093	8.68009	19.9826	7.81507e-06	3.60149e-05	Bcddr48	DNA-damage response protein
Bcin16g01410	181.159	185.207	2.43168	2.87922	-6.0582	5.39634	86.6406	1.30144e-20	4.77858e-19		cytochrome P450
Bcin16g01450	33.6224	29.1165	6.82941	5.82104	-2.24768	3.60367	35.1093	3.11711e-09	2.68889e-08
Bcin16g01460	34.4475	33.73	1.55214	0.938878	-4.73461	3.31799	105.511	9.43714e-25	5.1808e-23
Bcin16g01480	65.1304	60.6935	0.983021	2.75404	-5.16853	3.87439	88.4752	5.14758e-21	1.99363e-19		cytochrome P450
Bcin16g01570	13.9234	13.0204	1.18997	2.12812	-3.02681	2.58731	53.508	2.57541e-13	4.143e-12
Bcin16g01600	11.2418	11.5851	1.34519	1.18925	-3.0885	1.71651	28.5139	9.30274e-08	6.24731e-07
Bcin16g01760	53.5792	56.9001	4.24251	4.6318	-3.58423	3.98474	89.927	2.47112e-21	1.01992e-19
Bcin16g02090	46.8754	45.4176	7.34679	8.95063	-2.45271	4.33894	52.2318	4.93219e-13	7.5992e-12	Bcltf2	C2H2 zinc finger light-responsive transcription factor
Bcin16g02250	16.5533	13.6355	1.70735	4.19365	-2.4248	2.46512	20.9569	4.69736e-06	2.2424e-05
Bcin16g02500	20.6272	17.0188	0.931283	2.06553	-3.64315	2.31078	55.4368	9.6512e-14	1.64783e-12
Bcin16g02520	882.381	895.075	66.0176	76.2995	-3.59342	7.83807	86.7431	1.23576e-20	4.58204e-19		conserved fungal extremely large protein of unknown function
Bcin16g02530	10.5714	12.7128	0.362166	0.375551	-4.89314	1.52491	71.1011	3.39387e-17	8.86402e-16		pseudogene
Bcin16g02540	5.51778	5.12614	1.24171	0.563327	-2.51119	1.07808	24.8916	6.06458e-07	3.4992e-06		cytochrome P450, partial
Bcin16g02720	11.9122	13.738	1.39692	3.69292	-2.33201	2.06885	13.4617	0.000243477	0.000807
Bcin16g02740	5.72405	8.0993	1.29345	1.06406	-2.52898	1.05177	11.5569	0.000674973	0.00200191		Sclerotiniaceae-specific protein of unknown function
Bcin16g03040	660.277	647.482	69.0184	215.692	-2.21116	7.66408	20.9964	4.60144e-06	2.20405e-05
Bcin16g03340	50.2788	48.7496	4.19077	8.51249	-2.99686	4.38072	72.1255	2.01939e-17	5.45042e-16	Bcdfr1	dihydrofolate reductase involved in tetrahydrofolate biosynthesis
Bcin16g03360	50.382	50.1849	7.19157	10.6406	-2.46362	4.37121	25.9997	3.41471e-07	2.07953e-06
Bcin16g03380	336.894	316.334	20.3848	48.9468	-3.31623	7.20839	27.8319	1.32327e-07	8.69271e-07
Bcin16g03640	91.327	88.5796	22.4543	19.8416	-2.03027	4.90105	34.2268	4.90476e-09	4.05171e-08		Botrytis-specific protein of unknown function
Bcin16g03950	1.03136	1.28153	0	0.250367	-3.24812	-0.589044	10.5032	0.00119166	0.00333165
Bcin16g03980	253.251	239.544	37.9239	33.5492	-2.73682	6.17793	77.6976	1.20089e-18	3.68046e-17
Bcin16g03990	10.0042	7.6892	1.65561	2.50367	-2.03088	1.95425	21.1669	4.20972e-06	2.03365e-05
Bcin16g04060	0.618817	0.820182	0.206952	0.0625918	-2.17425	0.0597429	6.02352	0.0141165	0.0293138
Bcin16g04090	29.1359	30.5005	2.69037	3.88069	-3.14091	3.01946	55.0952	1.14832e-13	1.94115e-12
Bcin16g04140	12.7889	11.7389	2.12126	2.44108	-2.3741	2.8877	32.684	1.08426e-08	8.42161e-08
Bcin16g04180	18.1004	17.5826	1.96604	2.3159	-3.00869	2.38589	27.8346	1.32139e-07	8.68811e-07
Bcin16g04220	65.9555	67.9726	8.84719	10.7658	-2.72629	4.95323	51.3756	7.62793e-13	1.13059e-11
Bcin16g04400	9.54009	9.9447	0.569117	0.68851	-3.89975	2.47818	23.7156	1.11675e-06	6.0283e-06
Bcin16g04410	507.326	520.354	4.03556	8.51249	-6.41747	6.8171	208.622	2.74417e-47	8.62525e-45		conserved fungal protein of unknown function
Bcin16g04420	28.7234	26.9122	5.27727	6.07141	-2.24287	3.33523	41.4326	1.22003e-10	1.31779e-09		conserved fungal protein of unknown function
Bcin16g04430	170.69	163.062	15.004	28.98	-2.93748	5.58404	64.8394	8.12582e-16	1.78437e-14		conserved fungal protein of unknown function
Bcin16g04460	39.037	41.2141	6.05334	4.69439	-2.84462	3.67095	39.2337	3.76001e-10	3.75304e-09		subtilisin peptidase
Bcin16g04470	8.14775	8.40686	1.81083	1.75257	-2.15421	2.00238	22.6993	1.89437e-06	9.85889e-06		Botrytis-specific protein of unknown function
Bcin16g04490	448.59	475.705	89.3514	86.6271	-2.3161	7.09489	41.6914	1.06876e-10	1.16324e-09		Ribonuclease III domain-containing protein
Bcin16g04530	113.811	110.571	22.4543	13.645	-2.56318	5.11413	32.8842	9.78137e-09	7.64989e-08		conserved fungal small protein of unknown function
Bcin16g04540	1057.97	1065.72	197.484	234.907	-2.24939	8.64326	60.327	8.03388e-15	1.56647e-13		GAS2 domain-containing protein
Bcin16g04560	80.8587	77.661	15.3662	22.1575	-2.06561	4.92789	40.5172	1.94892e-10	2.05792e-09		short chain dehydrogenase/reductase
Bcin16g04570	0.876657	1.17901	0.103476	0	-3.95755	-1.41355	12.4795	0.000411438	0.00128712		Botrytis-specific protein of unknown function
Bcin16g04590	362.059	380.103	53.0831	43.7517	-2.8892	6.76543	55.0407	1.18057e-13	1.98973e-12
Bcin16g04640	652.542	652.711	49.2028	41.6236	-3.79647	7.73077	143.266	5.14147e-33	5.19151e-31	Bcfdh1	NAD(+)-dependent formate dehydrogenase
Bcin16g04690	411.358	418.703	63.4825	72.1058	-2.56287	7.03191	46.1482	1.09639e-11	1.39315e-10
Bcin16g04730	119.019	123.745	14.7971	25.4123	-2.56128	6.47242	56.0871	6.93291e-14	1.19884e-12	Bcser1	3-phosphoserine aminotransferase
Bcin16g04860	84.3653	77.7122	4.19077	4.69439	-4.13876	4.30332	105.312	1.04335e-24	5.67274e-23		MFS sugar transporter
Bcin16g04870	23.1541	23.3752	1.86257	2.44108	-3.40369	2.83751	46.6007	8.70306e-12	1.12227e-10		conserved fungal protein of unknown function
Bcin16g04990	26.4028	23.3239	2.01778	1.25184	-3.88807	2.80669	69.4418	7.87032e-17	1.9823e-15
Bcin16g05000	104.632	103.548	21.6265	17.2128	-2.34672	5.01958	30.8631	2.76886e-08	2.0215e-07
Bcin16g05198	4.79583	4.25469	0.310428	0.563327	-3.25461	0.433194	8.67668	0.00322308	0.00799162
Bcin17g00060	19.8021	19.9919	3.62166	5.3829	-2.12849	3.07173	18.865	1.40306e-05	6.13108e-05
Bcin17g00170	25.2683	23.1701	1.13823	0.312959	-4.94209	2.61043	65.9913	4.52925e-16	1.03269e-14		Botrytis-specific protein of unknown function

## Sheet: S3c_Scl_APO12_UP_GO_enrichment
GO.ID	Term	Annotated	Significant	Expected	P-value	pop.ratio	study.ratio	population	study
GO:0006364	rRNA processing	17	14	4.14	7.6e-07	0.00433121	0.0146444	3925	2009
GO:0016072	rRNA metabolic process	17	14	4.14	7.6e-07	0.00433121	0.0146444	3925	2009
GO:0022613	ribonucleoprotein complex biogenesis	35	22	8.52	1.4e-06	0.0089172	0.0230126	3925	2009
GO:0042254	ribosome biogenesis	33	21	8.04	1.8e-06	0.00840764	0.0219665	3925	2009
GO:0006631	fatty acid metabolic process	22	14	5.36	0.0001	0.0056051	0.0146444	3925	2009
GO:0034470	ncRNA processing	56	25	13.64	0.00065	0.0142675	0.0261506	3925	2009
GO:0006928	cellular component movement	13	9	3.17	0.00079	0.0033121	0.00941423	3925	2009
GO:0006629	lipid metabolic process	149	53	36.29	0.00117	0.0379618	0.0554393	3925	2009
GO:0006260	DNA replication	41	19	9.99	0.00167	0.0104459	0.0198745	3925	2009
GO:0007018	microtubule-based movement	12	8	2.92	0.00229	0.00305732	0.0083682	3925	2009
GO:0006633	fatty acid biosynthetic process	17	10	4.14	0.00246	0.00433121	0.0104603	3925	2009
GO:0072330	monocarboxylic acid biosynthetic process	20	11	4.87	0.00309	0.00509554	0.0115063	3925	2009
GO:0032787	monocarboxylic acid metabolic process	42	18	10.23	0.0062	0.0107006	0.0188285	3925	2009
GO:0008610	lipid biosynthetic process	63	24	15.34	0.0101	0.016051	0.0251046	3925	2009
GO:0044255	cellular lipid metabolic process	87	31	21.19	0.0114	0.0221656	0.0324268	3925	2009
GO:0006261	DNA-dependent DNA replication	13	7	3.17	0.02092	0.0033121	0.00732218	3925	2009
GO:0055114	oxidation-reduction process	751	205	182.92	0.02141	0.191338	0.214435	3925	2009
GO:0006270	DNA replication initiation	8	5	1.95	0.02432	0.00203822	0.00523013	3925	2009
GO:0044242	cellular lipid catabolic process	8	5	1.95	0.02432	0.00203822	0.00523013	3925	2009
GO:0006396	RNA processing	117	38	28.5	0.02705	0.0298089	0.039749	3925	2009
GO:0044699	single-organism process	2142	547	521.72	0.03199	0.545732	0.572176	3925	2009
GO:0006099	tricarboxylic acid cycle	12	6	2.92	0.04818	0.00305732	0.00627615	3925	2009
GO:0009060	aerobic respiration	12	6	2.92	0.04818	0.00305732	0.00627615	3925	2009
GO:0016042	lipid catabolic process	15	7	3.65	0.04951	0.00382166	0.00732218	3925	2009

## Sheet: S3dScl_APO12_DOWN_GO_enrichment
GO.ID	Term	Annotated	Significant	Expected	P-value	pop.ratio	study.ratio	population	study
GO:0005975	carbohydrate metabolic process	292	100	78.34	0.0022	0.0743949	0.0949668	3925	2009
GO:0055114	oxidation-reduction process	751	232	201.48	0.0032	0.191338	0.220323	3925	2009
GO:0019318	hexose metabolic process	20	11	5.37	0.0069	0.00509554	0.0104463	3925	2009
GO:0055085	transmembrane transport	520	163	139.51	0.0078	0.132484	0.154796	3925	2009
GO:0005996	monosaccharide metabolic process	26	13	6.98	0.0096	0.0066242	0.0123457	3925	2009
GO:0072528	pyrimidine-containing compound biosynthetic process	16	9	4.29	0.012	0.00407643	0.00854701	3925	2009
GO:1901565	organonitrogen compound catabolic process	38	17	10.19	0.0128	0.00968153	0.0161443	3925	2009
GO:1901564	organonitrogen compound metabolic process	336	108	90.14	0.0137	0.0856051	0.102564	3925	2009
GO:0008152	metabolic process	2962	820	794.65	0.0182	0.75465	0.778727	3925	2009
GO:0044710	single-organism metabolic process	1319	381	353.86	0.0214	0.336051	0.361823	3925	2009
GO:0006520	cellular amino acid metabolic process	182	61	48.83	0.0245	0.0463694	0.0579297	3925	2009
GO:0042180	cellular ketone metabolic process	10	6	2.68	0.0277	0.00254777	0.00569801	3925	2009
GO:0072527	pyrimidine-containing compound metabolic process	18	9	4.83	0.03	0.00458599	0.00854701	3925	2009
GO:0006188	IMP biosynthetic process	6	4	1.61	0.0479	0.00152866	0.00379867	3925	2009
GO:0046040	IMP metabolic process	6	4	1.61	0.0479	0.00152866	0.00379867	3925	2009
