# Supplementary material for: Functional Analysis of Mating Type Genes and Transcriptome Analysis during Fruiting Body Development of Botrytis cinerea
Source: mBio. 2018 Feb 13;9(1):e01939-17. doi: 10.1128/mBio.01939-17 (PMC5821092; doi:10.1128/mBio.01939-17)
Supplement: TABLE S4 [file mbo001183733st4.xlsx]

## Sheet: File info
File info
Panel S4a	Expression data for down-regulated genes in the transition from primordia to stipes
Panel S4b	Expression data for up-regulated genes in the transition from primordia to stipes
Panel S4c	GO enrichment analysis of down-regulated genes in the transition from primordia to stipes
Panel S4d	GO enrichment analysis of up-regulated genes in the transition from from primordia to stipes
Column A (panels S4a and S4b)	gene IDs of differentially expressed genes in the transition from primordia to stipes
Column B (panels S4a and S4b) "Apo12A"	normalized expression level in RNA from primordia (sample A), expressed in Counts Per Million (CPM)
Column C (panels S4a and S4b) "Apo12B"	normalized expression level in RNA from primordia (sample B), expressed in Counts Per Million (CPM)
Column D (panels S4a and S4b) "Apo34A"	normalized expression level in RNA from stipes (sample A), expressed in Counts Per Million (CPM)
Column E (panels S4a and S4b) "Apo34B"	normalized expression level in RNA from stipes (sample B), expressed in Counts Per Million (CPM)
Column F (panels S4a and S4b) "logFC"	2log of the ratio between the transcript levels of stipes and primordia
Column G (panels S4a and S4b) "log CPM"	average 2log of the CPM values between the four RNA samples in columns B-E
Column H (panels S4a and S4b) "LR"	test statistic of the likelihood ratio test
Column I (panels S4a and S4b) "P-value"	P value of the likelihood test
Column J (panels S4a and S4b) "P(adjusted)"	Benjamini-Hochberg corrected P-value
Column K (panels S4a and S4b) "gene name"	gene symbol in manually annotated Botrytis cinerea genome
Column L (panels S4a and S4b) "description"	functional description of gene product or protein domains
Column A (panels S4c and S4d) "GO.ID"	Gene Ontology identifier of overrepresented term
Column B (panels S4c and S4d) "Term"	overrepresented ontology term
Column C (panels S4c and S4d) "Annotated"	the amount of genes annotated with respective GO term
Column D (panels S4c and S4d) "Significant"	the amount of genes annotated with respective GO term, that is found significantly differentially expressed
Column E (panels S4c and S4d) "Expected"	the amount of genes that is expected to be annotated with this go term and to be significantly differentially expressed
Column F (panels S4c and S4d) "P-value"	the P-value of the Fisher’s exact test
Column G (panels S4c and S4d) "pop.ratio"	fraction of genes that is annotated with respective GO term over the total amount of genes
Column H (panels S4c and S4d) "study.ratio"	fraction of genes that is annotated with respective GO term over only the significantly differentially expressed genes
Column I (panels S4c and S4d) "population"	total amount of genes with a BP GO term
Column J (panels S4c and S4d) "study"	amount of significantly differentially expressed genes

## Sheet: S4a_APO12_APO34_UP_list
Table S4a. Upregulated genes in the transition from primordia (APO12) to stipes (APO34)
APO12_APO34_UP	APO12A	APO12B	APO34A	APO34B	logFC	logCPM	LR	P-value	P(adjusted)	gene name	description
Bcin01g01340	0.310428	0.375551	3.08747	0.897193	2.14745	0.702586	10.8664	0.000979271	0.0434297		feruloyl esterase B
Bcin01g04500	0	0	0.398383	0.512682	5.99578	-1.10867	12.4309	0.000422291	0.0278388		MFS transporter
Bcin02g01860	0.25869	0.938878	3.58545	4.03737	2.56934	0.733495	13.755	0.000208267	0.0190163		cytochrome P450
Bcin02g05380	0	0.125184	1.84252	0.961278	4.25367	0.396466	23.7112	1.11927e-06	0.000408316		conserved fungal protein of unknown function
Bcin02g05800	0.206952	0.375551	1.69313	1.08945	2.01689	2.6775	11.2571	0.000793185	0.039546		NADB-Rossmann superfamily protein
Bcin03g05200	0.620855	0.751102	5.32837	2.62749	2.32467	3.3746	13.5786	0.000228774	0.0197496		CAZY GH81 family protein, endo-beta-1,3-glucanase
Bcin03g08300	0.103476	0.563327	3.08747	1.60213	2.51908	0.811283	11.5793	0.000666897	0.0354082
Bcin03g08560	0.362166	0.375551	1.74293	2.37115	2.23175	-0.0805423	12.0731	0.000511558	0.0306096
Bcin03g08570	0.103476	0.250367	1.14535	1.15353	2.57836	0.769043	10.833	0.000997066	0.0438748	Bcnde4	external NADH dehydrogenase 4
Bcin03g08730	0.155214	0.563327	2.48989	2.24298	2.56148	0.0848626	10.5148	0.00118424	0.0473236
Bcin04g02610	0.206952	0.438143	2.63929	1.21762	2.33627	0.239677	13.4871	0.000240212	0.0201227
Bcin04g02860	0	0	1.09555	0	6.12063	2.27183	10.4232	0.00124439	0.0492058		Botrytis-specific protein of unknown function
Bcin04g03290	0.103476	0.0625918	0.647372	0.704937	2.70778	2.21365	10.7613	0.00103646	0.044738		Hsp70 family protein
Bcin04g06980	0	0	0.497979	0.897193	6.5862	-1.33474	17.255	3.26833e-05	0.00605928		FAD dependent oxidoreductase/monooxygenase
Bcin05g00280	0	0	0.0995958	1.53804	6.70357	-1.9979	13.9986	0.000182948	0.0175755		Botrytis-specific protein of unknown function
Bcin05g07720	0	0	0.448181	0.769022	6.44637	-1.7271	15.1913	9.7148e-05	0.0118823		Botrytis-specific protein of unknown function
Bcin06g00940	0.827807	3.31737	7.61908	9.29235	2.04435	1.71889	14.4743	0.000142085	0.0154504		Botrytis-specific protein of unknown function
Bcin06g04230	0.362166	0.813694	2.14131	3.4606	2.06697	0.672267	14.8139	0.000118659	0.0132863		peptidase M20 family protein, hippurate hydrolase
Bcin06g06960	0.569117	2.00294	7.27049	4.48596	2.20694	2.68574	10.5177	0.00118236	0.0473236		conserved fungal protein of unknown function
Bcin07g00030	0	0	0.298787	1.40987	6.73907	-1.43366	12.4754	0.00041234	0.0278388		short-chain dehydrogenase/reductase
Bcin07g03470	0.310428	0.187776	1.59353	1.2817	2.25278	-0.383025	10.8788	0.000972703	0.0433083	Bcgst21	glutathione S-transferase
Bcin07g03800	5.07032	6.50955	14.1426	67.3535	2.59612	3.34706	11.9666	0.000541623	0.031682		conserved fungal protein of unknown function
Bcin07g05370	0	0.125184	1.39434	1.15353	4.31765	0.581584	15.7959	7.05546e-05	0.0095837		Botrytis-specific protein of unknown function
Bcin08g00960	0	0.0625918	0.497979	0.769022	3.98343	-1.67913	11.5369	0.0006823	0.0357228		Botrytis-specific protein of unknown function
Bcin08g01210	0.931283	0.751102	4.681	3.65286	2.07627	1.05675	18.1398	2.05263e-05	0.0040725		RTA1 domain-containing protein
Bcin08g03350	0.362166	0.625918	2.53969	2.30707	2.07846	2.28276	15.1804	9.77143e-05	0.0118823		Botrytis-specific protein of unknown function
Bcin08g03840	0.0517379	0	0.547777	1.02536	4.26913	-0.598046	13.1661	0.000285064	0.0227027	Bcaba2	cytochrome P450
Bcin09g00450	0.206952	0.438143	2.19111	3.84511	3.06425	0.818274	14.2092	0.000163572	0.0166652		carboxylesterase
Bcin09g07090	0	0.375551	1.69313	2.05073	3.28846	0.44402	19.0389	1.28082e-05	0.00295609		alkyl sulfatase, metallo-beta-lactamase superfamily
Bcin10g01200	0.0517379	0.250367	2.2409	0.897193	3.1825	0.760998	15.1472	9.94439e-05	0.0119639		Botrytis-specific protein of unknown function
Bcin11g01270	0.310428	0	1.69313	1.08945	2.81576	-0.305313	13.6333	0.000222208	0.0196324		amidoligase domain-containing protein
Bcin11g02150	0.879545	0.751102	4.08343	3.84511	2.03724	1.18263	11.3235	0.000765316	0.0388115		secreted phosphatidylethanolamine-binding protein
Bcin13g00340	0.25869	0.500735	3.18706	1.34579	2.369	1.86869	14.4048	0.000147428	0.0158786		HET-domain-containing protein
Bcin13g04950	0.310428	0.751102	2.58949	3.26834	2.32214	0.503729	12.714	0.000362922	0.0254925
Bcin14g00510	0.0517379	0	0.597575	0.961278	4.26236	-0.807185	15.9159	6.62201e-05	0.00924547		alpha-L-rhamnosidase
Bcin15g00680	0.103476	0.125184	1.79272	0.769022	3.15611	-0.502353	11.9271	0.000553226	0.0318923		Botrytis-specific protein of unknown function
Bcin16g00380	0.310428	0.125184	2.83848	0.704937	2.63625	2.7945	13.5156	0.000236593	0.0199674		conserved fungal protein of unknown function

## Sheet: S4b_APO12_APO34_DOWN_list
Table S4b. Downregulated genes in the transition from primordia (APO12) to stipes (APO34)
APO12_APO34_DOWN	APO12A	APO12B	APO34A	APO34B	logFC	logCPM	LR	P-value	P(adjusted)	gene name	description
Bcin01g02530	0.310428	0.500735	0.0497979	0	-3.81097	3.63588	11.6668	0.00063624	0.034263		nuclear pore protein
Bcin01g05710	331.588	252.308	46.7104	28.2616	-3.21062	7.50626	96.1906	1.04337e-22	1.17995e-18		CAZY GT4 family protein
Bcin01g05720	389.638	321.659	48.7521	16.7262	-3.83134	7.7248	57.4145	3.52995e-14	1.33067e-10		conserved fungal protein of unknown function
Bcin01g05750	61.4129	50.3864	11.7523	11.279	-2.48121	5.35456	40.5868	1.88076e-10	2.12695e-07		UDP-glucose 4-epimerase
Bcin02g00003	0.827807	0.250367	0.0497979	0	-4.25331	4.51523	17.1104	3.52691e-05	0.00633108		Botrytis-specific protein of unknown function
Bcin02g07090	23.489	16.7746	5.82635	3.58877	-2.33805	4.15809	15.0189	0.000106441	0.0124097		NADH:flavin oxidoreductase/NADH oxidase
Bcin02g09110	0.155214	0.813694	0	0	-6.04746	-0.274837	13.2243	0.000276349	0.0223231		Botrytis-specific protein of unknown function
Bcin04g02570	23.2821	18.5272	6.72271	1.79439	-2.66027	4.072	18.6211	1.59448e-05	0.0034644
Bcin04g06590	6.57072	9.88951	1.09555	0.12817	-3.95117	2.90871	43.4915	4.25801e-11	7.9027e-08
Bcin05g01530	14.9005	6.94769	1.89232	0.833108	-3.25429	6.16671	25.8042	3.77858e-07	0.00017805		CAZY GT2 family protein
Bcin05g02070	3.36297	3.00441	0.796766	0.897193	-2.1365	1.13373	21.0313	4.51851e-06	0.00128699		Botrytis-specific protein of unknown function
Bcin05g06210	134.829	162.113	48.4533	28.582	-2.1814	5.51079	42.9069	5.74085e-11	8.1154e-08		S-adenosyl-L-methionine-dependent methyltransferase, BcPKS15 cluster-specific
Bcin05g06220	805.353	720.808	242.067	68.6352	-2.70028	7.68283	41.3214	1.29146e-10	1.62279e-07	Bcpks15	polyketide synthase
Bcin05g08410	2.74211	0.125184	0	0	-7.67521	4.67661	21.0074	4.57523e-06	0.00128699		Botrytis-specific protein of unknown function
Bcin06g01180	15.3662	22.9086	6.57332	2.94792	-2.2533	3.86552	11.3927	0.000737316	0.0379014	BccatA	peroxisomal catalase
Bcin06g02530	220.3	134.322	38.195	13.9706	-3.07892	5.89431	67.5764	2.02677e-16	1.14604e-12		conserved fungal protein of unknown function
Bcin06g05780	55.7218	41.6862	12.6487	5.25499	-2.72993	4.36829	43.2201	4.89158e-11	7.9027e-08
Bcin06g05790	8.43329	8.4499	2.19111	1.21762	-2.5747	2.70615	31.586	1.908e-08	1.4385e-05
Bcin07g01010	2.5869	1.81516	0.69717	0	-3.09442	2.68823	10.6144	0.00112209	0.0463688		TdiA-like non-ribosomal peptide synthase
Bcin08g00110	15.3144	11.3291	4.33242	3.14017	-2.06584	3.22696	13.5859	0.000227885	0.0197496		abhydrolase family protein
Bcin08g01770	5.69117	3.94329	0.547777	0	-4.98219	0.220044	15.9981	6.34062e-05	0.00907672		taurine catabolism dioxygenase
Bcin08g01960	11.4858	3.19218	3.38626	0.897193	-2.03294	3.69685	12.0772	0.000510431	0.0306096		RTA1 domain-containing protein
Bcin08g06280	68.0871	44.0647	15.7361	13.9065	-2.15827	4.37035	10.6007	0.00113043	0.0463688		conserved fungal protein of unknown function
Bcin10g01780	13.7623	20.8431	5.32837	2.30707	-2.44176	2.96293	27.1117	1.92032e-07	0.000103414		conserved fungal protein of unknown function
Bcin10g02710	23.5925	20.092	4.6312	4.22962	-2.53445	3.65245	16.9173	3.90438e-05	0.00659024		conserved fungal protein of unknown function
Bcin10g04160	1.03476	1.5648	0.597575	0	-2.39162	1.33278	10.9299	0.000946267	0.0431004		conserved fungal protein of unknown function
Bcin11g05460	49.7202	15.0846	1.64333	4.42188	-3.41101	6.7088	20.2979	6.62734e-06	0.00166552
Bcin12g02180	14.8488	13.0817	2.68909	2.88383	-2.54644	3.5074	43.4425	4.36594e-11	7.9027e-08		HET-domain containing protein
Bcin12g02360	0.724331	1.00147	0.0995958	0	-3.97574	-0.203846	13.764	0.00020727	0.0190163		conserved fungal protein of unknown function
Bcin12g06020	2962.31	1416.58	521.384	315.299	-2.62832	11.7624	25.1017	5.4386e-07	0.000234864		plasma membrane H+-ATPase Pma1
Bcin12g06030	9.77847	6.07141	3.13727	0.833108	-2.31681	1.44475	16.6228	4.56005e-05	0.00747386		Botrytis-specific protein of unknown function
Bcin13g04780	8.64024	18.4646	2.2409	2.94792	-2.51136	4.42577	20.9236	4.77968e-06	0.00128699		LITAF-like zinc ribbon domain protein
Bcin13g05070	9.62326	3.50514	1.94212	1.47396	-2.09828	2.99111	14.7843	0.000120534	0.0133639		indole-diterpene biosynthesis protein PaxU
Bcin14g00390	172.132	171.94	41.0335	14.8678	-2.99698	6.10286	22.5631	2.03356e-06	0.000676398
Bcin14g03170	62.5512	116.483	29.5301	20.6354	-2.02848	4.796	17.1883	3.38517e-05	0.00617466		metallo-dependent amidohydrolase
Bcin14g03680	23.4373	46.6309	9.71059	6.72895	-2.28958	4.08582	28.8586	7.78604e-08	4.89179e-05		4-coumarate-CoA ligase
Bcin14g04250	303.547	245.235	65.9324	39.6687	-2.62679	6.52784	51.3756	7.6279e-13	2.1566e-09
Bcin14g04310	362.528	293.618	81.9175	80.5551	-2.26365	6.8202	34.2139	4.93762e-09	4.29535e-06

## Sheet: S4c_APO12_34_UP_GO_enrichment
GO.ID	Term	Annotated	Significant	Expected	P-value	pop.ratio	study.ratio	population	study
GO:0006950	response to stress	137	3	0.73	0.035	0.0349045	0.142857	3925	88

## Sheet: S4d_APO12_34_DOWN_GO_enrichment
GO.ID	Term	Annotated	Significant	Expected	P-value	pop.ratio	study.ratio	population	study
GO:0042254	ribosome biogenesis	33	4	0.56	0.0022	0.00840764	0.0597015	3925	88
GO:0006364	rRNA processing	17	3	0.29	0.0027	0.00433121	0.0447761	3925	88
GO:0016072	rRNA metabolic process	17	3	0.29	0.0027	0.00433121	0.0447761	3925	88
GO:0022613	ribonucleoprotein complex biogenesis	35	4	0.6	0.0027	0.0089172	0.0597015	3925	88
GO:0055114	oxidation-reduction process	751	22	12.82	0.0051	0.191338	0.328358	3925	88
GO:0034470	ncRNA processing	56	4	0.96	0.0146	0.0142675	0.0597015	3925	88
GO:0033014	tetrapyrrole biosynthetic process	12	2	0.2	0.017	0.00305732	0.0298507	3925	88
GO:0009112	nucleobase metabolic process	13	2	0.22	0.0198	0.0033121	0.0298507	3925	88
GO:0033013	tetrapyrrole metabolic process	13	2	0.22	0.0198	0.0033121	0.0298507	3925	88
GO:0044271	cellular nitrogen compound biosynthetic process	553	15	9.44	0.0425	0.140892	0.223881	3925	88
GO:0018130	heterocycle biosynthetic process	559	15	9.54	0.0462	0.14242	0.223881	3925	88
