# Supplementary material for: Functional Analysis of Mating Type Genes and Transcriptome Analysis during Fruiting Body Development of Botrytis cinerea
Source: mBio. 2018 Feb 13;9(1):e01939-17. doi: 10.1128/mBio.01939-17 (PMC5821092; doi:10.1128/mBio.01939-17)
Supplement: TABLE S5 [file mbo001183733st5.xlsx]

## Sheet: File info
File info
Panel S5a	Expression data for down-regulated genes in the transition from stipes to apothecial disks
Panel S5b	Expression data for up-regulated genes in the transition from stipes to apothecial disks
Panel S5c	GO enrichment analysis of down-regulated genes in the transition from stipes to apothecial disks
Panel S5d	GO enrichment analysis of up-regulated genes in the transition from from stipes to apothecial disks
Column A (panels S5a and S5b)	gene IDs of differentially expressed genes in the transition from stipes to apothecial disks
Column B (panels S5a and S5b) "Apo34A"	normalized expression level in RNA from stipes (sample A), expressed in Counts Per Million (CPM)
Column C (panels S5a and S5b) "Apo34B"	normalized expression level in RNA from stipes (sample B), expressed in Counts Per Million (CPM)
Column D (panels S5a and S5b) "Apo56A"	normalized expression level in RNA from apothecial disks (sample A), expressed in Counts Per Million (CPM)
Column E (panels S5a and S5b) "Apo56B"	normalized expression level in RNA from apothecial disks (sample B), expressed in Counts Per Million (CPM)
Column F (panels S5a and S5b) "logFC"	2log of the ratio between the transcript levels of apothecial disks and stipes
Column G (panels S5a and S5b) "log CPM"	average 2log of the CPM values between the four RNA samples in columns B-E
Column H (panels S5a and S5b) "LR"	test statistic of the likelihood ratio test
Column I (panels S5a and S5b) "P-value"	P value of the likelihood test
Column J (panels S5a and S5b) "P(adjusted)"	Benjamini-Hochberg corrected P-value
Column K (panels S5a and S5b) "gene name"	gene symbol in manually annotated Botrytis cinerea genome
Column L (panels S5a and S5b) "description"	functional description of gene product or protein domains
Column A (panels S5c and S5d) "GO.ID"	Gene Ontology identifier of overrepresented term
Column B (panels S5c and S5d) "Term"	overrepresented ontology term
Column C (panels S5c and S5d) "Annotated"	the amount of genes annotated with respective GO term
Column D (panels S5c and S5d) "Significant"	the amount of genes annotated with respective GO term, that is found significantly differentially expressed
Column E (panels S5c and S5d) "Expected"	the amount of genes that is expected to be annotated with this go term and to be significantly differentially expressed
Column F (panels S5c and S5d) "P-value"	the P-value of the Fisher’s exact test
Column G (panels S5c and S5d) "pop.ratio"	fraction of genes that is annotated with respective GO term over the total amount of genes
Column H (panels S5c and S5d) "study.ratio"	fraction of genes that is annotated with respective GO term over only the significantly differentially expressed genes
Column I (panels S5c and S5d) "population"	total amount of genes with a BP GO term
Column J (panels S5c and S5d) "study"	amount of significantly differentially expressed genes

## Sheet: S5a_APO34_APO56_UP_list
Table S5a. Upregulated genes in the transition from stipes (APO34) to apothecial disks (APO56)
APO34_APO56_UP	CPM (APO34a)	CPM (APO34b)	CPM (APO56a)	CPM (APO56b)	logFC	logCPM	LR	P-value	P(adjusted)	gene name	description
Bcin01g00080	2.2409	0.833108	8.34713	10.1107	2.32752	2.25747	24.8561	6.1774e-07	2.09162e-05	Bcboa8	botcinic acid biosynthetic enzyme
Bcin01g00160	1.84252	0	14.3648	42.1905	4.79211	5.49243	14.9737	0.000109018	0.00164604
Bcin01g00200	83.6106	70.4296	331.944	553.719	2.14326	6.65819	30.8413	2.80014e-08	1.42004e-06
Bcin01g00940	36.2529	3.78103	159.032	105.289	2.7413	7.02585	17.6424	2.66578e-05	0.000517995
Bcin01g00950	0.647372	0	10.8221	15.915	5.07319	3.58144	51.2702	8.04893e-13	1.15222e-10	Bcaqp2	aquaporin
Bcin01g01060	0.94616	0.897193	6.93976	5.2426	2.48065	0.65248	10.2619	0.00135808	0.0117825
Bcin01g01130	6.17494	3.07609	28.3414	29.2712	2.37149	2.89645	34.9611	3.36365e-09	2.14912e-07		Botrytis-specific protein of unknown function
Bcin01g01380	0.746968	0.12817	3.00885	2.24683	2.26802	0.804096	12.125	0.000497504	0.00547835
Bcin01g01440	0.647372	0.0640852	3.54268	2.93336	2.85889	0.655239	8.02638	0.00461008	0.0300319		alpha-ketoglutarate-dependent taurine dioxygenase
Bcin01g01460	0.497979	0	2.2809	2.24683	2.91637	-0.0244252	15.1965	9.68849e-05	0.00149274
Bcin01g01760	0.647372	0.512682	3.44562	4.36884	2.42646	5.06888	19.9711	7.86199e-06	0.000185232		CAZY GH18 family protein, endochitinase
Bcin01g01980	16.2839	4.42188	56.5372	69.09	2.45425	4.19102	22.4398	2.16833e-06	6.06972e-05
Bcin01g02510	16.6823	22.0453	90.6537	253.954	2.75712	5.95408	40.7208	1.7561e-10	1.51601e-08
Bcin01g02530	0.0497979	0	0.630887	0.62412	3.92539	3.63588	13.48	0.000241121	0.00312711		nuclear pore protein
Bcin01g02850	40.0375	6.9212	167.428	139.865	2.55882	5.02649	14.5201	0.000138675	0.00200804
Bcin01g03280	44.4695	5.44724	209.261	192.042	2.86286	5.21846	8.12246	0.00437203	0.0287294		Botrytis-specific protein of unknown function
Bcin01g03310	5.22878	1.2817	20.9649	17.725	2.4451	2.2583	23.5813	1.19743e-06	3.59198e-05		Zn2Cys6 transcription factor
Bcin01g03890	0.497979	0	2.86326	3.1206	3.12128	0.299772	8.66048	0.00325185	0.0230421
Bcin01g04610	0.398383	0	4.02797	2.18442	3.76073	-0.244242	7.55169	0.00599539	0.0362189		3'-5'-exonuclease
Bcin01g06000	172.45	30.8891	816.077	776.467	2.73729	7.36232	14.2917	0.000156554	0.00221308
Bcin01g06350	0.298787	0	1.35883	1.12342	2.63579	-1.01815	7.79797	0.0052305	0.0328179		Botrytis-specific protein of unknown function
Bcin01g06730	52.736	19.3537	230.517	167.326	2.25642	6.28482	34.939	3.40204e-09	2.16144e-07
Bcin01g06950	1.09555	1.02536	2.13531	10.8597	2.1543	3.26529	9.23204	0.00237816	0.0180744
Bcin01g07130	19.4212	2.49932	73.28	133.686	2.92748	4.23637	6.9567	0.0083506	0.046078		Botrytis-specific protein of unknown function
Bcin01g07250	7.86807	2.81975	31.69	27.8981	2.22639	2.75601	15.4514	8.46555e-05	0.00134085
Bcin01g07900	20.0685	12.4966	155.732	136.869	2.89358	4.87591	77.0513	1.66573e-18	5.88681e-16
Bcin01g08700	121.158	10.2536	648.649	432.889	2.8567	6.62945	8.97117	0.00274273	0.0201937
Bcin01g09070	99.297	10.4459	527.665	622.809	3.36867	6.64737	7.75357	0.00536065	0.0334567		WD40/YVTN repeat-like-containing domain
Bcin01g09640	1.94212	0.256341	6.06623	11.9831	2.75418	2.38225	10.8632	0.000980918	0.00917552
Bcin01g09820	9.71059	1.79439	39.018	44.0628	2.64818	3.04891	8.26738	0.00403636	0.0270903
Bcin01g10270	0.0995958	0.12817	0.873536	0.998591	2.75174	1.39633	10.2505	0.00136646	0.0118144
Bcin01g11210	5.67696	1.85847	23.7311	14.542	2.11266	2.41495	6.92519	0.00849898	0.0467031		Botrytis-specific protein of unknown function
Bcin01g11290	5.02959	3.71694	81.6271	33.2656	3.38872	3.70347	41.7135	1.05679e-10	9.48511e-09
Bcin02g00410	0.199192	0.12817	0.582358	2.12201	2.59994	-0.493019	7.02757	0.00802643	0.0447431
Bcin02g01250	1.69313	0.384511	4.95004	7.42702	2.30187	0.797701	8.6001	0.00336145	0.0236704
Bcin02g01660	24.2516	19.0974	53.9651	188.921	2.12404	8.21003	16.3174	5.35693e-05	0.000932024
Bcin02g01700	0	0	0.485298	0.187236	5.29513	2.76567	9.72484	0.00181794	0.0146955		conserved fungal protein of unknown function
Bcin02g01780	0.248989	0	3.30003	4.05678	4.34091	0.028599	28.7279	8.32945e-08	3.76791e-06
Bcin02g03140	20.4171	7.17754	63.8652	70.5879	2.01089	3.98224	14.7556	0.000122382	0.0018096
Bcin02g03220	41.631	7.94656	174.125	194.101	2.83875	5.12356	16.4385	5.02542e-05	0.000886622	Bcaqp5	aquaporin
Bcin02g03310	12.8479	4.87047	52.9945	33.7649	2.01448	3.98161	7.78403	0.00527101	0.0330248
Bcin02g03330	3.43605	1.34579	9.75449	16.1023	2.22279	5.59303	23.5936	1.1898e-06	3.57857e-05
Bcin02g04350	2.3405	0.12817	9.22066	3.80713	2.38609	1.53015	8.08848	0.00445476	0.0292221
Bcin02g04550	1.04576	0.256341	5.24122	6.05396	2.83164	1.75172	24.687	6.74392e-07	2.24976e-05
Bcin02g04860	8.01746	1.92256	28.0017	40.2557	2.49826	2.95766	15.5805	7.90679e-05	0.0012618		Botrytis-specific protein of unknown function
Bcin02g04890	61.4506	26.5313	188.781	285.16	2.0948	5.71458	20.4175	6.22568e-06	0.000151086
Bcin02g04950	0.149394	0	0.776477	0.998591	3.18651	-1.31213	10.652	0.00109954	0.0100931		Botrytis-specific protein of unknown function
Bcin02g05010	91.5285	8.13882	521.113	467.59	3.24779	6.46158	11.453	0.000713771	0.00724134
Bcin02g07130	0.69717	1.47396	4.61033	6.30361	2.04953	3.23827	22.0422	2.66723e-06	7.15738e-05
Bcin02g07500	0.597575	0	2.37796	2.37165	2.78105	-0.484948	8.69579	0.00318946	0.022708		conserved fungal protein of unknown function
Bcin02g07650	0.896362	0.12817	1.94119	3.1206	2.11025	0.0888655	7.44	0.00637901	0.0378093		Botrytis-specific protein of unknown function
Bcin02g07930	2.98787	0.384511	8.39566	7.86391	2.24714	2.30343	10.3051	0.00132666	0.0115498		short chain dehydrogenase
Bcin02g08250	0.248989	0.0640852	1.89266	1.68512	3.10648	-0.553539	9.40488	0.00216409	0.0168204
Bcin02g08490	12.7483	2.69158	41.0077	52.426	2.33984	3.31005	9.05037	0.00262642	0.0195537
Bcin02g09010	18.973	1.85847	104.679	106.1	3.21752	4.30746	11.7094	0.00062184	0.00651147
Bcin02g09020	17.0807	2.81975	61.4873	78.0149	2.74138	4.03886	17.8794	2.35358e-05	0.000469428
Bcin02g09100	0.0995958	0.12817	1.16472	7.86391	4.5452	0.516671	18.1215	2.07247e-05	0.000427633		Botrytis-specific protein of unknown function
Bcin02g09110	0	0	2.08678	2.18442	7.94418	-0.274837	26.861	2.18623e-07	8.83004e-06		Botrytis-specific protein of unknown function
Bcin03g01270	8.36604	2.37115	25.4296	30.145	2.05238	6.74566	10.8684	0.00097819	0.00915757		conserved fungal protein of unknown function
Bcin03g01440	0.597575	0	3.68826	1.68512	2.88466	1.0093	13.0288	0.000306734	0.0037994		CAZY GH5 family protein
Bcin03g01600	2.09151	0.640852	8.97801	9.54903	2.46524	1.1018	11.6544	0.000640496	0.00668208		conserved fungal protein of unknown function
Bcin03g01960	1.09555	0	3.00885	6.55326	2.95894	1.9259	8.79289	0.00302407	0.0217968
Bcin03g01970	1.84252	0.512682	7.47359	5.92914	2.23711	1.80058	14.813	0.000118714	0.00176649
Bcin03g02110	1.09555	0.512682	5.48387	5.92914	2.40135	0.719563	7.54836	0.00600649	0.0362611
Bcin03g03430	7.46968	0.833108	33.6312	29.2088	2.78191	3.06195	12.4971	0.000407588	0.00471792		Botrytis-specific protein of unknown function
Bcin03g03770	0.547777	0.0640852	5.09563	3.55748	3.62281	0.149006	16.1252	5.92891e-05	0.00100525
Bcin03g04390	0.796766	0.769022	3.88238	4.99296	2.17188	2.48108	22.5657	2.03077e-06	5.7415e-05		abhydrolase family protein, PKS3 cluster
Bcin03g04400	2.2907	3.20426	13.4913	20.7832	2.32112	3.81418	36.6702	1.39902e-09	9.70648e-08		MFS transporter, PKS3 cluster
Bcin03g04540	50.9432	10.1895	238.427	199.406	2.63966	5.91804	16.229	5.61269e-05	0.000963185
Bcin03g04650	0.597575	0	1.74707	1.49789	2.19552	0.574161	8.50781	0.00353625	0.0245347
Bcin03g05170	1.19515	0	6.45446	6.99014	3.25507	1.09858	8.85153	0.00292844	0.0212021
Bcin03g05200	5.32837	2.62749	44.1621	43.8132	3.15452	3.3746	28.2947	1.0418e-07	4.60223e-06
Bcin03g05610	23.0066	42.2321	377.805	157.091	3.02288	7.92029	14.8059	0.000119164	0.00177086		conserved fungal protein of unknown function
Bcin03g06900	96.8569	7.62614	381.202	220.501	2.44255	5.96306	7.82355	0.00515699	0.0324182
Bcin03g07270	201.93	22.9425	849.32	672.114	2.55392	7.16824	7.14309	0.00752533	0.0427443
Bcin03g07420	94.2176	23.3911	381.25	229.426	2.24152	7.74851	25.1476	5.31068e-07	1.84229e-05
Bcin03g08510	0.0995958	0	0.436768	0.811355	2.94102	-1.76137	7.91845	0.00489332	0.0312294		Botrytis-specific protein of unknown function
Bcin03g08580	69.8166	17.1748	266.671	236.541	2.23111	5.61131	7.66087	0.00564313	0.0347405		SNF2 family helicase protein
Bcin03g08620	80.0252	31.4017	331.022	413.105	2.39657	6.32458	17.1104	3.52688e-05	0.000657091		Botrytis-specific protein of unknown function
Bcin03g09200	56.6202	12.1762	201.544	318.988	2.6729	5.63384	15.0201	0.00010637	0.00161251		conserved fungal protein of unknown function
Bcin04g01560	17.2799	4.22962	52.9945	83.32	2.33851	3.88244	12.6796	0.000369668	0.00436842
Bcin04g02310	2.2409	0.12817	9.22066	10.0483	2.74424	1.7386	8.03418	0.00459028	0.0299202
Bcin04g02860	1.09555	0	4.36768	5.36743	3.0081	2.27183	7.09353	0.00773627	0.0435365		Botrytis-specific protein of unknown function
Bcin04g03290	0.647372	0.704937	4.70739	11.671	3.15774	2.21365	37.4166	9.5408e-10	6.82892e-08
Bcin04g03300	2.63929	0.256341	17.034	24.3407	3.60773	3.72355	21.2231	4.08814e-06	0.000103429
Bcin04g03360	2.53969	1.40987	7.03682	14.0427	2.05497	4.0302	20.3912	6.31187e-06	0.00015285
Bcin04g03890	220.654	51.3963	751.387	1174.91	2.60018	7.63073	18.7517	1.48892e-05	0.000321339		oxidoreductase
Bcin04g04340	56.7696	16.2776	215.763	200.53	2.28214	5.47886	16.3855	5.16802e-05	0.000904724
Bcin04g04620	110.8	21.4045	520.288	413.854	2.59389	6.53507	12.6909	0.000367444	0.00435761	Bcama1	activator of meiotic anaphase promoting complex (APC/C)
Bcin04g04850	195.656	24.4165	884.067	780.025	2.61159	7.25338	7.02349	0.00804473	0.0448167		MHYT domain signaling protein
Bcin04g05170	3.03767	1.60213	13.4428	16.3519	2.33682	2.81168	24.9804	5.79167e-07	1.97584e-05
Bcin04g05580	0.0497979	0	0.242649	0.686532	3.33916	-1.00335	7.63446	0.00572636	0.0350989
Bcin04g06130	3.98383	0.12817	18.1987	21.7194	3.21651	2.01928	8.01188	0.00464714	0.0302211		Botrytis-specific protein of unknown function
Bcin05g00310	9.76038	1.08945	51.9754	66.0318	3.0593	3.52546	10.0286	0.00154125	0.0129591
Bcin05g00730	8.86402	4.42188	80.4624	75.144	3.27191	5.41205	82.2001	1.22986e-19	5.56341e-17
Bcin05g01340	78.7304	12.1121	326.703	259.384	2.52946	6.00358	10.6163	0.00112096	0.0102647
Bcin05g02530	5.02959	0.897193	32.4179	22.0938	2.94978	2.43131	12.2562	0.000463714	0.00516156		tannase
Bcin05g02980	18.724	4.80639	62.2637	58.1679	2.17727	3.98262	16.9014	3.9373e-05	0.000718176		Sclerotiniaceae-specific protein of unknown function
Bcin05g02990	25.8451	4.87047	124.625	48.931	2.30992	4.23065	12.3191	0.000448341	0.00505477		Botrytis-specific protein of unknown function
Bcin05g03350	5.92595	2.81975	28.487	15.2285	2.0391	2.66563	12.3766	0.000434755	0.00495629
Bcin05g03480	47.9554	7.75431	178.104	154.657	2.50575	5.03939	8.97648	0.00273477	0.0201613
Bcin05g04500	61.2016	4.55005	279.92	232.11	2.82687	5.61272	7.19142	0.00732528	0.0419239		Botrytis-specific protein of unknown function
Bcin05g06490	6.07534	0.576767	16.8398	26.7747	2.57442	3.68338	9.94298	0.00161464	0.0134561
Bcin05g06780	55.3254	4.87047	254.49	209.205	2.88324	5.47033	11.5477	0.000678314	0.00700553
Bcin05g07390	25.9945	4.29371	74.833	61.4134	2.03478	3.9122	7.81429	0.00518346	0.0325665
Bcin05g07860	0	0	1.98972	0.873767	8.00995	-1.1768	13.9011	0.000192684	0.00263004
Bcin06g00310	3.23686	1.15353	9.75449	17.3505	2.1848	2.33446	10.8047	0.00101243	0.00941573		Botrytis-specific protein of unknown function
Bcin06g00510	0.248989	0	2.32943	2.43407	3.99808	-0.0453397	14.4953	0.000140508	0.00202679	Bhp3	hydrophobin
Bcin06g00950	1.89232	0.384511	15.3354	13.793	3.30663	2.06122	9.58145	0.00196553	0.0156097		Sclerotiniaceae-specific protein of unknown function
Bcin06g00960	1.64333	0.384511	9.36625	4.99296	2.57057	1.3767	18.1858	2.00371e-05	0.000417311
Bcin06g01490	130.421	14.6114	491.752	445.684	2.56833	7.10028	7.71531	0.00547545	0.0339856
Bcin06g02180	15.8855	3.4606	52.9945	48.4941	2.1539	3.36214	7.83861	0.0051142	0.0322748
Bcin06g02440	81.2203	10.3177	326.654	295.521	2.60585	6.00603	9.65292	0.00189051	0.0151201
Bcin06g03170	3.33646	0.704937	21.0619	33.9521	3.36817	3.99524	19.7958	8.61739e-06	0.000199701
Bcin06g03770	8.56524	2.37115	47.3651	46.3721	2.79413	3.59911	17.1986	3.36681e-05	0.000629342
Bcin06g04020	253.521	129.516	1023.59	1267.46	2.25194	7.92914	23.177	1.47754e-06	4.30657e-05
Bcin06g04590	0.0995958	0	0.436768	0.748943	2.95405	-0.831388	8.47906	0.00359258	0.0248231
Bcin06g05270	12.4495	3.4606	56.0519	68.2787	2.74366	7.04014	21.2565	4.01756e-06	0.000102235
Bcin06g05290	1.54373	0.192256	7.8133	16.2895	3.51658	1.97058	14.1086	0.000172557	0.00239661
Bcin06g05360	8.71463	2.75566	23.6825	29.7081	2.06012	4.7886	16.3043	5.39422e-05	0.000935633
Bcin06g05750	18.226	9.67686	67.505	112.903	2.33329	5.02993	24.1937	8.71159e-07	2.80443e-05		Sclerotiniaceae-specific protein of unknown function
Bcin06g06180	19.5706	2.30707	80.4139	118.52	3.04724	4.20821	9.51129	0.00204212	0.0161155		MFS sugar transporter
Bcin07g00040	0.448181	0	1.3103	6.49084	3.76322	4.81819	15.9695	6.43715e-05	0.00107055		phosphoinositide-specific phospholipase C-like phosphodiesterase superfamily
Bcin07g00140	16.0349	3.97328	45.4724	59.2914	2.08828	3.51524	7.9472	0.00481619	0.0309069		Sclerotiniaceae-specific protein of unknown function
Bcin07g00460	8.81422	2.81975	31.0591	27.274	2.10171	3.11581	16.925	3.88868e-05	0.000713913		Botrytis-specific protein of unknown function
Bcin07g02220	13.3458	4.16554	61.2446	64.6588	2.56661	4.78486	23.0796	1.55432e-06	4.49559e-05	Bmr3	ABC transporter
Bcin07g02360	3.28666	1.79439	13.6854	21.9066	2.31338	2.26029	11.4594	0.00071135	0.00724092		Botrytis-specific protein of unknown function
Bcin07g02810	7.71867	1.15353	43.4342	26.213	2.79784	3.42348	14.3794	0.000149431	0.00213643
Bcin07g02850	9.01342	4.35779	18.9752	51.5523	2.07166	5.87275	16.9428	3.85226e-05	0.000708378
Bcin07g03880	1.44414	0.704937	4.5618	6.74049	2.00525	0.878996	12.3077	0.000451098	0.00506601		Botrytis-specific protein of unknown function
Bcin07g04350	7.37009	5.95992	66.8255	40.1933	2.69717	4.53214	28.9209	7.53969e-08	3.43816e-06		sphingomyelin phosphodiesterase
Bcin07g04390	82.2661	30.5046	296.614	256.513	2.03259	6.09297	18.3219	1.86551e-05	0.000392002
Bcin07g05690	10.2086	2.1789	43.9195	46.1224	2.6006	3.19112	9.57584	0.00197155	0.0156355
Bcin07g05820	12.6985	4.67822	42.7062	49.4927	2.06901	3.37885	11.2888	0.000779775	0.0077491
Bcin07g07130	0	0	0.388238	0.436884	5.5486	-1.07209	7.6812	0.00557991	0.0344638		cytochrome P450
Bcin08g00940	0.149394	0.320426	20.7222	40.3805	6.67348	2.31748	116.56	3.58404e-27	4.50354e-24		conserved fungal small secreted cysteine-rich peptide
Bcin08g01130	10.4576	12.048	57.2652	58.3552	2.07852	4.14234	23.6576	1.15091e-06	3.49647e-05
Bcin08g02240	89.7856	18.9692	339.563	328.037	2.55573	6.29555	25.2248	5.10217e-07	1.78639e-05		conserved fungal protein of unknown function
Bcin08g02480	0.796766	0	3.93091	3.99437	3.36783	0.567732	11.923	0.000554442	0.00596592
Bcin08g04020	31.6217	4.87047	137.485	103.354	2.74774	6.85663	24.6325	6.93714e-07	2.30065e-05
Bcin08g04240	56.421	19.4819	228.187	238.975	2.45483	6.24085	37.9279	7.34085e-10	5.47471e-08
Bcin08g04900	1.39434	1.40987	9.6089	9.9235	2.50808	2.37615	14.0421	0.000178765	0.00246243
Bcin08g04960	25.2475	41.5272	218.627	156.342	2.17761	5.5374	25.9886	3.43446e-07	1.28465e-05		Botrytis-specific protein of unknown function
Bcin08g04970	59.2595	102.216	479.863	367.482	2.04284	6.71787	23.478	1.26353e-06	3.75046e-05		amino acid transporter
Bcin09g00050	0	0	0.145589	0.561708	5.20816	-1.74072	6.82687	0.00897963	0.0486443		secreted methyltransferase domain-containing protein
Bcin09g00320	4.48181	2.49932	26.109	75.144	3.46169	6.86815	42.045	8.9196e-11	8.06974e-09
Bcin09g00360	0	0	1.11619	2.55889	7.57571	1.09584	25.4583	4.52041e-07	1.61266e-05		Botrytis-specific protein of unknown function
Bcin09g00890	0.647372	0.12817	3.49415	8.55044	3.45923	2.84934	10.9672	0.000927393	0.00879857		Botrytis-specific protein of unknown function
Bcin09g01480	0.149394	0	0.776477	0.998591	3.09218	-0.0981117	12.106	0.000502609	0.00552919		Botrytis-specific protein of unknown function
Bcin09g01580	39.8383	9.35644	197.274	137.369	2.66518	7.24351	36.552	1.48649e-09	1.01883e-07		Botrytis-specific protein of unknown function
Bcin09g01610	2.88828	0.833108	8.68683	21.3449	2.62224	3.16937	15.8304	6.92795e-05	0.00112894
Bcin09g02120	55.0765	6.4726	218.239	125.635	2.36651	5.08983	9.67904	0.00186382	0.0149489
Bcin09g02530	1.04576	0.12817	2.81473	3.43266	2.11588	0.802804	9.01257	0.0026813	0.0198585
Bcin09g02880	45.1667	7.62614	190.091	184.615	2.65787	5.1684	11.9993	0.000532194	0.00576492
Bcin09g02930	126.636	15.2523	690.385	558.961	2.88582	7.04408	10.9477	0.000937184	0.00887656	Bcap1	aspartyl proteinase
Bcin09g03290	14.9892	3.4606	64.4476	61.1013	2.486	3.63538	10.5513	0.00116109	0.0104936		Botrytis-specific protein of unknown function
Bcin09g03300	22.3095	2.49932	102.883	69.4021	2.90513	4.14355	20.7442	5.24901e-06	0.000129609
Bcin09g03320	4.03363	0.512682	20.7222	43.1891	3.46967	3.53499	13.1012	0.000295106	0.00369176		Botrytis-specific protein of unknown function
Bcin09g04150	63.7413	36.849	230.614	266.125	2.02679	6.09898	37.3913	9.6654e-10	6.87459e-08		thaumatin family protein
Bcin09g04270	37.1492	7.69022	121.81	142.986	2.25978	4.73059	7.35484	0.00668824	0.0391606
Bcin09g04620	933.362	242.691	2908.29	2819.21	2.0494	11.2975	9.86972	0.00168021	0.0137992	Bchsp12	heat shock protein HSP12
Bcin09g04810	55.425	6.79303	249.54	328.911	3.00298	5.69956	7.03624	0.00798765	0.0446306
Bcin09g05070	51.4412	11.0227	202.175	122.015	2.16672	5.10711	9.70557	0.0018371	0.0147976
Bcin09g05210	4.18302	2.37115	27.7105	24.9648	2.73631	6.11097	58.4154	2.1222e-14	3.87096e-12	Bip1	bZIP transcription factor
Bcin09g05520	3.08747	0.256341	7.76477	10.4852	2.38765	2.10118	9.41141	0.00215639	0.0167721		D-glycerate 3-kinase
Bcin09g05570	1.14535	0.384511	11.9869	10.2356	3.56103	3.33521	27.4818	1.58581e-07	6.74209e-06	Bchxt9	MFS hexose transporter
Bcin09g05950	2.4401	0.320426	4.99857	8.42561	2.17297	2.00283	8.52912	0.00349508	0.0243683
Bcin09g05960	0.746968	0.384511	2.47502	3.80713	2.04015	1.15688	12.0713	0.000512034	0.00561648
Bcin09g06320	0.647372	0	3.05738	6.17878	3.55437	3.2514	16.0768	6.08249e-05	0.00102361		Botrytis-specific protein of unknown function
Bcin09g06540	2.48989	0.769022	7.8133	10.9845	2.16355	1.97033	12.5565	0.00039484	0.00459387
Bcin09g07110	0	0	0.145589	0.374472	4.97354	-0.755279	7.92661	0.00487131	0.0311431		CAZY GH43 family protein, alpha-N-arabinofuranosidase
Bcin10g00150	0.0497979	0	0.630887	0.873767	4.11101	4.23989	18.5457	1.65883e-05	0.000351305		chlorohydrolase family protein
Bcin10g00190	21.2637	4.67822	82.6463	99.984	2.56092	4.25501	16.2649	5.50749e-05	0.000949176		calcineurin-like phosphoesterase
Bcin10g01370	64.787	9.61278	282.929	192.291	2.37792	5.56721	7.16525	0.00743293	0.0423258		Botrytis-specific protein of unknown function
Bcin10g01480	1.39434	0.192256	3.10591	4.86813	2.09551	1.87341	9.15881	0.00247524	0.0186368
Bcin10g01910	52.1882	7.04937	265.361	275.237	2.9419	5.70099	11.7338	0.000613737	0.00645051		cysteine peptidase C2 family protein, calpain
Bcin10g02060	44.5193	21.2122	169.32	191.355	2.14739	5.6025	24.4632	7.57431e-07	2.46853e-05		NAD(P)-binding Rossmann-fold containing protein
Bcin10g02310	121.806	30.1841	480.542	520.391	2.41172	6.60932	10.1095	0.00147509	0.0125522
Bcin10g02540	6.02554	0.640852	39.3577	38.1961	3.18442	4.2027	11.1022	0.000862235	0.00838436		Botrytis-specific protein of unknown function
Bcin10g02890	164.682	96.32	2439.35	4036.99	4.24687	9.07474	59.4545	1.25157e-14	2.44035e-12
Bcin10g03030	33.6634	6.66486	129.186	69.3397	2.06666	4.39947	7.70632	0.00550278	0.0340883
Bcin10g03360	20.1183	3.26834	77.3565	61.2261	2.35751	3.86026	9.00541	0.00269181	0.0199226
Bcin10g03870	96.9067	54.7928	669.372	490.059	2.64706	7.6652	22.2927	2.34091e-06	6.42556e-05
Bcin10g04160	0.597575	0	2.23237	1.18583	2.20689	1.33278	9.80887	0.00173672	0.0141197
Bcin10g04570	2.19111	0	25.187	45.5607	4.51021	3.42816	11.0696	0.000877541	0.00847534
Bcin10g04810	4.13322	2.37115	8.73536	30.8315	2.17307	4.19516	14.8976	0.000113509	0.00170701
Bcin10g05080	54.4291	23.3911	222.558	279.855	2.41355	5.84185	34.7406	3.76703e-09	2.37996e-07
Bcin10g05300	163.686	33.1961	738.235	907.283	2.73131	7.25117	11.674	0.00063379	0.00663046		conserved fungal protein of unknown function
Bcin10g05580	56.7198	4.67822	232.07	276.547	2.73397	5.66951	7.06657	0.00785354	0.0440773		Sclerotiniaceae-specific protein of unknown function
Bcin10g05850	0.746968	0.640852	4.61033	3.93195	2.32519	1.79753	13.4071	0.000250668	0.00321771
Bcin10g06130	1.59353	0.384511	8.73536	8.61285	2.80237	2.08982	14.2311	0.000161676	0.0022713
Bcin10g06200	0.547777	0	1.7956	1.93477	2.58277	-0.684622	7.51479	0.00611943	0.0367719		Botrytis-specific protein of unknown function
Bcin11g00020	0.647372	0.12817	2.18384	3.86954	2.52873	1.59168	15.8206	6.96389e-05	0.00112998
Bcin11g00210	5.67696	0.833108	14.656	14.6668	2.0045	2.83981	9.00332	0.00269489	0.0199323
Bcin11g00870	264.128	48.3202	813.942	897.297	2.29974	7.42788	7.004	0.00813279	0.0451959		Botrytis-specific protein of unknown function
Bcin11g01110	14.3418	2.37115	53.1887	80.5114	2.77075	3.7705	8.65826	0.00325582	0.0230558		Botrytis-specific protein of unknown function
Bcin11g01340	3.98383	1.60213	14.0736	32.6415	2.71329	3.63602	16.4958	4.87583e-05	0.00086609
Bcin11g01370	10.0592	3.14017	86.0433	60.2899	3.25765	5.06277	22.0864	2.60643e-06	7.01813e-05
Bcin11g02730	29.4803	17.0467	116.86	118.52	2.08582	6.83054	35.8886	2.08927e-09	1.37369e-07	Bcpio5	HAD-superfamily hydrolase
Bcin11g02980	3.83444	1.2817	15.0928	14.6668	2.30927	2.137	8.39226	0.00376823	0.0256871		short-chain dehydrogenase/reductase
Bcin11g03050	4.97979	2.30707	39.8915	125.51	3.95829	4.67485	34.6592	3.92777e-09	2.46773e-07
Bcin11g03670	514.611	140.539	1643.41	1628.7	2.0592	8.52996	13.0039	0.000310839	0.00382511
Bcin11g04120	77.0373	26.2749	343.445	332.219	2.46632	6.58693	25.5866	4.22959e-07	1.51849e-05
Bcin11g04130	14.79	11.2149	51.0534	110.532	2.20636	5.96616	25.6124	4.17359e-07	1.50796e-05
Bcin11g04160	2.48989	1.98664	30.6708	26.7123	3.37664	4.44289	72.5688	1.61309e-17	4.80065e-15
Bcin11g04380	4.08343	0.512682	26.6429	38.4458	3.80712	6.61619	35.2889	2.84249e-09	1.84745e-07
Bcin11g04900	8.66483	5.12682	35.1356	76.4546	2.84311	7.64216	26.7823	2.27713e-07	9.13196e-06
Bcin11g04920	3.88423	1.60213	13.0545	23.2797	2.27359	2.95207	9.87498	0.00167541	0.0137977		Botrytis-specific protein of unknown function
Bcin11g05180	42.627	16.9826	128.458	148.79	2.02738	5.5327	16.0243	6.25347e-05	0.00104771
Bcin11g06150	0.69717	0	2.71767	3.99437	3.21858	0.152255	7.66182	0.00564015	0.0347405		Botrytis-specific protein of unknown function
Bcin12g00030	0.149394	0	2.86326	6.17878	5.46485	1.66891	33.2207	8.22712e-09	4.74696e-07		NADB-Rossmann superfamily protein
Bcin12g00100	97.0561	34.0933	370.331	366.171	2.25332	6.51877	26.4535	2.69964e-07	1.06008e-05
Bcin12g00280	41.0335	10.7663	123.751	128.381	2.16731	5.91129	19.8212	8.50345e-06	0.000198279
Bcin12g00340	2.3903	1.34579	11.0163	9.9235	2.18974	1.604	27.3959	1.65782e-07	6.99562e-06
Bcin12g00370	10.9555	1.92256	35.2326	33.1407	2.21141	2.89418	8.8618	0.00291201	0.0210966
Bcin12g00710	6.07534	2.05073	21.984	18.5988	2.10836	2.76903	23.5613	1.20997e-06	3.61892e-05
Bcin12g00840	22.7576	12.1762	83.908	120.517	2.2273	4.95872	27.2261	1.80999e-07	7.52542e-06		GCN5-related N-acetyltransferase-like protein
Bcin12g01720	1.14535	0	5.09563	4.1816	3.14612	0.469377	7.47102	0.00626999	0.0373393		Botrytis-specific protein of unknown function
Bcin12g01910	3.58545	1.53804	11.7927	15.1661	2.07638	2.9751	13.7993	0.000203417	0.00273862
Bcin12g02050	11.6527	6.02401	31.4473	52.6757	2.0063	8.24863	21.0186	4.54858e-06	0.000114358		zinc-containing alcohol dehydrogenase
Bcin12g02410	54.0307	3.58877	229.934	201.341	2.71946	5.40471	7.63203	0.00573407	0.0350989
Bcin12g02650	0.846564	0	17.6648	13.1065	5.06204	4.08337	65.246	6.61087e-16	1.65303e-13
Bcin12g02690	1.39434	0.12817	8.10448	11.9831	3.26619	4.69865	12.3243	0.000447107	0.00505477		Botrytis-specific protein of unknown function
Bcin12g03640	5.27858	0.256341	18.4899	17.7874	2.74158	5.75335	11.5454	0.000679186	0.00700814
Bcin12g04400	4.6312	1.34579	21.2075	16.2271	2.49735	1.93446	12.7083	0.000364044	0.00432909
Bcin12g04920	0.149394	0	0.825007	0.686532	2.89503	-0.35383	7.21046	0.00724799	0.0415446	BccpdA	3'-5' cyclic AMP phosphodiesterase
Bcin12g05120	0.94616	0	4.99857	7.17737	3.68453	6.16122	22.8992	1.70724e-06	4.90029e-05
Bcin12g05130	2.2907	0.704937	17.7619	16.4143	3.27881	6.39181	52.6915	3.90277e-13	5.96438e-11
Bcin12g05280	7.27049	3.07609	73.0374	81.3228	3.58214	4.22819	31.8369	1.67674e-08	8.9769e-07
Bcin12g05850	0.149394	0.12817	2.62061	1.99718	3.72425	1.01383	14.4584	0.000143292	0.00206432		Botrytis-specific protein of unknown function
Bcin12g05940	2.58949	1.40987	10.4824	32.267	3.16393	3.20315	17.5293	2.82914e-05	0.000543205
Bcin12g05950	2.63929	1.15353	9.94861	17.7874	2.59631	2.80814	23.3477	1.35208e-06	4.00278e-05
Bcin12g06160	11.9515	4.35779	82.8889	91.2463	3.16733	4.74517	37.8411	7.67467e-10	5.6359e-08
Bcin12g06170	37.4978	1.08945	673.836	412.73	4.80919	7.90701	18.6765	1.54881e-05	0.000331732
Bcin12g06270	11.2543	5.57541	85.4125	310.999	4.2507	8.65768	39.512	3.26054e-10	2.65752e-08		Botrytis-specific protein of unknown function
Bcin12g06330	4.03363	0.833108	31.3503	22.0938	3.29781	3.17027	30.8322	2.81332e-08	1.42035e-06
Bcin12g06350	56.2218	9.99729	276.717	360.117	3.32031	8.47836	30.0073	4.30424e-08	2.0802e-06	Bchxt2	hexose transporter
Bcin12g06590	1.39434	0.12817	5.19269	4.49366	2.62223	3.8325	20.4471	6.13035e-06	0.000149093
Bcin13g00050	0.348585	0.576767	3.00885	3.37025	2.47465	7.31975	13.6643	0.000218569	0.00290117		conserved fungal secreted O-glycosylated protein of unknown function
Bcin13g00130	0	0	1.06766	0.936179	6.88137	1.82752	24.6227	6.97244e-07	2.3056e-05		short-chain dehydrogenase/reductase
Bcin13g00320	0.597575	0.12817	2.52355	2.99577	2.53382	0.262284	9.91192	0.00164212	0.0136249		Botrytis-specific small protein of unknown function
Bcin13g00330	0.69717	0.448596	4.02797	3.05819	2.30955	0.74952	16.1167	5.95573e-05	0.00100575		Botrytis-specific protein of unknown function
Bcin13g01250	1.84252	0.961278	7.52212	11.5462	2.45425	1.96672	21.2359	4.0608e-06	0.000102968
Bcin13g02200	4.92999	0.320426	61.827	49.243	4.53943	3.32279	31.3469	2.15798e-08	1.1351e-06		Botrytis-specific protein of unknown function
Bcin13g02340	3.33646	0.833108	8.88095	14.7292	2.21776	1.96858	8.35507	0.00384613	0.0261237
Bcin13g02560	4.13322	0.384511	30.6223	16.8512	3.16842	2.67354	10.3535	0.00129231	0.0113205		Botrytis-specific protein of unknown function
Bcin13g02810	222.298	33.7088	807.779	461.973	2.19653	6.98748	7.83662	0.00511982	0.0322923
Bcin13g03110	1.84252	0.256341	7.03682	6.99014	2.59044	4.81329	9.47034	0.00208821	0.0163783	Bcpio2	nmrA family transcriptional regulator
Bcin13g03410	8.96362	1.53804	112.249	66.1567	3.88782	6.82407	29.452	5.73189e-08	2.67859e-06
Bcin13g04220	677.45	149.703	2997.69	2221.93	2.48423	9.12306	19.3484	1.08908e-05	0.000245837		conserved fungal protein of unknown function
Bcin13g04990	1.34454	0.320426	3.39709	4.93054	2.03552	2.79698	12.1841	0.000481998	0.00534236
Bcin13g05190	44.3699	4.03737	179.609	174.317	2.65058	5.14688	7.97818	0.00473444	0.0305604		Botrytis-specific protein of unknown function
Bcin13g05270	82.6147	10.4459	315.88	294.772	2.60652	6.84382	14.1078	0.000172623	0.00239661
Bcin13g05280	2.3903	0.640852	14.2678	12.2952	2.99983	4.32354	28.2144	1.08593e-07	4.76459e-06
Bcin13g05540	239.777	65.3028	1011.02	1000.65	2.47258	7.61615	13.8277	0.000200359	0.00270712		isoaspartyl peptidase/L-asparaginase
Bcin13g05700	0.298787	0	1.3103	0.811355	2.56323	-1.22106	8.82113	0.00297762	0.0215032
Bcin14g00340	61.7494	12.3684	230.662	200.155	2.33812	6.12847	13.0046	0.000310727	0.00382511
Bcin14g00450	45.9634	6.79303	163.351	229.676	2.63451	5.2931	7.40441	0.00650642	0.0382836		Botrytis-specific protein of unknown function
Bcin14g00610	0.448181	0	1.45589	4.74331	3.26842	1.4432	11.3195	0.000766993	0.00764896	Bcpg2	endopolygalacturonase
Bcin14g01120	2.68909	1.15353	15.9178	26.5251	3.21569	4.21439	37.9232	7.35835e-10	5.47471e-08	Bcptr2	integral membrane di- and tri-peptide transporter
Bcin14g01370	19.72	3.33243	70.0285	48.931	2.21049	4.00071	11.8569	0.000574492	0.00614077
Bcin14g01470	98.1516	14.9959	426.965	312.372	2.55665	6.1302	7.83314	0.0051297	0.0323128		Botrytis-specific protein of unknown function
Bcin14g01490	57.2178	13.3297	214.987	147.292	2.21097	6.33828	16.2906	5.43333e-05	0.000940973
Bcin14g01580	5.87615	2.05073	31.0105	49.1182	3.23809	7.77589	27.738	1.38908e-07	5.95043e-06		NADP-dependent alcohol dehydrogenase
Bcin14g01660	2.04171	0	6.21181	11.4838	3.46625	6.41928	10.4378	0.00123463	0.0109969		short-chain dehydrogenase/reductase
Bcin14g01670	2.78868	0.512682	11.3074	15.0413	2.82792	5.55585	20.3569	6.42622e-06	0.000155086
Bcin14g01680	0.398383	0.256341	1.65001	2.24683	2.27238	2.86713	11.3366	0.000759954	0.00761908
Bcin14g01760	246.699	43.5138	1298.71	1612.91	2.97052	8.08118	11.8965	0.000562393	0.00603437
Bcin14g01850	10.6069	3.39652	58.8181	40.6926	2.61049	5.21055	39.0967	4.03317e-10	3.23483e-08
Bcin14g02040	42.2784	5.76767	172.96	187.673	2.78988	5.13625	11.304	0.000773395	0.00769773
Bcin14g02410	5.17898	3.20426	30.6708	41.5664	2.7037	3.3335	22.9616	1.65267e-06	4.75574e-05	Bchxt5	MFS hexose transporter
Bcin14g02640	1.19515	0.704937	8.49272	7.36461	2.75228	0.972696	31.9876	1.55163e-08	8.43623e-07		MFS transporter
Bcin14g03020	5.77655	2.30707	22.9546	34.8259	2.44522	4.97534	11.0014	0.000910413	0.00867617
Bcin14g03030	17.0807	4.93456	72.8918	76.8915	2.44686	4.28079	9.87394	0.00167636	0.0137977
Bcin14g03440	0	0.12817	0.533828	0.561708	2.86043	-0.5323	7.05629	0.00789875	0.0442651		triacylglycerol lipase
Bcin14g04020	5.52756	2.1789	19.0722	22.718	2.17451	3.04305	12.6398	0.000377614	0.00442991
Bcin14g04280	58.5125	14.9959	239.931	316.866	2.46113	5.76222	8.82571	0.00297015	0.0214766
Bcin14g04930	2.93807	0.512682	7.91036	14.9789	2.28965	2.0822	7.94991	0.00480897	0.0308965
Bcin14g05500	4.03363	1.2817	9.1236	18.8484	2.31818	3.60176	12.3584	0.000438999	0.00498009
Bcin14g05510	0.746968	0	6.30887	6.86532	3.83852	2.46744	30.3695	3.57103e-08	1.76353e-06
Bcin15g00070	0.298787	0	1.60148	1.49789	3.01545	1.12737	12.6508	0.000375409	0.0044132
Bcin15g00250	3.83444	0.704937	11.4045	17.2881	2.36795	2.09463	11.1895	0.000822624	0.00811077		Botrytis-specific protein of unknown function
Bcin15g00630	1.89232	1.02536	8.34713	12.9193	2.51245	5.30916	29.623	5.24774e-08	2.47278e-06		Botrytis-specific protein of unknown function
Bcin15g00790	5.22878	0.961278	28.5355	20.4711	2.76906	2.89321	10.637	0.00110849	0.0101588		Botrytis-specific protein of unknown function
Bcin15g01430	40.9339	4.03737	208.63	143.36	2.97148	5.03045	14.0518	0.000177847	0.00245278
Bcin15g02260	3.68504	1.53804	20.5281	20.4087	2.60388	3.07803	11.1541	0.000838445	0.00822207		Sclerotiniaceae-specific protein of unknown function
Bcin15g02580	3.83444	2.81975	21.1105	29.8329	2.64318	4.91614	41.4752	1.19375e-10	1.04652e-08
Bcin15g03050	2.53969	1.40987	10.9677	13.1065	2.28821	2.21916	24.007	9.59864e-07	3.04918e-05
Bcin15g04080	2.14131	0.512682	8.34713	20.908	2.95114	4.21253	15.2831	9.25403e-05	0.00144151
Bcin15g04100	2.3903	0.512682	7.71624	10.61	2.47921	1.59474	15.6551	7.60087e-05	0.00122273
Bcin15g04250	0.398383	2.81975	9.6089	12.4824	2.71856	1.52738	15.2475	9.42992e-05	0.00146488
Bcin15g04280	9.4118	3.39652	27.5164	47.3083	2.16918	3.13753	9.08501	0.00257713	0.0192946
Bcin15g04520	30.6257	11.6635	338.156	370.54	3.79824	5.97677	55.8865	7.67798e-14	1.33585e-11		Botrytis-specific protein of unknown function
Bcin15g04650	0.896362	0	5.58093	6.17878	3.76438	1.41527	13.3389	0.000259961	0.00331444		Botrytis-specific protein of unknown function
Bcin15g04690	18.8734	6.28035	65.0785	81.3852	2.19463	3.93638	10.4678	0.00121475	0.0108683		Botrytis-specific protein of unknown function
Bcin15g04760	0.0995958	0	1.35883	2.18442	4.54463	-0.875859	13.0195	0.000308259	0.00380579
Bcin15g04800	9.71059	1.92256	33.1459	49.5551	2.52726	3.02511	9.61757	0.00192724	0.0153595		thioesterase-like superfamily protein
Bcin15g05220	1.04576	0	12.5207	11.9831	4.52748	5.09339	16.9186	3.90166e-05	0.000715136
Bcin15g05320	3.08747	1.02536	10.9677	10.2356	2.05442	2.32414	9.31627	0.00227128	0.0174141
Bcin15g05670	2.78868	0.640852	8.15301	15.7902	2.47609	3.41997	12.759	0.000354302	0.00423552
Bcin16g00005	0.597575	0.192256	2.37796	3.37025	2.45201	3.4039	16.4554	4.98068e-05	0.00088148
Bcin16g00280	75.4438	77.4149	375.135	422.092	2.07554	6.49755	49.8655	1.64652e-12	2.19064e-10		conserved fungal small protein of unknown function
Bcin16g00380	2.83848	0.704937	10.3368	13.1689	2.61552	2.7945	19.7703	8.73307e-06	0.000201556
Bcin16g00930	4.23282	1.40987	63.1858	55.8587	4.22301	9.22674	87.9506	6.71092e-21	3.61399e-18	CND3	calcineurin-dependent gene, conserved fungal protein of unknown function
Bcin16g01510	45.4655	6.9212	207.708	167.389	2.83892	7.01577	22.3392	2.28492e-06	6.32993e-05
Bcin16g01930	14.0928	4.48596	53.9651	40.5054	2.11834	3.29482	8.39395	0.00376472	0.0256824		GAL4 domain-containing protein
Bcin16g02080	3.68504	1.34579	10.9677	17.4753	2.14835	2.6982	11.4346	0.000720894	0.00729212		Botrytis-specific protein of unknown function
Bcin16g02400	2.53969	0.192256	7.52212	4.80572	2.23146	0.591817	6.97972	0.00824385	0.0457491		Sclerotiniaceae-specific protein of unknown function
Bcin16g02440	8.11705	2.88383	27.4679	38.2585	2.29127	4.22269	19.464	1.02512e-05	0.000232792
Bcin16g02490	2.3903	1.21762	9.07507	8.98732	2.10075	6.5762	24.1899	8.72897e-07	2.80443e-05		abhydrolase family protein
Bcin16g02670	1.39434	0.12817	5.96917	3.18301	2.49635	0.260025	9.70161	0.00184107	0.0148189		Botrytis-specific protein of unknown function
Bcin16g03960	8.96362	2.62749	36.5429	71.6489	2.77196	3.33174	6.95433	0.00836166	0.0460949		F-box containing protein
Bcin16g04050	41.2326	67.9303	290.402	352.94	2.2124	9.82711	17.9429	2.27634e-05	0.000458063
Bcin16g04400	2.2907	0.256341	16.7913	13.481	3.36055	2.47818	18.9584	1.33603e-05	0.000293952
Bcin18g00060	0.597575	1.2817	8.2986	9.98591	3.04641	2.9146	32.8153	1.01344e-08	5.73049e-07		Botrytis-specific cysteine peptidase ULP1
Bcin18g00110	0.896362	0	5.58093	7.61426	3.59014	3.19949	7.69331	0.00554258	0.0342706		Botrytis-specific protein of unknown function
Bcin18g00120	0.0497979	0	0.388238	1.061	3.9623	-1.4131	10.0678	0.00150884	0.0127325		Sclerotiniaceae-specific protein of unknown function
Bcin18g00190	0.149394	0	1.40736	1.43547	3.76879	0.495895	12.6901	0.000367598	0.00435761

## Sheet: S5b_APO34_APO56_DOWN_list
Table S5. Downregulated genes in the transition from stipes (APO34) to apothecial disks (APO56)
APO34_APO56_DOWN	CPM (APO34a)	CPM (APO34b)	CPM (APO56a)	CPM (APO56b)	logFC	logCPM	LR	P-value	P(adjusted)	gene name	description
Bcin01g00420	275.98	217.505	68.0388	80.9483	-2.04818	7.81984	31.8047	1.70483e-08	9.0516e-07	Bcist2
Bcin01g00640	658.378	235.129	61.1961	50.6785	-3.17148	8.78877	71.0263	3.52497e-17	9.96598e-15		cellobiose dehydrogenase
Bcin01g00900	10.358	19.1615	3.44562	4.43125	-2.17256	3.66307	12.773	0.000351659	0.00422178
Bcin01g01610	134.902	96.9609	14.9472	26.5875	-2.81928	5.76017	59.5067	1.21875e-14	2.41805e-12		short-chain dehydrogenase/reductase
Bcin01g02430	3.28666	2.69158	0.970596	0.686532	-2.17532	3.47366	13.2417	0.00027379	0.00346341
Bcin01g03240	140.978	130.029	20.6737	32.1422	-2.67267	6.98844	55.1711	1.10481e-13	1.86483e-11
Bcin01g03530	136.944	453.723	67.9417	70.0262	-2.2011	8.63576	19.9823	7.81622e-06	0.000184538		conserved fungal protein of unknown function
Bcin01g03810	36.6512	43.0012	7.91036	4.99296	-2.96237	4.29592	60.3045	8.12625e-15	1.70185e-12
Bcin01g04110	0.846564	1.66622	0.388238	0.31206	-2.05504	-0.669512	7.11164	0.00765848	0.0433049
Bcin01g04670	49.2003	22.2376	5.0471	3.93195	-3.28895	6.63356	31.1519	2.386e-08	1.23776e-06
Bcin01g05190	18.3256	16.7903	6.60005	4.11919	-2.06258	4.3651	27.5196	1.55509e-07	6.63641e-06
Bcin01g05620	54.1801	56.9717	12.8119	15.4782	-2.28264	5.07079	43.0891	5.2302e-11	4.97045e-09
Bcin01g05730	79.826	94.8461	12.6663	11.7959	-3.17019	7.02489	65.1934	6.78965e-16	1.65303e-13
Bcin01g06050	114.585	109.522	20.5766	34.0769	-2.38552	6.87445	51.3947	7.55435e-13	1.09528e-10
Bcin01g07880	1165.32	1004.92	289.238	364.174	-2.03699	10.124	29.7646	4.87808e-08	2.32769e-06
Bcin01g07940	0.497979	2.1789	0.0970596	0.374472	-2.75761	0.459014	10.2005	0.00140404	0.0120656		Botrytis-specific protein of unknown function
Bcin01g07990	79.7762	270.568	53.0916	34.8259	-2.28321	7.07731	15.7194	7.34672e-05	0.00118492	Bckha1	K+/H+ antiporter with role in intracellular cation homeostasis
Bcin01g08680	984.604	798.502	159.566	283.038	-2.38816	9.08389	24.2584	8.42392e-07	2.72189e-05	Bcpio10	Ribosome maturation protein SBDS
Bcin01g09180	181.364	262.493	30.3797	56.7325	-2.69665	6.86977	48.9629	2.60846e-12	3.20642e-10
Bcin01g09540	234.1	341.959	67.8447	88.0009	-2.19602	7.12416	39.5085	3.26638e-10	2.65752e-08
Bcin01g09720	107.314	40.63	25.2355	18.4115	-2.00691	6.1989	18.9478	1.34342e-05	0.000294432
Bcin01g10130	898.653	2639.03	266.623	274.8	-2.89373	10.1659	38.4759	5.54336e-10	4.26461e-08	Bcdug2	glutamate carboxypeptidase, component of glutamine amidotransferase (GATase II)
Bcin01g10140	157.909	546.006	37.0768	27.3364	-3.63382	7.50876	40.0171	2.51745e-10	2.12462e-08		FMN-binding split barrel-like protein
Bcin01g10150	2243.25	7196.45	378.435	401.995	-3.75312	11.1861	50.6213	1.12025e-12	1.52637e-10	Bcpsd	phosphatidylserine decarboxylase
Bcin01g10180	251.031	223.786	59.6431	72.2106	-2.14802	7.12868	51.9249	5.76654e-13	8.58076e-11
Bcin01g10500	485.33	557.669	97.1567	111.53	-2.62963	9.46113	64.1463	1.15516e-15	2.56151e-13
Bcin01g10880	214.081	478.78	135.107	67.4673	-2.06021	7.66356	17.2936	3.2027e-05	0.000604664	BcnosA	transcriptional regulator PRO1
Bcin01g11010	322.591	238.269	20.2369	79.9497	-2.79592	8.26279	19.591	9.59213e-06	0.00021959		cytochrome P450
Bcin02g00320	44.9675	198.6	20.9649	31.0187	-2.4212	5.7274	16.2809	5.46121e-05	0.000944355
Bcin02g00740	956.468	786.646	78.4727	240.036	-2.91163	8.47321	36.1453	1.83138e-09	1.22551e-07		cation efflux protein
Bcin02g00990	70.3644	85.6819	18.3928	21.3449	-2.28501	6.78542	46.7642	8.00639e-12	9.05442e-10
Bcin02g01400	69.3186	110.098	4.95004	9.29938	-3.98392	5.54317	114.155	1.20521e-26	1.36297e-23		Botrytis-specific protein of unknown function
Bcin02g01410	5.42797	11.0227	0.436768	1.12342	-3.7236	2.21963	58.0527	2.55195e-14	4.58095e-12		Botrytis-specific protein of unknown function
Bcin02g01440	98.2014	67.6099	16.5972	30.5194	-2.19296	5.78864	28.2125	1.08698e-07	4.76459e-06	Bcpmp3	stress-responsive plasmamembrane proteolipid
Bcin02g02450	17.1803	11.7276	0.970596	0.561708	-4.51053	4.07422	97.6765	4.92631e-23	3.48198e-20
Bcin02g03060	926.191	1067.85	274.096	296.582	-2.10022	9.42637	27.0662	1.96601e-07	8.08495e-06
Bcin02g04030	486.924	581.894	106.183	64.1595	-2.93286	8.00722	43.2619	4.78825e-11	4.58901e-09		conserved fungal protein of unknown function
Bcin02g04040	273.739	294.856	67.8447	40.9422	-2.70735	6.9219	55.5883	8.9352e-14	1.53103e-11
Bcin02g04050	205.864	322.156	38.8238	33.64	-3.13257	6.88741	58.6699	1.86474e-14	3.51473e-12		Botrytis-specific protein of unknown function
Bcin02g04690	1463.46	4141.57	178.784	170.759	-4.18091	12.0992	48.3201	3.62027e-12	4.30964e-10
Bcin02g05470	17.7778	24.096	5.33828	5.61708	-2.2316	3.47988	25.0134	5.69318e-07	1.95697e-05		Botrytis-specific protein of unknown function
Bcin02g05720	7.41988	7.17754	1.16472	1.24824	-2.89164	3.18605	49.2859	2.21248e-12	2.78011e-10
Bcin02g05860	6.22474	12.5607	1.98972	2.68371	-2.26616	2.62724	30.9816	2.60483e-08	1.33294e-06	Bcpg6	endopolygalacturonase
Bcin02g06000	359.491	639.891	124.43	125.386	-2.29225	8.31514	41.4195	1.22825e-10	1.06848e-08
Bcin02g06530	1079.72	927.825	181.065	319.175	-2.30963	9.61129	37.6232	8.58193e-10	6.18172e-08
Bcin02g08640	20.9151	24.4805	5.28975	3.43266	-2.66698	3.49126	38.999	4.24016e-10	3.33e-08
Bcin02g08880	109.605	213.788	20.6252	15.4782	-3.45734	7.70522	54.4797	1.5706e-13	2.50167e-11		integral membrane PTH11-like protein
Bcin02g08890	24.401	41.2068	7.13388	7.23979	-2.47827	5.29577	32.3304	1.30064e-08	7.17508e-07		conserved fungal protein of unknown function
Bcin02g08900	64.5879	133.618	16.3545	12.9193	-3.05064	6.70472	33.8462	5.9645e-09	3.57531e-07		conserved fungal protein of unknown function
Bcin02g08910	52.9849	185.591	13.0545	15.1661	-3.30127	6.47507	34.0274	5.43411e-09	3.33991e-07		Sclerotiniaceae-specific small secreted peptide of unknown function
Bcin02g08920	60.604	103.177	23.7796	20.5335	-2.20724	6.24929	30.2228	3.85149e-08	1.88428e-06		cytochrome P450
Bcin02g09090	92.0763	128.747	27.8076	28.0854	-2.28018	7.54503	49.4189	2.06745e-12	2.6569e-10		conserved fungal protein of unknown function
Bcin02g09240	6.27453	11.9839	1.06766	2.68371	-2.63001	2.38842	32.8644	9.88184e-09	5.61577e-07		Sclerotiniaceae-specific protein of unknown function
Bcin03g00500	1028.33	1161.93	153.839	135.372	-3.23854	9.03686	103.35	2.80853e-24	2.26869e-21	Bcspl1	ceratoplatinin-like phytotoxic protein
Bcin03g00810	0.298787	0.640852	0.0485298	0	-3.95782	-1.23523	11.4636	0.00070972	0.00723735		Botrytis-specific protein of unknown function
Bcin03g00960	2.53969	9.29235	1.45589	1.87236	-2.03698	3.95947	11.8127	0.000588268	0.00625844		GTP cyclohydrolase I
Bcin03g01240	162.69	258.007	23.2458	85.5668	-2.43008	9.95335	33.7293	6.33386e-09	3.76998e-07
Bcin03g01280	20.0187	13.8424	6.06623	3.86954	-2.04012	10.3842	14.8305	0.000117619	0.00175482		conserved fungal protein of unknown function
Bcin03g01290	77.8341	142.974	10.7251	9.11215	-3.71197	10.3284	81.9095	1.4246e-19	6.19648e-17
Bcin03g01300	251.429	267.107	16.209	35.8869	-3.64464	9.57433	51.0894	8.82534e-13	1.21714e-10
Bcin03g01320	238.631	203.342	9.6089	8.92491	-4.87538	10.2083	172.387	2.22709e-39	6.29654e-36		conserved fungal protein of unknown function
Bcin03g01640	0.796766	1.92256	0.194119	0	-4.15797	-0.50046	12.5996	0.000385833	0.00450763		Botrytis-specific protein of unknown function
Bcin03g02140	173.695	363.683	49.9372	51.8019	-2.63509	7.00079	45.1629	1.81304e-11	1.88107e-09
Bcin03g02570	62.8449	60.0478	6.64858	11.1093	-3.12127	5.04589	59.6996	1.10501e-14	2.23153e-12
Bcin03g02600	38.6432	44.411	7.86183	5.61708	-2.8989	4.39933	50.5932	1.13641e-12	1.52995e-10
Bcin03g02970	547.876	808.819	45.9092	39.0699	-4.35657	8.78543	76.546	2.1514e-18	7.37279e-16		CAZY CE4 family protein, chitin deacetylase
Bcin03g04850	269.307	712.884	45.7636	53.2374	-3.61788	7.59792	46.1311	1.10598e-11	1.21433e-09		conserved fungal small protein of unknown function
Bcin03g05400	1.19515	1.79439	0.436768	0.249648	-2.3556	0.194209	14.5343	0.000137634	0.00199551
Bcin03g05500	10.5074	4.10145	1.74707	1.62271	-2.35754	4.71832	26.8918	2.15174e-07	8.72189e-06
Bcin03g05710	128.728	164.763	3.83385	4.61848	-5.43419	6.61234	109.317	1.38283e-25	1.42168e-22		CAZY CE4 family protein, chitin deacetylase
Bcin03g05820	29.5301	28.9024	3.05738	2.05959	-3.85825	4.80357	64.0395	1.21948e-15	2.65214e-13
Bcin04g00780	51.3416	63.8289	10.5795	12.2952	-2.64536	4.75511	54.577	1.49473e-13	2.4205e-11
Bcin04g00840	1.79272	5.12682	0.727947	0.436884	-2.80915	4.70911	18.6336	1.58406e-05	0.000338641		conserved fungal protein of unknown function
Bcin04g00850	6.52352	19.3537	2.23237	4.55607	-2.22305	5.33501	15.9034	6.66595e-05	0.00109572		Botrytis-specific protein of unknown function
Bcin04g00860	32.518	43.1934	9.41478	10.1107	-2.2254	7.03237	14.6315	0.000130711	0.00190984		caspase
Bcin04g00940	10.4576	6.53669	1.89266	2.24683	-2.38364	2.2467	18.9841	1.3181e-05	0.000290574
Bcin04g01340	43.4238	89.9756	1.65001	4.30642	-4.82583	4.88538	73.4522	1.03102e-17	3.23883e-15		similar to sphingolipid C4-hydroxylase SUR2
Bcin04g01350	91.4787	142.205	17.4222	17.725	-3.03144	5.70402	71.7016	2.5033e-17	7.25893e-15		similar to sphingolipid C4-hydroxylase SUR2
Bcin04g01360	42.6768	77.5431	7.18241	10.6724	-3.0466	5.38072	54.592	1.48339e-13	2.4205e-11		MFS transporter
Bcin04g01370	60.3052	144.897	2.7662	5.67949	-4.90397	5.4429	106.547	5.59634e-25	4.86839e-22		alcohol dehydrogenase
Bcin04g01380	398.632	649.888	72.6491	63.9098	-3.25388	7.84445	64.6951	8.74318e-16	1.97753e-13		pyrroline-5-carboxylate reductase
Bcin04g01390	99.6954	423.731	13.2001	24.4031	-3.86782	6.64953	26.361	2.83207e-07	1.10441e-05	Bcnrps5	non-ribosomal peptide synthase
Bcin04g02340	1039.28	710.705	272.592	235.418	-2.07414	8.97909	42.5908	6.74769e-11	6.25489e-09
Bcin04g02370	63.0441	77.1586	14.0736	29.7081	-2.11769	5.70575	14.7113	0.000125295	0.0018474
Bcin04g02570	6.72271	1.79439	0.873536	0.187236	-3.19535	4.072	22.2092	2.44495e-06	6.66265e-05
Bcin04g03640	1.79272	5.25499	1.55295	0.561708	-2.08201	1.68109	8.26135	0.0040498	0.0271322		Botrytis-specific protein of unknown function
Bcin04g03800	4.681	15.1241	1.60148	1.18583	-2.96754	2.40888	18.074	2.12486e-05	0.00043454		conserved fungal protein of unknown function
Bcin04g05000	773.759	1538.75	300.836	322.67	-2.11876	9.76633	25.8486	3.69276e-07	1.36475e-05	BcppoA90	fatty acid oxygenase
Bcin04g05490	383.344	431.55	108.61	107.973	-2.22477	7.98333	41.6438	1.09512e-10	9.7517e-09
Bcin04g06340	39.2407	40.9504	8.58977	7.73908	-2.59921	4.62976	65.1702	6.86998e-16	1.65303e-13		conserved fungal protein of unknown function
Bcin04g06370	71.8583	80.1065	24.1678	20.4087	-2.07531	5.69144	46.3119	1.00852e-11	1.11817e-09		high-affinity methionine permease
Bcin04g06580	1.79272	4.48596	0.679417	0.811355	-2.29503	3.18182	18.1027	2.09308e-05	0.000430376
Bcin04g06610	15.9353	15.3164	4.70739	3.80713	-2.2066	3.48995	21.7049	3.17977e-06	8.36281e-05
Bcin04g06930	24.9985	20.4432	4.41621	6.74049	-2.30929	5.04767	34.2706	4.79573e-09	2.96366e-07	Bclot6	FMN-dependent NAD(P)H:quinone reductase, role in apoptosis-like cell death
Bcin04g06990	15.5867	24.0319	1.98972	2.30924	-3.51319	3.88479	43.5564	4.11917e-11	4.01584e-09		CAZY GH43 family protein, endoarabinanase
Bcin05g00010	2.3903	2.88383	0.630887	0.873767	-2.11122	1.01965	18.3082	1.87897e-05	0.000393506
Bcin05g00280	0.0995958	1.53804	0	0	-6.57005	-1.9979	16.4114	5.09785e-05	0.000895211		Botrytis-specific lysine-rich protein
Bcin05g01730	25.2973	26.4672	11.1133	4.61848	-2.06374	4.73544	23.9715	9.77705e-07	3.08851e-05
Bcin05g02400	545.835	568.82	114.822	222.311	-2.06252	9.62338	33.9683	5.60172e-09	3.41726e-07	Bcrcf2	cytochrome c oxidase subunit
Bcin05g02610	464.266	389.318	64.6902	121.516	-2.51159	8.40367	46.5274	9.03472e-12	1.01162e-09
Bcin05g04940	438.52	307.032	64.9329	68.5907	-2.77126	8.75068	80.2142	3.35939e-19	1.35683e-16
Bcin05g05210	72.2567	51.0759	12.8604	21.2825	-2.19315	5.09991	35.2048	2.96791e-09	1.91795e-07
Bcin05g06000	207.01	224.875	38.7753	45.748	-2.65745	8.34468	39.3829	3.48329e-10	2.81376e-08
Bcin05g06170	13.2462	11.6635	2.23237	5.2426	-2.0543	4.25613	16.7994	4.15459e-05	0.000755374		C2H2 Zn-finger transcription factor, PKS15 cluster specific
Bcin05g06210	48.4533	28.582	4.90151	5.11778	-3.22265	5.51079	81.0643	2.18486e-19	9.15134e-17		S-adenosyl-L-methionine-dependent methyltransferase, BcPKS15 cluster-specific
Bcin05g06250	4.38221	9.54869	1.26177	1.93477	-2.40711	2.03819	23.0546	1.57462e-06	4.54269e-05
Bcin05g06480	12.5989	13.3297	3.2515	2.05959	-2.65585	3.89336	24.7299	6.59527e-07	2.21982e-05		conserved fungal small peptide of unknown function
Bcin05g07530	1.44414	4.99865	0.825007	0.998591	-2.02078	0.867269	10.0669	0.00150958	0.0127325
Bcin05g07550	0.597575	2.62749	0.485298	0.187236	-2.49278	0.766999	7.90362	0.0049336	0.0313979
Bcin05g07680	222.895	62.0986	13.0545	14.2923	-3.67521	6.42444	32.3189	1.30836e-08	7.18264e-07
Bcin06g02290	21.4131	26.5954	2.71767	3.68231	-3.2157	3.45304	43.0493	5.33774e-11	5.03038e-09
Bcin06g02490	354.71	471.987	50.4225	102.231	-2.80559	7.86488	38.0555	6.87621e-10	5.1842e-08
Bcin06g02700	5.77655	8.07473	2.08678	1.49789	-2.20027	2.28225	19.3253	1.10236e-05	0.000247845		conserved fungal protein of unknown function
Bcin06g02830	13.047	36.849	2.03825	1.74753	-3.94009	2.99137	44.3834	2.69961e-11	2.70176e-09	Bcspe1	ornithine decarboxylase, polyamine biosynthesis
Bcin06g02840	0.497979	2.43524	0.0970596	0	-4.65764	-0.890826	10.8297	0.000998858	0.00931252		Botrytis-specific protein of unknown function
Bcin06g04930	100.044	68.1866	18.781	23.4669	-2.33465	5.35498	26.2992	2.9241e-07	1.12862e-05
Bcin06g04940	29.8787	45.2441	5.62946	6.30361	-2.92945	4.53651	39.0591	4.1116e-10	3.25162e-08
Bcin06g05350	310.241	131.439	33.9709	109.783	-2.03943	7.57649	11.3391	0.000758912	0.00761538
Bcin06g05800	1201.27	1165.2	328.692	315.18	-2.18138	10.034	28.9909	7.2721e-08	3.32956e-06
Bcin07g00160	55.6242	72.929	16.7913	20.8456	-2.07302	5.67921	49.8159	1.68871e-12	2.20239e-10
Bcin07g00250	29.0322	29.4151	2.08678	6.8029	-3.13941	4.92816	31.3203	2.18777e-08	1.14544e-06
Bcin07g00970	8.16685	16.7262	1.69854	2.05959	-3.003	6.0697	47.1069	6.72186e-12	7.67854e-10		cluster TdiA-like, cytochrome P450
Bcin07g02890	75.0952	70.6219	13.103	14.3547	-2.71138	5.33837	77.1305	1.60029e-18	5.83797e-16
Bcin07g03110	51.6902	90.3601	17.9075	17.4753	-2.25648	5.13377	22.227	2.42248e-06	6.61734e-05		2-methylcitrate dehydratase
Bcin07g03800	14.1426	67.3535	2.66914	1.62271	-4.50259	3.34706	29.7173	4.99867e-08	2.37521e-06		conserved fungal protein of unknown function
Bcin07g04260	319.254	368.298	123.994	65.4077	-2.21974	8.22673	29.707	5.02536e-08	2.3779e-06
Bcin07g05460	36.0039	89.9756	12.7148	16.4143	-2.36539	5.99162	32.6885	1.08176e-08	6.08637e-07		conserved fungal protein of unknown function
Bcin07g06380	177.031	170.595	36.7371	34.389	-2.61027	7.08321	29.2103	6.49328e-08	2.99725e-06		Botrytis-specific protein of unknown function
Bcin07g07000	27.0402	18.5206	5.19269	7.67667	-2.15772	3.7993	22.8822	1.7224e-06	4.93128e-05
Bcin08g00110	4.33242	3.14017	0.145589	0.561708	-3.69185	3.22696	29.7922	4.80926e-08	2.30457e-06		abhydrolase family protein
Bcin08g00270	119.913	81.3882	23.3914	34.0769	-2.11647	6.24404	41.6284	1.10379e-10	9.75215e-09	Bcstl1	glycerol proton symporter of the plasma membrane
Bcin08g00990	113.987	138.68	14.9957	43.0018	-2.5098	6.76813	21.7975	3.02987e-06	7.98714e-05		Botrytis-specific small secreted peptide of unknown function
Bcin08g01000	190.975	241.537	52.6548	80.6362	-2.02226	7.35704	21.4827	3.57038e-06	9.21859e-05
Bcin08g01350	152.979	125.927	37.0282	47.9948	-2.02897	6.47881	21.984	2.74938e-06	7.31594e-05
Bcin08g01610	75.7924	118.365	21.159	21.2825	-2.50108	5.6564	44.2222	2.93132e-11	2.88264e-09
Bcin08g01620	23.2556	98.1144	5.19269	21.8442	-2.49059	4.94433	19.8265	8.47998e-06	0.000198141		Botrytis-specific protein of unknown function
Bcin08g01660	287.184	299.598	50.5681	86.9399	-2.47973	7.9241	23.7908	1.07392e-06	3.30925e-05
Bcin08g01770	0.547777	0	0	0	-5.03195	0.220044	7.63354	0.00572927	0.0350989		taurine catabolism dioxygenase TauD
Bcin08g01780	29.4803	39.7969	4.75592	10.2356	-2.54212	4.51525	31.8365	1.67714e-08	8.9769e-07		MFS transporter
Bcin08g01790	66.8288	98.3067	20.7708	26.4003	-2.10576	5.56087	48.0674	4.11808e-12	4.80117e-10		conserved fungal protein of unknown function
Bcin08g02080	130.769	234.744	57.2652	40.9422	-2.3175	6.71736	19.0431	1.278e-05	0.000282836
Bcin08g02150	34.9083	30.3764	9.41478	8.3632	-2.18003	5.10183	53.6487	2.39737e-13	3.76554e-11
Bcin08g02200	0.448181	0.769022	0.0485298	0.124824	-3.02996	-1.0136	10.1707	0.00142687	0.0122431
Bcin08g03130	16.9313	24.096	6.0177	4.30642	-2.28754	3.51159	29.3508	6.03921e-08	2.79908e-06
Bcin08g03920	0.746968	1.98664	0.242649	0.499296	-2.13299	0.701248	9.87415	0.00167617	0.0137977		Botrytis-specific protein of unknown function
Bcin08g04880	22.8074	31.7863	4.41621	3.68231	-3.04872	5.20319	69.3944	8.06177e-17	2.17073e-14
Bcin08g05210	124.793	89.8474	25.2355	22.5307	-2.45592	6.3576	73.091	1.23807e-17	3.78414e-15
Bcin08g05540	289.624	521.653	44.0165	76.3298	-3.07413	8.52679	51.5387	7.01985e-13	1.03101e-10	CND1	calcineurin-dependent gene of unknown function
Bcin08g05600	564.11	485.381	93.614	211.264	-2.09666	9.01938	23.1929	1.46535e-06	4.28209e-05
Bcin08g05780	453.509	584.713	73.9109	81.51	-3.05476	8.18659	83.7539	5.60365e-20	2.64049e-17		abhydrolase family protein, putative prolyl oligopeptidase
Bcin08g05790	126.487	123.813	4.80445	6.17878	-4.82315	5.79672	208.623	2.74315e-47	3.10223e-43		Botrytis-specific protein of unknown function
Bcin08g05800	2284.48	2820	166.748	344.452	-3.67639	10.408	107.322	3.78364e-25	3.56577e-22		aspartyl-tRNA synthetase
Bcin08g06460	654.842	562.348	71.8726	104.665	-3.14566	9.84147	44.2524	2.88646e-11	2.86341e-09		conserved fungal protein of unknown function
Bcin08g06520	199.291	190.205	22.2266	24.9024	-3.35125	6.43385	118.473	1.36599e-27	1.931e-24		conserved fungal protein of unknown function
Bcin08g06880	315.021	315.235	46.2004	64.3467	-2.83422	6.96818	42.5409	6.92184e-11	6.36415e-09
Bcin08g07080	220.356	119.775	41.4445	51.2402	-2.15213	8.81576	38.9299	4.3931e-10	3.40285e-08
Bcin09g00370	266.518	418.797	90.2654	104.665	-2.11144	7.61501	44.5862	2.43402e-11	2.45771e-09
Bcin09g00500	2.4401	1.21762	0.436768	0.436884	-2.33353	3.26787	17.7504	2.51861e-05	0.000497953		conserved fungal protein of unknown function
Bcin09g01430	190.726	82.2213	21.4987	25.4017	-2.81606	5.86696	35.5642	2.46783e-09	1.61322e-07
Bcin09g02050	218.613	327.988	48.821	49.1182	-2.77251	7.17684	64.9934	7.51488e-16	1.77054e-13	Bclcc10	laccase
Bcin09g02070	406.201	599.966	159.809	147.979	-2.00646	8.35167	35.928	2.04743e-09	1.36202e-07
Bcin09g02130	1256.1	370.541	104.485	72.3355	-3.45036	11.4576	26.6931	2.38468e-07	9.4959e-06
Bcin09g03090	1675.75	2067.32	94.9728	206.084	-4.04974	10.1357	32.5577	1.15707e-08	6.47785e-07
Bcin09g03430	61.351	93.4362	13.103	12.9817	-2.86116	4.93567	64.8712	7.99566e-16	1.84537e-13
Bcin09g04390	690.547	843.169	124.188	108.909	-3.0195	8.17358	85.3352	2.51836e-20	1.23827e-17		cupin domain-containing protein
Bcin09g04400	107.862	186.552	29.8458	46.9338	-2.23527	6.32958	48.8585	2.75112e-12	3.34542e-10	Bccat7	catalase
Bcin09g04500	42.0792	73.9543	11.8898	10.2356	-2.69082	4.99308	45.3017	1.68899e-11	1.78512e-09
Bcin09g05090	54.4789	84.8488	8.05595	12.1703	-3.09341	5.10474	49.8094	1.69429e-12	2.20239e-10		integral membrane protein
Bcin09g05130	257.953	140.411	62.6034	38.1961	-2.26194	6.90468	37.7043	8.23241e-10	6.00647e-08
Bcin09g06210	817.034	860.28	69.3976	76.5171	-3.82777	8.94464	143.126	5.5164e-33	1.04537e-29		conserved fungal small peptide
Bcin09g06220	44.1707	68.7634	15.1413	17.1009	-2.06705	5.25409	25.1578	5.28245e-07	1.83813e-05		DNA repair protein RAD1
Bcin09g06230	500.17	307.865	92.1096	77.7653	-2.53392	9.15952	38.9474	4.35377e-10	3.39564e-08		conserved fungal small peptide
Bcin09g06750	69.4182	54.2161	13.5398	8.92491	-2.79162	5.10476	34.9917	3.31108e-09	2.12756e-07		CAZY GH61 family protein, copper-dependent lytic polysaccharide monooxygenase
Bcin09g06790	25.8451	49.7942	4.02797	9.42421	-2.82939	3.63868	21.8573	2.93694e-06	7.77843e-05		Botrytis-specific protein of unknown function
Bcin09g06920	65.285	196.229	17.6163	16.5392	-3.06621	5.40116	34.6407	3.96533e-09	2.47756e-07		Botrytis-specific small secreted peptide of unknown function
Bcin10g00050	0.448181	0.256341	0.0485298	0.062412	-2.79736	0.038415	6.78221	0.0092071	0.0497007		Botrytis-specific protein of unknown function
Bcin10g00610	660.22	1012.29	68.427	118.333	-3.48695	8.76543	100.461	1.20725e-23	9.1019e-21
Bcin10g01550	874.949	326.77	215.763	127.008	-2.0196	9.19335	32.44	1.22931e-08	6.81486e-07		proton dependent oligopeptide transporter
Bcin10g01780	5.32837	2.30707	0.630887	0.499296	-2.99378	2.96293	30.6933	3.02205e-08	1.51895e-06
Bcin10g03450	123.051	211.225	34.1165	41.0671	-2.46676	6.11684	36.4779	1.54407e-09	1.04118e-07
Bcin10g03710	6.37413	3.07609	1.21325	0.686532	-2.57572	0.779687	12.9641	0.000317519	0.00389883		Botrytis-specific protein of unknown function
Bcin10g04490	7.0713	3.65286	1.60148	1.37306	-2.09086	2.83235	18.1431	2.04911e-05	0.000425199
Bcin10g05210	102.733	179.246	14.6075	12.0455	-3.69371	5.54329	74.7329	5.38897e-18	1.79247e-15
Bcin10g05220	2.53969	7.88248	1.06766	1.31065	-2.40258	1.1916	12.3468	0.000441747	0.00500072		Botrytis-specific protein of unknown function
Bcin10g05910	3909.93	5984.34	1488.12	1485.9	-2.01585	11.2644	37.1665	1.08461e-09	7.66619e-08		conserved fungal secreted threonine-rich O-glycosylated protein
Bcin10g06050	6.22474	9.61278	0.776477	1.99718	-2.87232	2.62097	28.1649	1.11405e-07	4.86441e-06
Bcin10g06070	114.585	154.766	21.3046	20.5959	-2.95233	7.06912	66.3247	3.8243e-16	1.00579e-13
Bcin11g02030	522.679	547.352	87.0139	123.388	-2.67315	8.33251	37.6486	8.47053e-10	6.14059e-08		conserved fungal small secreted protein of unknown function
Bcin11g02520	271.896	369.387	46.9283	67.5297	-2.80639	7.25709	40.2154	2.27444e-10	1.94861e-08		conserved fungal protein of unknown function
Bcin11g02530	1.99192	1.60213	0.291179	0.748943	-2.11457	0.712189	8.8761	0.00288928	0.0210436		Botrytis-specific protein of unknown function
Bcin11g02630	390.216	788.184	74.5418	91.5583	-3.11177	7.93029	56.7871	4.85637e-14	8.58136e-12		phytanoyl-CoA dioxygenase
Bcin11g02640	18.0766	68.8916	5.0471	8.73767	-2.83512	4.35565	27.8223	1.32985e-07	5.71836e-06		steroid monooxygenase
Bcin11g02650	48.4035	79.722	15.0442	20.3463	-2.17461	4.99903	26.5125	2.61843e-07	1.03177e-05	Bcnrps8	non-ribosomal peptide synthase
Bcin11g02660	32.3188	84.0157	6.0177	10.9221	-3.08642	4.70751	30.9218	2.68642e-08	1.3685e-06		conserved fungal protein of unknown function
Bcin11g02670	89.6362	158.355	24.1678	25.2768	-2.61949	5.8724	47.4151	5.7438e-12	6.62823e-10		short-chain dehydrogenase/reductase
Bcin11g02680	76.4397	121.121	10.1427	23.0924	-2.90767	5.77908	32.083	1.47723e-08	8.07055e-07		acetyl-CoA synthetase like protein
Bcin11g02690	110.053	197.703	7.52212	15.3533	-4.07996	6.14779	74.3547	6.52699e-18	2.10896e-15		EF-hand calcium-binding domain protein
Bcin11g03340	10.3082	10.1895	1.55295	3.30783	-2.45176	3.40154	33.6106	6.73264e-09	3.97725e-07		Botrytis-specific protein of unknown function
Bcin11g03870	1.89232	2.30707	0.582358	0.62412	-2.07407	0.336917	16.9082	3.92318e-05	0.000716756
Bcin11g04930	548.225	593.878	149.278	192.229	-2.05788	8.82258	17.6815	2.61153e-05	0.000510083	Bcmsc1	mitochondrial protein of unknown function, required for directing meiotic recombination events to homologous chromatids
Bcin11g05460	1.64333	4.42188	1.16472	0.436884	-2.41897	6.7088	10.2085	0.00139794	0.0120223
Bcin11g06200	35.8047	51.7808	7.03682	9.98591	-2.66883	4.53039	58.4229	2.11419e-14	3.87096e-12		Botrytis-specific protein of unknown function
Bcin11g06300	7.0215	12.9452	3.54268	1.80995	-2.21942	3.02314	14.8814	0.000114485	0.00171713
Bcin12g00180	182.758	157.714	36.2032	49.992	-2.27456	6.48033	42.256	8.00745e-11	7.30293e-09	Bcap9	aspartyl proteinase
Bcin12g00250	170.807	159.893	11.6957	7.86391	-4.33377	7.17229	58.871	1.68355e-14	3.22699e-12		Sclerotiniaceae-specific protein of unknown function
Bcin12g00630	5.77655	10.7022	0.727947	1.49789	-3.21451	4.63486	39.0681	4.09276e-10	3.25162e-08
Bcin12g00640	7562.36	6354.11	1180.97	2854.35	-2.13193	12.4333	24.1216	9.0442e-07	2.89748e-05
Bcin12g01020	190.178	281.334	6.11476	4.43125	-5.79994	7.89465	181.259	2.57302e-41	9.69943e-38	Bcoah1	oxaloacetate acetylhydrolase
Bcin12g01030	109.306	161.046	12.6177	28.7095	-3.07299	6.83494	52.5789	4.13307e-13	6.23212e-11
Bcin12g02370	33.6136	29.0306	7.03682	11.359	-2.10984	5.03043	33.8427	5.97519e-09	3.57531e-07
Bcin12g02880	11.7523	18.4565	5.28975	4.05678	-2.00975	10.7791	23.6256	1.17018e-06	3.52894e-05	Bcssp1	developmental-specific protein SSP1
Bcin12g04830	95.0642	292.677	34.6988	72.0858	-2.12559	6.22374	23.127	1.51648e-06	4.40872e-05
Bcin12g04970	12.6487	4.10145	2.91179	1.62271	-2.10759	4.23304	18.1183	2.07596e-05	0.000427633
Bcin12g05510	35.8047	40.8864	11.5986	11.1717	-2.04931	3.89797	31.0028	2.57653e-08	1.3305e-06
Bcin12g06040	1.89232	1.2817	0.291179	0.436884	-2.45741	0.433274	15.3194	9.07803e-05	0.00141702
Bcin12g06150	5.32837	11.4712	0.533828	0.936179	-3.77735	2.13208	49.3738	2.11557e-12	2.6882e-10
Bcin12g06180	123.499	64.2134	29.6032	24.7151	-2.02293	5.65367	36.9806	1.19313e-09	8.38079e-08		cyanide hydratase
Bcin12g06290	14.8896	83.6312	4.80445	7.92632	-2.97946	4.12954	19.5555	9.77209e-06	0.000222808
Bcin12g06750	7.0713	25.8263	2.2809	3.74472	-2.70068	5.66078	23.6537	1.15323e-06	3.49647e-05
Bcin13g00600	166.773	202.83	3.20297	1.80995	-6.4908	6.38879	184.744	4.46327e-42	2.52376e-38		conserved fungal protein of unknown function
Bcin13g00610	0.348585	1.7303	0.0970596	0.374472	-2.38077	-0.621887	6.95863	0.0083416	0.046078		Botrytis-specific protein of unknown function
Bcin13g01770	409.936	1201.41	226.149	205.086	-2.11757	8.58109	20.8155	5.05726e-06	0.000125422		Botrytis-specific protein of unknown function
Bcin13g01780	0.547777	2.49932	0.145589	0.124824	-3.34123	-1.0915	8.69696	0.00318741	0.022708
Bcin13g01790	1141.82	1576.11	121.567	323.044	-3.06024	9.2932	46.0485	1.15359e-11	1.25442e-09
Bcin13g02070	8.51544	13.4579	0.873536	0.936179	-3.85417	6.24096	77.7828	1.15018e-18	4.3358e-16		conserved fungal protein of unknown function
Bcin13g02080	21.7617	46.0773	1.26177	1.12342	-4.99519	7.46529	95.1213	1.79071e-22	1.19124e-19		conserved fungal protein of unknown function
Bcin13g02100	53.2837	33.0039	6.11476	1.24824	-3.88702	4.39003	30.9866	2.59817e-08	1.33294e-06
Bcin13g02820	26.3431	112.085	4.61033	5.92914	-3.94519	9.39102	39.8934	2.68211e-10	2.24682e-08		conserved fungal small protein of unknown function
Bcin13g02870	73.9499	104.715	20.5766	16.7264	-2.54606	5.1667	49.0907	2.44399e-12	3.03726e-10
Bcin13g03160	0.647372	0.256341	0.0485298	0.124824	-2.59593	4.07755	8.19251	0.00420638	0.0278839		conserved fungal secreted small putatively O-glycosylated protein
Bcin13g03330	88.9888	79.017	21.1105	26.2754	-2.13695	5.90935	48.5828	3.16634e-12	3.80938e-10
Bcin13g03340	45.9136	63.8289	8.73536	9.36179	-2.88403	4.92298	79.408	5.052e-19	1.97011e-16
Bcin13g03540	41.88	66.4563	10.1913	13.1065	-2.51969	4.49931	44.8344	2.14423e-11	2.1846e-09		conserved fungal small peptide of unknown function
Bcin13g03650	136.795	195.075	37.6591	26.213	-2.75167	8.32984	40.1631	2.33623e-10	1.9865e-08		MYB DNA-binding domain protein
Bcin13g05040	4.92999	5.1909	1.69854	1.31065	-2.03817	2.42471	23.7478	1.09819e-06	3.37485e-05
Bcin13g05470	270.851	276.271	39.2121	112.841	-2.30852	8.29731	27.1497	1.88296e-07	7.80013e-06
Bcin14g00390	41.0335	14.8678	6.69711	1.12342	-3.17851	6.10286	24.4988	7.43573e-07	2.43036e-05
Bcin14g00590	96.9565	73.5057	19.4119	30.5194	-2.13346	5.76369	26.4234	2.74205e-07	1.073e-05		conserved fungal protein of unknown function
Bcin14g00600	547.826	397.777	64.9814	133.624	-2.6746	8.81099	27.4407	1.61983e-07	6.86091e-06
Bcin14g02470	72.3563	74.5311	10.4339	7.98873	-3.2942	5.31851	86.1575	1.66164e-20	8.5416e-18
Bcin14g03120	321.246	407.71	30.0399	49.4927	-3.52099	7.42279	90.5924	1.76536e-21	1.10914e-18		Sclerotiniaceae-specific protein of unknown function
Bcin14g03130	760.065	812.857	92.5949	49.1182	-3.811	8.59177	88.9748	3.99882e-21	2.38014e-18
Bcin14g03180	291.168	107.086	41.0077	66.4687	-2.25832	8.99443	15.9223	6.59979e-05	0.00108923		pH-response regulator palI
Bcin14g03230	13.1466	12.5607	2.2809	5.11778	-2.17576	4.261	29.017	7.17467e-08	3.29831e-06
Bcin14g03610	1056.21	1250.62	59.2549	198.907	-3.67004	9.10948	51.2021	8.33274e-13	1.17079e-10
Bcin14g03680	9.71059	6.72895	2.81473	1.80995	-2.10856	4.08582	22.7135	1.88046e-06	5.34324e-05
Bcin14g04110	2072.69	3515.33	358.344	678.293	-2.75768	10.6018	60.2361	8.41344e-15	1.72996e-12
Bcin14g04450	60.0562	197.382	11.1619	4.80572	-4.10949	8.99637	36.4746	1.54671e-09	1.04118e-07
Bcin14g04460	26.4427	76.8381	9.22066	4.36884	-3.09917	7.87893	27.9361	1.25388e-07	5.41228e-06
Bcin14g04970	45.6149	59.7274	12.181	9.86109	-2.52234	5.12811	48.1197	4.0097e-12	4.72351e-10
Bcin15g00520	3408.81	6344.18	62.4579	90.9342	-6.30599	11.1749	143.115	5.5462e-33	1.04537e-29	BcekdA	protein of unknown function
Bcin15g00560	5.22878	26.6594	2.96032	2.18442	-2.86468	3.61659	15.1748	9.80025e-05	0.00150381
Bcin15g01630	186.543	119.455	27.0796	36.4486	-2.5355	6.41952	52.9653	3.39501e-13	5.25947e-11		MAPEG superfamily protein
Bcin15g02330	6.27453	15.2523	2.2809	3.43266	-2.20211	2.71535	18.8804	1.39175e-05	0.000302097
Bcin15g02400	39.8383	46.4618	11.5501	12.5448	-2.13316	4.73235	45.6597	1.40689e-11	1.51528e-09	Bcbas1	Myb-related transcription factor
Bcin15g02420	64.9364	90.4242	21.9355	20.9704	-2.15813	5.30693	43.4257	4.40358e-11	4.25642e-09
Bcin15g03010	2003.02	2192.74	710.719	515.523	-2.12581	11.8168	30.2664	3.76591e-08	1.85168e-06		conserved fungal protein of unknown function
Bcin15g03060	15.7361	18.3925	1.16472	2.24683	-3.67843	5.8625	69.599	7.26731e-17	2.00454e-14
Bcin15g03140	5.37817	16.534	2.71767	0.686532	-3.21651	2.35873	9.87981	0.00167102	0.0137939
Bcin15g03990	2.53969	5.31907	0.242649	0.187236	-4.40058	7.88523	54.5724	1.49823e-13	2.4205e-11
Bcin15g04010	95.3131	190.397	8.58977	12.6696	-4.03779	7.79196	88.8681	4.22041e-21	2.38643e-18		Botrytis-specific small secreted protein of unknown function
Bcin15g04310	11.4037	8.77967	2.13531	2.49648	-2.4345	4.35517	21.4932	3.55088e-06	9.18922e-05
Bcin15g05090	1455.19	2842.11	148.841	47.2459	-4.79108	10.3905	44.9849	1.98556e-11	2.04134e-09
Bcin15g05190	435.184	340.036	20.5766	30.5194	-4.21458	7.94123	135.685	2.33861e-31	3.77818e-28
Bcin15g05400	18.475	26.0827	8.05595	5.05537	-2.06067	3.71223	23.6789	1.13826e-06	3.46971e-05
Bcin16g00060	198.793	80.1706	7.08535	16.664	-3.99866	5.59888	42.6609	6.51012e-11	6.08454e-09		fungal conserved small peptide of unknown function
Bcin16g00300	17.6782	21.9171	1.50442	1.43547	-4.01082	3.31857	65.528	5.72943e-16	1.47259e-13		glutamyl-tRNA(Gln) amidotransferase subunit A
Bcin16g01270	580.743	241.601	25.0414	67.5921	-3.48992	8.68009	39.7952	2.82037e-10	2.32814e-08	Bcddr48	DNA-damage response protein
Bcin16g01610	0.796766	1.79439	0.242649	0.499296	-2.07674	0.439617	8.5271	0.00349897	0.0243683
Bcin16g03010	859.462	364.773	86.1404	140.801	-2.71266	8.52138	36.607	1.44511e-09	9.96509e-08		NACHT domain-containing protein
Bcin16g03020	2.53969	3.33243	0.679417	0.686532	-2.37367	1.03567	19.2997	1.11724e-05	0.000250692		CAZY GH5 family protein
Bcin16g03040	219.459	119.775	29.8944	28.335	-2.83046	7.66408	33.0751	8.86679e-09	5.09008e-07
Bcin16g03260	761.31	446.097	41.6386	39.6316	-4.18998	8.50057	61.0951	5.43832e-15	1.16041e-12		conserved fungal protein of unknown function
Bcin16g03270	617.095	238.91	40.1341	44.687	-3.57967	8.13318	51.1897	8.38568e-13	1.17079e-10		conserved fungal protein of unknown function
Bcin16g04280	81.6187	56.0745	13.2486	23.6541	-2.24286	5.354	33.4779	7.20788e-09	4.22352e-07
Bcin16g05040	432.893	637.327	150.637	167.951	-2.03931	7.66744	39.8279	2.77355e-10	2.30633e-08	Bcpks16	polyketide synthase

## Sheet: S5c_APO34_56_UP_GO_enrichment
GO.ID	Term	Annotated	Significant	Expected	P-value	pop.ratio	study.ratio	population	study
GO:0044699	single-organism process	2142	219	184.46	4.4e-05	0.545732	0.647929	3925	688
GO:0044723	single-organism carbohydrate metabolic process	78	15	6.72	0.0022	0.0198726	0.0443787	3925	688
GO:0048878	chemical homeostasis	8	4	0.69	0.0029	0.00203822	0.0118343	3925	688
GO:0055085	transmembrane transport	520	62	44.78	0.0034	0.132484	0.183432	3925	688
GO:0044765	single-organism transport	619	71	53.3	0.0046	0.157707	0.210059	3925	688
GO:0098656	anion transmembrane transport	46	10	3.96	0.0048	0.0117197	0.0295858	3925	688
GO:0071705	nitrogen compound transport	54	11	4.65	0.0054	0.013758	0.0325444	3925	688
GO:0055082	cellular chemical homeostasis	5	3	0.43	0.0056	0.00127389	0.00887574	3925	688
GO:0044712	single-organism catabolic process	71	13	6.11	0.0067	0.0180892	0.0384615	3925	688
GO:0044710	single-organism metabolic process	1319	134	113.59	0.0087	0.336051	0.39645	3925	688
GO:0003333	amino acid transmembrane transport	43	9	3.7	0.0095	0.0109554	0.0266272	3925	688
GO:0042168	heme metabolic process	6	3	0.52	0.0104	0.00152866	0.00887574	3925	688
GO:0044724	single-organism carbohydrate catabolic process	17	5	1.46	0.0119	0.00433121	0.0147929	3925	688
GO:0055114	oxidation-reduction process	751	81	64.67	0.0124	0.191338	0.239645	3925	688
GO:0006865	amino acid transport	45	9	3.88	0.0128	0.011465	0.0266272	3925	688
GO:0006576	cellular biogenic amine metabolic process	18	5	1.55	0.0154	0.00458599	0.0147929	3925	688
GO:0044106	cellular amine metabolic process	18	5	1.55	0.0154	0.00458599	0.0147929	3925	688
GO:0044763	single-organism cellular process	1342	134	115.57	0.0164	0.341911	0.39645	3925	688
GO:0015849	organic acid transport	47	9	4.05	0.0169	0.0119745	0.0266272	3925	688
GO:0046942	carboxylic acid transport	47	9	4.05	0.0169	0.0119745	0.0266272	3925	688
GO:0006810	transport	739	78	63.64	0.0237	0.18828	0.230769	3925	688
GO:0016311	dephosphorylation	20	5	1.72	0.0242	0.00509554	0.0147929	3925	688
GO:1901615	organic hydroxy compound metabolic process	27	6	2.33	0.0244	0.00687898	0.0177515	3925	688
GO:0006644	phospholipid metabolic process	42	8	3.62	0.0245	0.0107006	0.0236686	3925	688
GO:0005975	carbohydrate metabolic process	292	35	25.15	0.0249	0.0743949	0.10355	3925	688
GO:0006914	autophagy	8	3	0.69	0.0256	0.00203822	0.00887574	3925	688
GO:0006811	ion transport	176	23	15.16	0.0266	0.0448408	0.0680473	3925	688
GO:0051234	establishment of localization	743	78	63.98	0.0267	0.189299	0.230769	3925	688
GO:0044282	small molecule catabolic process	28	6	2.41	0.0289	0.00713376	0.0177515	3925	688
GO:0009308	amine metabolic process	21	5	1.81	0.0295	0.00535032	0.0147929	3925	688
GO:0051179	localization	758	79	65.27	0.0302	0.193121	0.233728	3925	688
GO:0015711	organic anion transport	52	9	4.48	0.0313	0.0132484	0.0266272	3925	688
GO:0030258	lipid modification	15	4	1.29	0.0344	0.00382166	0.0118343	3925	688
GO:0044262	cellular carbohydrate metabolic process	22	5	1.89	0.0356	0.0056051	0.0147929	3925	688
GO:0046488	phosphatidylinositol metabolic process	22	5	1.89	0.0356	0.0056051	0.0147929	3925	688
GO:0006778	porphyrin-containing compound metabolic process	9	3	0.78	0.0359	0.00229299	0.00887574	3925	688
GO:0006820	anion transport	71	11	6.11	0.0385	0.0180892	0.0325444	3925	688
GO:0006650	glycerophospholipid metabolic process	23	5	1.98	0.0424	0.00585987	0.0147929	3925	688
GO:0019725	cellular homeostasis	23	5	1.98	0.0424	0.00585987	0.0147929	3925	688
GO:0046486	glycerolipid metabolic process	23	5	1.98	0.0424	0.00585987	0.0147929	3925	688
GO:0009067	aspartate family amino acid biosynthetic process	16	4	1.38	0.0428	0.00407643	0.0118343	3925	688

## Sheet: S5d_APO34_56_DOWN_GO_enrichment
GO.ID	Term	Annotated	Significant	Expected	P-value	pop.ratio	study.ratio	population	study
GO:0055114	oxidation-reduction process	751	94	66.97	0.00013	0.191338	0.268571	3925	688
GO:0005975	carbohydrate metabolic process	292	43	26.04	0.0005	0.0743949	0.122857	3925	688
GO:0006813	potassium ion transport	5	3	0.45	0.00613	0.00127389	0.00857143	3925	688
GO:0016125	sterol metabolic process	5	3	0.45	0.00613	0.00127389	0.00857143	3925	688
GO:0071804	cellular potassium ion transport	5	3	0.45	0.00613	0.00127389	0.00857143	3925	688
GO:0071805	potassium ion transmembrane transport	5	3	0.45	0.00613	0.00127389	0.00857143	3925	688
GO:0006979	response to oxidative stress	18	5	1.61	0.01772	0.00458599	0.0142857	3925	688
GO:0006629	lipid metabolic process	149	21	13.29	0.0221	0.0379618	0.06	3925	688
GO:0030001	metal ion transport	51	9	4.55	0.03399	0.0129936	0.0257143	3925	688
GO:0006811	ion transport	176	23	15.69	0.03786	0.0448408	0.0657143	3925	688
