# Supplementary material for: Functional Analysis of Mating Type Genes and Transcriptome Analysis during Fruiting Body Development of Botrytis cinerea
Source: mBio. 2018 Feb 13;9(1):e01939-17. doi: 10.1128/mBio.01939-17 (PMC5821092; doi:10.1128/mBio.01939-17)
Supplement: TABLE S6 [file mbo001183733st6.xlsx]

## Sheet: File info
File info
Panel S6a	Down-regulated genes in stipes of the ∆MAT1-1-5 mutant versus the wild type
Panel S6b	Up-regulated genes in stipes of the ∆MAT1-1-5 mutant versus the wild type
Panel S6c	Down-regulated genes in stipes of the ∆MAT1-2-4 mutant versus the wild type
Panel S6d	Up-regulated genes in stipes of the ∆MAT1-2-4 mutant versus the wild type
Panel S6e	Genes that are down-regulated both in stipes of the ∆MAT1-1-5 mutant and the ∆MAT1-2-4 mutant
Panel S6f	Genes that are up-regulated both in stipes of the ∆MAT1-1-5 mutant and the ∆MAT1-2-4 mutant
Column A (panels S6a and S6b)	gene IDs of differentially expressed genes in the transition from sclerotia to apothecial primordia
Column B (panels S6a and S6b) "logFC"	2log of the ratio between the transcript levels of apothecial primordia and sclerotia
Column C (panels S6a and S6b) "log CPM"	average 2log of the CPM values between the four RNA samples in columns B-E
Column D (panels S6a and S6b) "LR"	test statistic of the likelihood ratio test
Column E (panels S6a and S6b) "P-value"	P value of the likelihood test
Column F (panels S6a and S6b) "P(adjusted)"	Benjamini-Hochberg corrected P-value
Column G (panels S6a and S6b) "gene name"	gene symbol in manually annotated Botrytis cinerea genome
Column H (panels S6a and S6b) "description"	functional description of gene product or protein domains

## Sheet: S6a_D115_wt_DOWN
D115_wt_DOWN	logFC	logCPM	LR	P-value	P(adjusted)	gene name	description
Bcin01g00080	-2.69362	2.2308	12.9718	0.00031622	0.00208985	BcBoA8	botcinic acid biosynthesis
Bcin01g00360	-2.31635	7.36194	30.4111	3.49528e-08	8.29897e-07	Bcerg1	squalene epoxidase
Bcin01g00520	-2.11256	8.1791	19.4533	1.03091e-05	0.000114898	Bcdad4	subunit of the Dam1/DASH complex
Bcin01g00600	-7.07343	1.07562	19.331	1.09909e-05	0.000121108		Botrytis-specific protein of unknown function
Bcin01g00630	-2.1947	7.9053	27.5836	1.50449e-07	3.01364e-06
Bcin01g00640	-5.73089	10.3487	74.9057	4.93748e-18	1.51477e-15		cellobiose dehydrogenase
Bcin01g00650	-4.405	5.93254	56.3979	5.91927e-14	6.51008e-12		guanine deaminase
Bcin01g00990	-2.01962	8.26547	14.8704	0.000115154	0.000902798
Bcin01g01040	-3.02957	7.34566	51.7939	6.16441e-13	5.20759e-11	Bcutp4	subunit of U3-containing 9S preribosome and SSU processome complexes
Bcin01g01070	-2.62618	6.17251	36.8935	1.24761e-09	4.13201e-08
Bcin01g01450	-2.81379	2.66448	14.2932	0.000156432	0.00116604	BcatrO	ABC transporter
Bcin01g01460	-2.69857	0.219342	6.0014	0.0142945	0.0457533
Bcin01g01560	-2.43024	0.777885	8.90444	0.00284478	0.0125766		Botrytis-specific small protein of unknown function
Bcin01g01600	-2.56438	6.34338	23.9095	1.0097e-06	1.57368e-05		Zn2Cys6 transcription factor
Bcin01g01610	-2.57924	5.8795	31.9313	1.59722e-08	4.16562e-07		short-chain dehydrogenase/reductase
Bcin01g01840	-2.51436	7.10512	40.1405	2.36335e-10	9.46803e-09	Bchom2	aspartic beta semi-aldehyde dehydrogenase, catalyzes second step in methionine and threonine biosynthesis
Bcin01g01850	-2.97927	7.79926	35.3449	2.76196e-09	8.45117e-08
Bcin01g01990	-2.67326	6.86236	36.4394	1.57491e-09	5.08804e-08
Bcin01g02150	-3.42846	1.53681	10.6215	0.00111783	0.00589667	MAT1-1-1	alpha-domain mating type protein
Bcin01g02250	-2.79698	6.01321	35.4089	2.67262e-09	8.22094e-08
Bcin01g02750	-2.17913	5.65315	29.9205	4.50123e-08	1.02692e-06	Bcpex1	peroxisomal membrane E3 ubiquitin ligase
Bcin01g02770	-2.34648	7.04511	27.757	1.37547e-07	2.80336e-06
Bcin01g02920	-3.05131	2.31585	21.8197	2.99515e-06	3.98146e-05		histidine acid phosphatase, 3-phytase A
Bcin01g02930	-2.27604	6.33083	35.0809	3.16286e-09	9.55249e-08	Bcsmm1	dihydrouridine synthase
Bcin01g03010	-4.12919	6.86327	57.1329	4.07343e-14	4.65569e-12
Bcin01g03060	-2.11546	8.04824	25.0843	5.48778e-07	9.35329e-06
Bcin01g03220	-2.81621	7.13124	46.5661	8.85794e-12	5.37843e-10	Bcnop14	nucleolar protein
Bcin01g03330	-2.44527	2.40514	17.3836	3.05447e-05	0.000289435		Botrytis-specific small secreted protein of unknown function
Bcin01g03420	-3.13324	8.41915	46.1396	1.10121e-11	6.32409e-10
Bcin01g03920	-7.3691	0.656242	17.4231	2.99161e-05	0.000285169
Bcin01g04090	-2.8918	6.92918	46.2428	1.04469e-11	6.07796e-10	Bcpno1	nucleolar protein required for pre-18S rRNA processing
Bcin01g04100	-2.70537	7.2877	45.1035	1.86894e-11	9.90366e-10
Bcin01g04230	-3.75353	4.26609	8.82727	0.00296761	0.0129964	Bcmet16	3'-phosphoadenylsulfate reductase
Bcin01g04370	-2.64646	6.69273	34.3716	4.55314e-09	1.32701e-07	Bcmet3	ATP sulfurylase
Bcin01g04480	-2.25001	7.03235	32.0216	1.52464e-08	3.98526e-07
Bcin01g04710	-3.74298	9.14771	59.3811	1.29914e-14	1.84699e-12	Bcnop7	component of pre-ribosomal particles
Bcin01g04950	-2.15852	6.96468	26.2256	3.03768e-07	5.57689e-06
Bcin01g05400	-2.7105	6.65577	41.0315	1.49795e-10	6.35023e-09	Bcrcl1	endonuclease that cleaves pre-rRNA for 18S rRNA biogenesis
Bcin01g05450	-2.06084	6.0984	24.5197	7.35543e-07	1.19428e-05
Bcin01g05590	-2.56812	10.4282	30.1295	4.04143e-08	9.44188e-07
Bcin01g06060	-3.48407	8.00503	64.8893	7.92246e-16	1.5141e-13
Bcin01g06250	-2.70482	8.74758	20.6292	5.57406e-06	6.82588e-05
Bcin01g06430	-2.36502	5.4315	39.176	3.87279e-10	1.45439e-08
Bcin01g07150	-3.00512	-0.108321	7.57777	0.00590926	0.0225943		Botrytis-specific protein of unknown function
Bcin01g07420	-2.27715	5.97285	37.7216	8.15955e-10	2.82267e-08	Bcpxr1	protein involved in rRNA and snoRNA maturation
Bcin01g07450	-2.48948	6.71091	41.1238	1.42887e-10	6.10176e-09	Bcbud23	methyltransferase, methylates residue G1575 of 18S rRNA
Bcin01g07460	-3.42929	8.44714	55.637	8.71659e-14	9.238e-12	Bcidh1	subunit of mitochondrial NAD(+)-dependent isocitrate dehydrogenase
Bcin01g07570	-3.05889	2.01798	25.5289	4.35803e-07	7.62852e-06		CAZY GH125 family protein, exo-alpha-1,6-mannosidase
Bcin01g07760	-2.99206	7.20723	46.7144	8.21223e-12	5.03885e-10
Bcin01g07800	-3.43544	6.63372	61.8761	3.6577e-15	6.09164e-13
Bcin01g07830	-2.41752	6.13775	36.1241	1.85141e-09	5.84924e-08	Bcpam16	subunit of import motor (PAM complex, component of the Translocase of the Inner Mitochondrial membrane)
Bcin01g07920	-3.67351	8.17708	57.2157	3.90537e-14	4.5078e-12	Bcsps19	peroxisomal 2,4-dienoyl-CoA reductase
Bcin01g08010	-2.94341	6.34363	50.9143	9.64878e-13	7.54936e-11
Bcin01g08220	-3.54853	5.71024	50.881	9.81375e-13	7.58215e-11
Bcin01g08350	-2.17502	5.51499	30.0615	4.18563e-08	9.72034e-07		S-adenosyl-L-methionine-dependent methyltransferase
Bcin01g08540	-2.44859	4.77766	28.9523	7.41821e-08	1.61346e-06
Bcin01g09060	-2.07292	6.44495	24.3171	8.17099e-07	1.31753e-05
Bcin01g09710	-2.80021	2.24297	19.0298	1.28696e-05	0.000139049		glutathione-dependent formaldehyde-activating enzyme superfamily
Bcin01g09800	-2.77234	6.24445	52.1469	5.14992e-13	4.44505e-11	Bcutp23	component of small subunit processome, involved in 40S ribosomal subunit biogenesis
Bcin01g09910	-3.77439	4.87607	53.0755	3.20969e-13	2.96973e-11		MFS transporter
Bcin01g09960	-2.27676	5.57485	33.0572	8.94868e-09	2.44318e-07
Bcin01g09970	-4.43638	7.3581	88.4973	5.09034e-21	2.82587e-18
Bcin01g09980	-3.27321	7.96557	52.4395	4.43698e-13	3.94858e-11
Bcin01g09990	-3.40646	7.38594	37.6777	8.34512e-10	2.87832e-08
Bcin01g10180	-2.93893	6.75131	33.0866	8.81421e-09	2.41212e-07
Bcin01g10350	-2.98901	6.62726	53.4638	2.63402e-13	2.45659e-11
Bcin01g10360	-3.29772	6.07907	63.8051	1.37355e-15	2.58272e-13
Bcin01g10480	-2.71451	6.59897	47.7503	4.84098e-12	3.24346e-10	Bcrrs1
Bcin01g10650	-2.56042	7.04157	39.7025	2.95749e-10	1.14362e-08
Bcin01g10680	-3.24094	5.79465	63.4692	1.62891e-15	3.01426e-13
Bcin01g10720	-2.26555	6.48063	14.8209	0.000118215	0.000924936
Bcin01g10730	-2.57568	5.67732	20.6737	5.44585e-06	6.67589e-05		Botrytis-specific protein of unknown function
Bcin01g10950	-2.06787	5.83754	30.0631	4.1821e-08	9.72034e-07	Bcjip5	protein required for biogenesis of large ribosomal subunit
Bcin01g11010	-6.10911	8.96507	45.5665	1.47542e-11	8.15188e-10		cytochrome P450
Bcin01g11020	-7.3925	8.63524	135.938	2.05884e-31	3.42886e-28		cytochrome b5 reductase
Bcin01g11030	-9.35309	4.98578	117.798	1.9198e-27	2.79763e-24		3-hydroxyacyl-CoA dehydrogenase
Bcin01g11200	-2.62828	2.05138	12.1957	0.000478987	0.00296078
Bcin01g11210	-3.14316	2.75538	22.836	1.76434e-06	2.51759e-05		Botrytis-specific protein of unknown function
Bcin01g11380	-3.19175	0.234425	6.68194	0.00973944	0.0337723		DNA J domain-containing ptrotein
Bcin02g00110	-2.06195	6.03904	31.2398	2.28042e-08	5.70496e-07
Bcin02g00530	-6.23039	7.87038	142.375	8.05359e-33	2.34722e-29
Bcin02g00540	-3.73352	4.72868	54.4555	1.59011e-13	1.5844e-11
Bcin02g00740	-2.16272	6.96574	8.43676	0.00367711	0.0154034		cation efflux protein
Bcin02g00780	-4.79742	7.43479	62.1309	3.21363e-15	5.42964e-13
Bcin02g00940	-5.16742	-1.21728	6.61392	0.0101185	0.0347557		Botrytis-specific protein of unknown function
Bcin02g00990	-2.16604	5.97127	27.0911	1.9409e-07	3.73999e-06
Bcin02g01010	-2.06189	4.34264	21.1584	4.22837e-06	5.36467e-05
Bcin02g01020	-2.35739	9.18922	25.4436	4.55517e-07	7.926e-06
Bcin02g01090	-2.45966	5.46794	31.4595	2.03646e-08	5.17233e-07	Bcyar1	ankyrin-repeat containing, nucleocytoplasmic shuttling chaperone
Bcin02g01170	-2.00916	9.41634	19.5348	9.87826e-06	0.000110945
Bcin02g01180	-2.31448	1.53686	13.7953	0.000203845	0.00144288		Botrytis-specific protein of unknown function
Bcin02g01320	-3.67735	5.39219	73.9058	8.19345e-18	2.25424e-15
Bcin02g01330	-3.29755	4.77019	60.0621	9.19093e-15	1.37369e-12
Bcin02g01350	-3.96205	7.32329	58.7971	1.74796e-14	2.39739e-12
Bcin02g01990	-2.90504	8.23808	45.5068	1.5211e-11	8.28645e-10
Bcin02g02020	-2.93405	6.12571	40.9767	1.54051e-10	6.50699e-09	Bcgcd10	subunit of tRNA (1-methyladenosine) methyltransferase
Bcin02g02130	-3.19033	0.331535	8.22542	0.00413076	0.0169565
Bcin02g02280	-2.36399	6.66392	37.3129	1.00616e-09	3.39996e-08
Bcin02g02420	-2.16015	8.09837	12.9735	0.000315938	0.00208917		glycosyl hydrolase, putative CAZY GH128 family protein
Bcin02g02540	-2.3036	6.51089	34.2847	4.76114e-09	1.38417e-07	Bcggc1	mitochondrial GTP/GDP transporter, essential for mitochondrial genome maintenance
Bcin02g03280	-2.07587	5.17707	15.8133	6.99081e-05	0.000590571
Bcin02g03350	-2.28999	3.72931	22.5709	2.02527e-06	2.82762e-05	Bccox17	Cytochrome c oxidase copper chaperone
Bcin02g03580	-2.93212	8.1572	45.8901	1.25078e-11	7.11299e-10	Bcnop12	nucleolar protein involved in pre-25S rRNA processing
Bcin02g03680	-4.84492	0.195404	6.64093	0.00996617	0.0343745		Botrytis-specific protein of unknown function
Bcin02g03920	-2.07672	4.53354	22.7894	1.8076e-06	2.56988e-05
Bcin02g03960	-3.58064	7.46057	46.7958	7.87806e-12	4.8618e-10
Bcin02g04160	-2.74311	6.83794	44.0239	3.24396e-11	1.58899e-09	Bcnoc4	nucleolar protein
Bcin02g04190	-2.7628	7.22009	42.2447	8.05375e-11	3.62512e-09	Bcnsa2	constituent of 66S pre-ribosomal particles
Bcin02g04240	-2.36962	7.12711	26.8658	2.18089e-07	4.15438e-06
Bcin02g04390	-2.19497	4.82259	25.017	5.68267e-07	9.60125e-06
Bcin02g04460	-2.93611	6.80926	32.4289	1.23633e-08	3.29066e-07		CAZY CBM1 family protein, cellulose-binding protein
Bcin02g04490	-2.08855	4.12062	11.8531	0.00057566	0.00343451
Bcin02g04520	-2.92569	8.30353	40.2608	2.22225e-10	8.96438e-09
Bcin02g04540	-3.30812	7.16176	51.265	8.07002e-13	6.53336e-11
Bcin02g04920	-2.09227	9.81144	17.5423	2.80992e-05	0.000270952
Bcin02g05190	-3.53884	5.18502	57.5101	3.3624e-14	4.08322e-12	Bchem4	uroporphyrinogen III synthase
Bcin02g05200	-3.4131	8.00033	36.6252	1.4317e-09	4.66223e-08		Botrytis-specific protein of unknown function
Bcin02g05330	-3.96791	1.70019	27.1042	1.92775e-07	3.72699e-06
Bcin02g05860	-2.67869	4.00739	17.9315	2.28997e-05	0.00022798	Bcpg6	endopolygalacturonase
Bcin02g05870	-4.9937	9.54835	90.2392	2.11042e-21	1.36685e-18		NADP-dependent leukotriene b4 12-hydroxydehydrogenase
Bcin02g05890	-2.14733	7.43844	22.8789	1.72535e-06	2.47253e-05		lipid binding protein
Bcin02g05900	-2.40729	6.20154	39.6991	2.96255e-10	1.14362e-08		subcomplex of the outer kinetochore that is essential for proper chromosome segregation
Bcin02g05910	-2.67376	6.16287	47.568	5.31281e-12	3.51913e-10	Bcbud20	C2H2-type zinc finger protein required for ribosome assembly
Bcin02g06130	-3.6756	8.99316	62.8949	2.18039e-15	3.91061e-13		oxysterol-binding protein
Bcin02g06140	-4.09423	9.0641	60.0953	9.03717e-15	1.36825e-12		CP2 transcription factor
Bcin02g06280	-2.63229	3.10683	22.6668	1.92664e-06	2.71593e-05
Bcin02g06410	-2.52472	5.99007	41.491	1.18412e-10	5.21361e-09	Bcsgd1	nuclear protein required for biogenesis of small ribosomal subunit
Bcin02g06450	-2.06244	7.69147	19.889	8.20719e-06	9.44515e-05
Bcin02g06490	-2.29034	6.69625	27.6115	1.48292e-07	2.97956e-06	Bcutp22	component of small-subunit processome, required for nuclear export of tRNAs
Bcin02g06530	-4.50252	10.8296	76.6758	2.0146e-18	7.09196e-16
Bcin02g06650	-2.16283	7.96219	27.0527	1.97987e-07	3.80253e-06		component of snoRNP pseudouridylase complex involved in modification and cleavage of 18S pre-rRNA
Bcin02g07010	-2.17761	6.779	26.7034	2.37209e-07	4.47473e-06
Bcin02g07080	-2.0977	5.11848	19.4203	1.04889e-05	0.000116457
Bcin02g07090	-9.19613	7.15934	174.223	8.8488e-40	1.03159e-35
Bcin02g07200	-2.18097	7.01063	29.9303	4.47853e-08	1.02374e-06		conserved fungal protein of unknown function
Bcin02g07450	-5.40532	-0.81151	9.08287	0.00258015	0.0116226		Botrytis-specific protein of unknown function
Bcin02g07640	-2.53425	4.59732	29.9824	4.35995e-08	1.0065e-06	Bclcc7	laccase
Bcin02g07710	-2.24246	8.37522	26.8861	2.15802e-07	4.11755e-06
Bcin02g07750	-3.06581	1.62668	23.1981	1.46145e-06	2.17316e-05
Bcin02g07990	-2.59431	8.44101	28.6941	8.47603e-08	1.81977e-06	Bcrrp14	constituent of 66S pre-ribosomal particles
Bcin02g08100	-2.91101	7.76246	40.3836	2.08688e-10	8.50659e-09		Sclerotiniaceae-specific protein of unknown function
Bcin02g08110	-3.28723	6.53206	58.0207	2.59368e-14	3.21671e-12	Bcutp6	nucleolar protein, component of small subunit (SSU) processome
Bcin02g08130	-2.52549	8.88168	31.3767	2.12516e-08	5.36257e-07	Bcaur1	phosphatidylinositol:ceramide phosphoinositol transferase, required for sphingolipid synthesis
Bcin02g08420	-2.30956	6.23413	36.3389	1.65823e-09	5.32553e-08	Bctma16
Bcin02g08540	-2.48496	8.41571	32.6586	1.09854e-08	2.95767e-07	Bcnop56	nucleolar protein, component of snoRNP complexes that direct 2'-O-methylation of pre-rRNA
Bcin02g08600	-2.77273	10.4292	33.3557	7.67543e-09	2.15096e-07	Bcshm2	cytosolic serine hydroxymethyltransferase, converts serine to glycine
Bcin02g08610	-2.5717	6.62653	44.6891	2.30945e-11	1.18606e-09
Bcin02g08700	-2.21073	7.91602	25.948	3.50739e-07	6.35858e-06
Bcin02g08710	-4.29081	0.491391	12.8324	0.000340674	0.00222622
Bcin02g08790	-2.01457	1.9959	9.67463	0.0018683	0.00898542
Bcin02g08810	-2.28809	7.59539	25.4732	4.48569e-07	7.82846e-06
Bcin02g08990	-3.07637	3.20903	39.8173	2.78867e-10	1.0873e-08
Bcin02g09010	-4.12542	3.37431	25.7054	3.97717e-07	7.04649e-06
Bcin02g09020	-2.01792	4.68764	16.3474	5.27281e-05	0.000463173
Bcin02g09050	-3.46411	6.30524	59.1312	1.47502e-14	2.04712e-12
Bcin03g00510	-3.17348	3.48397	38.5248	5.40614e-10	1.95123e-08
Bcin03g00600	-3.5702	5.15876	21.0848	4.3941e-06	5.55273e-05		Botrytis-specific protein of unknown function
Bcin03g00610	-2.90555	7.31602	43.3841	4.49836e-11	2.14048e-09	Bcsda1	nuclear protein required for actin cytoskeleton organization
Bcin03g00770	-2.43768	7.22982	31.4887	2.00604e-08	5.1062e-07
Bcin03g00810	-6.37264	-0.822903	10.8149	0.00100687	0.00539752		Botrytis-specific protein of unknown function
Bcin03g00860	-4.17798	7.81419	80.5061	2.89815e-19	1.35146e-16	Bcaah1	adenine deaminase, converts adenine to hypoxanthine
Bcin03g00980	-5.61958	-1.20442	6.62039	0.0100818	0.0346483		Botrytis-specific protein of unknown function
Bcin03g00990	-2.44632	6.16359	31.7011	1.79823e-08	4.62775e-07
Bcin03g01010	-3.07379	11.467	38.9425	4.36472e-10	1.61025e-08
Bcin03g01030	-3.93272	10.0693	60.7475	6.48841e-15	1.02219e-12	Bcmir1	mitochondrial phosphate carrier, imports inorganic phosphate into mitochondria
Bcin03g01090	-2.73994	6.56129	43.4721	4.30049e-11	2.05914e-09	Bcnop16	constituent of 66S pre-ribosomal particles
Bcin03g01110	-2.36731	2.47018	16.9557	3.82623e-05	0.000350677		Botrytis-specific protein of unknown function
Bcin03g01250	-2.23287	6.92502	29.2998	6.20016e-08	1.38206e-06
Bcin03g01260	-2.17902	4.17401	20.7732	5.17019e-06	6.37821e-05
Bcin03g01520	-2.86609	9.60693	23.8335	1.05038e-06	1.6219e-05		NADP-dependent alcohol dehydrogenase
Bcin03g01700	-2.28653	6.99903	33.2413	8.14022e-09	2.26252e-07	Bcmas2	alpha subunit of mitochondrial processing protease (MPP)
Bcin03g01830	-3.21509	7.39862	58.3397	2.20553e-14	2.82551e-12		MFS multidrug transporter
Bcin03g01840	-2.72445	3.97865	36.3034	1.68868e-09	5.39359e-08		Zn2Cys6 transcription factor
Bcin03g01880	-2.70162	9.12382	34.5193	4.22046e-09	1.24248e-07
Bcin03g02270	-2.26314	5.92592	27.0991	1.93284e-07	3.73063e-06
Bcin03g02680	-2.41318	7.96196	31.6091	1.88548e-08	4.83096e-07	Bcsup45	polypeptide release factor (eRF1) in translation termination
Bcin03g02760	-2.15253	2.93856	12.3747	0.000435186	0.00274238	Bcap4	aspartyl proteinase
Bcin03g02950	-2.59562	6.94384	34.1111	5.20534e-09	1.50934e-07	Bcrpf1	nucleolar protein involved in assembly and export of large ribosomal subunit
Bcin03g03230	-2.36557	7.20712	34.0337	5.41654e-09	1.5477e-07	Bcsas10	subunit of SSU processome complex
Bcin03g03350	-2.30682	4.77214	23.0309	1.59416e-06	2.34064e-05	Bcnam2	mitochondrial leucyl-tRNA synthetase
Bcin03g03940	-2.66176	6.20347	36.9078	1.23853e-09	4.1136e-08
Bcin03g04110	-2.25111	7.92123	25.7418	3.90283e-07	6.95706e-06
Bcin03g04150	-2.48339	5.544	42.4647	7.19713e-11	3.30331e-09
Bcin03g04160	-3.10944	6.58898	59.8964	9.99867e-15	1.4755e-12
Bcin03g04800	-2.00126	7.94162	21.8007	3.02486e-06	4.01638e-05
Bcin03g04900	-2.78721	8.20207	41.3541	1.27004e-10	5.51993e-09
Bcin03g05220	-3.26211	7.85266	57.3803	3.59193e-14	4.26051e-12	Bcutp14	subunit of U3-containing Small Subunit (SSU) processome complex
Bcin03g05340	-2.76875	8.59272	40.1208	2.38729e-10	9.50658e-09	Bcade5,7	enzyme of purine nucleotide biosynthetic pathway, contains aminoimidazole ribotide synthetase and glycinamide ribotide synthetase activities
Bcin03g05660	-5.46075	0.162417	20.2703	6.7235e-06	7.98193e-05
Bcin03g05720	-4.66293	5.2504	80.3775	3.09292e-19	1.38682e-16
Bcin03g05790	-2.92214	7.34544	46.6598	8.44445e-12	5.15421e-10	Bcrpa49	RNA polymerase I subunit A49
Bcin03g05930	-3.36035	8.60831	45.1414	1.83305e-11	9.80263e-10
Bcin03g06010	-2.54518	4.17862	23.2866	1.39569e-06	2.09407e-05	Bcrkm4	ribosomal lysine methyltransferase, specific for monomethylation of Rpl42a and Rpl42b
Bcin03g06350	-2.55158	7.79692	32.8637	9.8854e-09	2.68009e-07
Bcin03g06520	-2.60411	8.3839	35.9562	2.01803e-09	6.32425e-08
Bcin03g06540	-2.18199	6.46032	30.7711	2.90333e-08	6.99319e-07	Bcncs6	protein required for uridine thiolation of Gln, Lys, and Glu tRNAs
Bcin03g06630	-3.33965	10.8789	34.919	3.43716e-09	1.03009e-07		Sclerotiniaceae-specific protein of unknown function
Bcin03g06660	-5.08209	0.563301	18.257	1.93013e-05	0.000196585
Bcin03g06720	-2.00924	7.71163	20.1454	7.17721e-06	8.43467e-05
Bcin03g06810	-2.37914	10.0995	24.7801	6.42579e-07	1.07017e-05
Bcin03g06830	-3.62496	7.76822	45.483	1.53966e-11	8.3099e-10
Bcin03g06870	-3.95393	0.180886	12.051	0.000517641	0.00314797
Bcin03g07080	-3.83683	10.5856	59.2881	1.362e-14	1.91303e-12
Bcin03g07140	-2.57827	5.93315	39.5382	3.21713e-10	1.2378e-08	Bcrps12	ribosomal protein S12
Bcin03g07320	-2.77714	3.70048	26.9792	2.05656e-07	3.94332e-06	Bchem3	porphobilinogen deaminase
Bcin03g07440	-2.14691	6.90358	29.2896	6.23299e-08	1.38672e-06	Bccrd1	cardiolipin synthase, mitochondrial inner membrane phospholipid required for mitochondrial membrane potential and function
Bcin03g07520	-2.99583	7.28703	46.3243	1.00213e-11	5.96062e-10	Bcmto1	mitochondrial protein
Bcin03g07720	-3.53653	8.8855	58.1126	2.47541e-14	3.10304e-12	Bcrpa135	RNA polymerase I subunit A135
Bcin03g07770	-3.55435	-0.0845792	6.58993	0.0102557	0.0351129	Bcalo4	AMID-like oxidoreductase 4
Bcin03g07840	-4.62104	-0.409091	6.01257	0.0142044	0.045493
Bcin03g07850	-4.12499	4.40395	29.7323	4.96025e-08	1.11634e-06
Bcin03g07910	-4.57455	9.21542	91.4102	1.16774e-21	8.00798e-19	Bccat2	carnitine acetyl-CoA transferase
Bcin03g08030	-2.96541	11.728	7.70467	0.0055078	0.0212968
Bcin03g08040	-2.33823	4.57406	23.7825	1.07856e-06	1.66321e-05
Bcin03g08170	-4.19032	9.25369	30.9405	2.6606e-08	6.46297e-07
Bcin03g08460	-2.08116	7.04521	19.7891	8.64755e-06	9.9128e-05
Bcin03g08680	-2.94876	7.90864	31.5226	1.97132e-08	5.02882e-07	Bcutp20	component of SSU processome
Bcin03g08830	-2.13081	6.32572	27.9096	1.27117e-07	2.60902e-06	Bctep1
Bcin04g00200	-3.20881	9.20547	47.7721	4.78763e-12	3.22625e-10	Bchem2	aminolevulinate dehydratase, catalyzes the second step in heme biosynthesis
Bcin04g00580	-3.65055	9.69433	44.0889	3.13791e-11	1.54353e-09
Bcin04g00820	-2.76654	0.510608	6.97838	0.00825005	0.0294576
Bcin04g01420	-2.64944	7.75538	41.482	1.18959e-10	5.21361e-09	Bcdre2	component of cytosolic Fe-S protein assembly machinery
Bcin04g01480	-2.07372	9.34212	18.8691	1.40004e-05	0.00014933
Bcin04g01690	-3.30664	7.90909	58.5185	2.01386e-14	2.69858e-12	Bcdbp3	RNA-dependent ATPase, member of DExD/H-box family
Bcin04g01900	-3.02036	6.63928	47.1546	6.56019e-12	4.22534e-10	Bccyt2	cytochrome C1 heme lyase, involved in maturation of cytochrome C1
Bcin04g01950	-2.68189	7.23524	41.3617	1.26509e-10	5.51993e-09
Bcin04g02220	-3.12551	1.44817	18.9845	1.31783e-05	0.000142121
Bcin04g02240	-4.03584	1.48654	26.4941	2.64349e-07	4.93084e-06		glycerate dehydrogenase
Bcin04g02250	-4.88455	7.76566	82.5541	1.02819e-19	4.99443e-17		NADH-dependent flavin oxidoreductase
Bcin04g02340	-2.09666	7.33686	7.86501	0.00504004	0.0198302
Bcin04g02440	-5.16737	6.0209	10.113	0.00147226	0.00739491		Botrytis-specific protein of unknown function
Bcin04g02570	-4.22059	2.2672	37.6207	8.59266e-10	2.94627e-08
Bcin04g02710	-2.09211	4.85724	18.2733	1.91371e-05	0.00019553
Bcin04g02860	-5.55521	-0.0111103	9.2708	0.00232836	0.0106908		Botrytis-specific protein of unknown function
Bcin04g02900	-3.31276	3.52021	26.0999	3.24202e-07	5.90554e-06		Botrytis-specific protein of unknown function
Bcin04g02940	-2.06344	3.75278	13.9106	0.000191715	0.00137455
Bcin04g02970	-3.36862	7.99932	60.262	8.30353e-15	1.27372e-12	Bcaro2	bifunctional chorismate synthase and flavin reductase, catalyzes the formation of chorismate, a precursor to aromatic amino acids
Bcin04g03020	-3.05169	7.51709	48.5771	3.1756e-12	2.17772e-10	Bcnop15	constituent of 66S pre-ribosomal particles
Bcin04g03060	-2.29853	6.79535	29.6436	5.19236e-08	1.16633e-06	Bctrp5	tryptophan synthase, catalyzes last step of tryptophan biosynthesis
Bcin04g03230	-2.50327	5.43464	38.6566	5.05328e-10	1.85255e-08
Bcin04g03310	-2.82743	6.00141	28.3932	9.90123e-08	2.06861e-06
Bcin04g03390	-2.42869	7.35861	34.7286	3.79026e-09	1.124e-07
Bcin04g03400	-3.24575	7.64128	57.3463	3.65458e-14	4.26051e-12	Bcmpp10	component of the SSU processome and 90S preribosome
Bcin04g03780	-2.46306	3.82721	25.3029	4.89974e-07	8.4374e-06		Botrytis-specific protein of unknown function
Bcin04g03860	-2.64008	6.1495	44.8351	2.14349e-11	1.11062e-09	Bcrrp15	nucleolar protein, constituent of pre-60S ribosomal particles
Bcin04g05060	-3.38472	10.8194	52.4965	4.31025e-13	3.90452e-11
Bcin04g05280	-2.94597	5.82451	44.1847	2.98814e-11	1.48789e-09
Bcin04g05370	-2.31896	9.87656	24.905	6.02275e-07	1.01172e-05	Bcsok1
Bcin04g05390	-2.16591	5.54666	29.3951	5.90259e-08	1.31825e-06
Bcin04g05600	-2.15761	7.42178	24.111	9.09408e-07	1.44047e-05
Bcin04g05680	-2.14148	8.15652	25.3982	4.66351e-07	8.09036e-06
Bcin04g05690	-2.17771	4.24689	22.3868	2.229e-06	3.06435e-05
Bcin04g05700	-7.77455	12.178	137.488	9.43033e-32	1.83231e-28
Bcin04g05720	-2.55589	7.69612	30.424	3.47199e-08	8.26051e-07
Bcin04g05800	-2.16756	6.09099	25.9706	3.46659e-07	6.29495e-06	Bcutp25	nucleolar protein; required for 35S pre-RNA processing and 40S ribosomal subunit biogenesis
Bcin04g05850	-2.34373	7.19774	33.4149	7.445e-09	2.09647e-07
Bcin04g05900	-2.29798	7.76344	26.3171	2.89707e-07	5.35246e-06
Bcin04g06030	-2.15518	7.68455	23.1106	1.52943e-06	2.2627e-05
Bcin04g06160	-2.06598	4.60837	24.1724	8.80856e-07	1.40479e-05		Botrytis-specific protein of unknown function
Bcin04g06190	-2.96548	3.08901	26.1943	3.08731e-07	5.65021e-06
Bcin04g06330	-2.46265	6.88785	29.8648	4.63243e-08	1.04864e-06		nonspecific lipid-transfer protein
Bcin04g06440	-5.18965	4.54593	10.1035	0.00147989	0.00743002		Botrytis-specific protein of unknown function
Bcin04g06610	-3.34213	6.29354	55.3427	1.01245e-13	1.05385e-11
Bcin04g06650	-2.27857	9.78453	24.7966	6.37112e-07	1.06258e-05
Bcin04g06780	-3.71583	5.7013	71.5229	2.74059e-17	6.94562e-15
Bcin05g00008	-4.50962	0.13479	9.63759	0.00190635	0.00914528		Botrytis-specific protein of unknown function
Bcin05g00010	-2.21104	3.16678	20.0538	7.52926e-06	8.76884e-05
Bcin05g00090	-2.41502	9.53103	28.0088	1.20767e-07	2.48307e-06	Bcrrp9	protein involved in pre-rRNA processing
Bcin05g00180	-2.45915	9.89568	24.3093	8.20441e-07	1.32109e-05
Bcin05g00183	-3.26497	3.64475	39.4562	3.35494e-10	1.28657e-08
Bcin05g00187	-2.50636	9.86028	28.6532	8.65692e-08	1.8484e-06
Bcin05g00390	-4.58839	6.0223	42.2593	7.99387e-11	3.61212e-09
Bcin05g00400	-2.80131	6.56103	37.75	8.04162e-10	2.79848e-08
Bcin05g00510	-2.02118	5.54723	30.1299	4.0405e-08	9.44188e-07		haloacid dehalogenase-like hydrolase
Bcin05g01100	-2.16769	7.70621	21.9248	2.83539e-06	3.79506e-05		Botrytis-specific small protein of unknown function
Bcin05g01490	-2.13692	5.16742	27.1687	1.86455e-07	3.61899e-06	Bcutp11	subunit of SSU processome complex
Bcin05g01510	-2.3131	3.92391	25.0196	5.67519e-07	9.60125e-06
Bcin05g01660	-2.21082	3.14391	15.6356	7.67937e-05	0.000641304		CAZY GH1 family protein
Bcin05g01670	-2.91148	5.61164	40.3724	2.0988e-10	8.52537e-09
Bcin05g01780	-2.86912	1.3753	17.6149	2.70466e-05	0.000262976
Bcin05g01790	-4.30512	7.63342	74.6129	5.72675e-18	1.71186e-15	Mrr1	Zn2Cys6 transcription factor regulating ABC transporter BcatrB
Bcin05g01800	-2.99387	0.427957	6.86739	0.0087783	0.0309926
Bcin05g02090	-2.07293	4.4427	25.903	3.59012e-07	6.47889e-06
Bcin05g02320	-2.32599	6.44392	37.6341	8.53378e-10	2.93472e-08	Bcefm2	S-adenosylmethionine-dependent methyltransferase, dimethylates translation elongation factor EF2 and methylates EF3
Bcin05g02330	-2.84496	8.04084	45.6154	1.43906e-11	8.02706e-10	Bcnan1	U3 snoRNP protein, component of SSU processosome
Bcin05g02350	-2.19216	8.64138	24.9605	5.8517e-07	9.84404e-06
Bcin05g02390	-3.0043	8.40587	44.6778	2.3227e-11	1.18763e-09	Bcsfp1	C2H2 zinc finger transcription factor, regulates transcription of ribosomal protein and biogenesis genes
Bcin05g02400	-4.84038	10.5316	54.8054	1.33074e-13	1.3374e-11	Bcrcf2	cytochrome c oxidase subunit
Bcin05g02430	-2.34166	1.42829	6.512	0.0107149	0.036397
Bcin05g02610	-2.31091	9.94842	22.4117	2.20024e-06	3.03555e-05
Bcin05g02680	-3.00174	7.32724	44.1774	2.99925e-11	1.48789e-09	Bctrr1	thioreoxin reductase
Bcin05g02790	-2.76029	6.70812	44.2576	2.87892e-11	1.44666e-09
Bcin05g02850	-5.31892	10.2421	66.6361	3.26544e-16	6.67869e-14
Bcin05g03610	-2.54144	8.7521	13.96	0.000186741	0.00134301		alpha-ketoglutarate-dependent taurine dioxygenase
Bcin05g03810	-2.10386	2.93463	16.0051	6.31707e-05	0.000541105		Botrytis-specific protein of unknown function
Bcin05g03820	-3.45099	7.15151	17.2728	3.23791e-05	0.000304171
Bcin05g03840	-2.72329	5.6874	40.4444	2.0229e-10	8.27474e-09
Bcin05g04170	-2.12272	6.78532	24.0597	9.33937e-07	1.47332e-05	Bcnoc2	nuclear protein involved in ribosome biogenesis
Bcin05g04320	-2.58127	4.66522	40.0336	2.49626e-10	9.89842e-09		conserved fungal protein of unknown function
Bcin05g04500	-2.18071	5.72896	20.5333	5.86029e-06	7.10179e-05		Botrytis-specific protein of unknown function
Bcin05g04510	-2.9511	4.79041	53.9135	2.0951e-13	2.00202e-11
Bcin05g04520	-3.08772	8.80392	39.0106	4.21515e-10	1.56498e-08
Bcin05g04650	-2.16353	3.86788	21.4604	3.61213e-06	4.68412e-05
Bcin05g04790	-2.04151	7.26171	21.7674	3.07779e-06	4.08202e-05		ribonuclease III
Bcin05g04800	-2.17599	8.19801	24.6383	6.91624e-07	1.13723e-05
Bcin05g04870	-2.49165	9.77896	30.1678	3.96234e-08	9.29436e-07
Bcin05g05270	-2.06688	1.67448	9.73915	0.00180384	0.00873668
Bcin05g05280	-2.61095	8.15812	37.2407	1.04414e-09	3.50795e-08
Bcin05g05530	-2.30017	7.9789	31.19	2.3397e-08	5.8265e-07
Bcin05g05740	-2.75041	6.73205	47.5021	5.49446e-12	3.60597e-10	Bcspb4	ATP-dependent RNA helicase
Bcin05g05790	-2.75536	8.95484	38.4307	5.67331e-10	2.02882e-08	Bcnop58	protein involved in producing mature rRNAs and snoRNAs
Bcin05g05960	-2.13646	7.74149	25.5558	4.29774e-07	7.53429e-06	Bcap5	aspartyl proteinase
Bcin05g06280	-6.28093	9.0058	73.8768	8.31466e-18	2.25424e-15		NADP-dependent leukotriene B4 12-hydroxydehydrogenase
Bcin05g06450	-2.54174	6.84585	40.6154	1.85338e-10	7.66194e-09
Bcin05g06800	-2.40744	6.45977	36.1966	1.78378e-09	5.65089e-08	Bcrok1	RNA-dependent ATPase, involved in pre-rRNA processing and in control of cell cycle progression
Bcin05g07030	-3.52343	8.76837	40.8289	1.66159e-10	6.96792e-09
Bcin05g07440	-3.10695	8.11905	47.8129	4.689e-12	3.17816e-10	Bckre33	protein required for biogenesis of small ribosomal subunit
Bcin05g07580	-3.10484	8.13072	46.9101	7.43191e-12	4.63322e-10
Bcin05g07830	-4.95879	0.290181	6.31891	0.0119457	0.0397214		Botrytis-specific small protein of unknown function
Bcin05g08160	-4.61576	5.00311	6.56926	0.0103755	0.0354337		conserved fungal protein of unknown function
Bcin05g08280	-2.83434	10.1412	37.5094	9.0974e-10	3.1011e-08
Bcin06g00024	-4.04669	2.7843	14.7248	0.000124401	0.000966197
Bcin06g00070	-6.43551	-0.280951	11.8432	0.000578716	0.00344258
Bcin06g00240	-2.00518	1.36927	6.10595	0.0134727	0.0436825		Sclerotiniaceae-specific protein of unknown function
Bcin06g00260	-2.47429	7.81581	31.7366	1.76566e-08	4.55401e-07	Bcssz1	Hsp70 family protein
Bcin06g00640	-2.13638	5.16469	26.3921	2.78676e-07	5.17813e-06
Bcin06g00730	-3.10854	7.14873	52.4918	4.32049e-13	3.90452e-11	Bcenp1	protein associated with U3 and U14 snoRNAs, required for pre-rRNA processing and 40S ribosomal subunit synthesis
Bcin06g00860	-2.25871	3.21935	23.0247	1.59937e-06	2.34534e-05
Bcin06g00920	-2.31211	7.38162	22.019	2.69959e-06	3.62578e-05	Bcmet1	S-adenosyl-L-methionine uroporphyrinogen III transmethylase
Bcin06g01020	-2.37073	4.92594	29.1877	6.56942e-08	1.45325e-06
Bcin06g01240	-2.21685	3.72095	19.294	1.12059e-05	0.000123012
Bcin06g01340	-4.30645	2.37724	26.49	2.64904e-07	4.9333e-06
Bcin06g01350	-3.30927	-0.483317	7.32236	0.00681018	0.0251642
Bcin06g01710	-3.16035	5.88642	44.3895	2.69121e-11	1.36409e-09
Bcin06g02220	-2.13059	9.67105	21.5976	3.3627e-06	4.39489e-05
Bcin06g02250	-3.56743	0.70314	12.1573	0.000488962	0.00301764
Bcin06g02350	-2.7976	8.90553	34.4648	4.3402e-09	1.26812e-07	Bcnog2	GTPase, associates with pre-6S ribosomal subunits in nucleolus
Bcin06g02390	-2.18726	8.35825	25.8761	3.64047e-07	6.5596e-06
Bcin06g02530	-2.57452	5.93274	14.909	0.000112823	0.000889884
Bcin06g02880	-3.06828	4.16778	31.0936	2.45886e-08	6.04754e-07		Botrytis-specific protein of unknown function
Bcin06g03440	-2.21578	6.70511	23.067	1.56452e-06	2.30292e-05	Bcaox	mitochondrial alternative oxidase
Bcin06g03530	-3.77682	0.493851	12.8229	0.000342405	0.00223628
Bcin06g03560	-2.75695	4.00146	7.71387	0.0054798	0.0212026
Bcin06g03620	-3.40565	1.09387	16.4157	5.08625e-05	0.000448869		oligopeptide transporter
Bcin06g03770	-2.01179	2.27907	11.2323	0.000803861	0.00450332
Bcin06g03810	-6.47085	-0.241009	15.0047	0.000107243	0.000853402
Bcin06g03820	-5.23058	2.56032	47.4981	5.50577e-12	3.60597e-10
Bcin06g03830	-2.85291	1.11378	6.10788	0.0134581	0.0436545
Bcin06g03860	-5.95853	0.0241581	11.1004	0.000863073	0.00476632
Bcin06g04150	-2.91827	0.00747151	8.86553	0.00290606	0.0127652
Bcin06g04160	-2.44132	3.21309	17.5585	2.78608e-05	0.000268924
Bcin06g04980	-2.18298	6.54129	22.6107	1.98373e-06	2.77961e-05	Bccab2	subunit of CoA-Synthesizing Protein Complex (CoA-SPC)
Bcin06g05040	-2.73905	7.32077	42.6842	6.43293e-11	2.98785e-09	Bcutp21	subunit of U3-containing 90S preribosome and SSU processome complexes
Bcin06g05060	-6.40092	0.226822	8.5337	0.00348631	0.0147633		Botrytis-specific protein of unknown function
Bcin06g05110	-3.07829	6.07263	39.8219	2.78206e-10	1.0873e-08
Bcin06g05230	-3.89407	7.30778	49.5657	1.91839e-12	1.3637e-10
Bcin06g05340	-3.16941	3.8385	39.2785	3.6746e-10	1.39086e-08
Bcin06g05350	-4.24156	8.68766	71.8235	2.35328e-17	6.09656e-15
Bcin06g05360	-3.50892	2.77887	28.3757	9.99111e-08	2.07994e-06
Bcin06g05380	-2.02596	7.24573	19.6727	9.19057e-06	0.000104023
Bcin06g05560	-2.5742	4.60468	37.269	1.02909e-09	3.46737e-08
Bcin06g05640	-3.46751	7.30841	69.5083	7.60918e-17	1.70592e-14	Bcrpc40	RNA polymerase subunit AC40
Bcin06g05800	-2.49148	8.04538	11.566	0.00067169	0.00387844
Bcin06g05850	-4.24092	5.65628	102.6	4.10128e-24	3.98439e-21
Bcin06g06070	-2.4517	4.19514	31.8436	1.671e-08	4.33864e-07
Bcin06g06150	-2.45724	7.02904	36.3924	1.61332e-09	5.19561e-08		conserved fungal protein of unknown function
Bcin06g06530	-5.85854	-0.827532	6.47771	0.0109235	0.0369656		Botrytis-specific protein of unknown function
Bcin06g06610	-2.71613	6.16002	35.5902	2.43511e-09	7.55013e-08	Bcutp13	nucleolar protein, component of small subunit (SSU) processome
Bcin06g06690	-3.54477	6.73406	53.7796	2.24289e-13	2.12582e-11	Bcytm1	constituent of 66S pre-ribosomal particles
Bcin06g06700	-2.00252	2.48195	14.1353	0.000170122	0.00124911
Bcin06g06790	-2.06893	4.73773	18.5951	1.61636e-05	0.000169152	Bcrrp17	component of pre-60S pre-ribosomal particle
Bcin06g06810	-2.82946	5.91764	54.8399	1.30758e-13	1.32555e-11	Bcfcf1	PINc domain nuclease, required for early cleavage of 35S pre-rRNA and maturation of 18S rRNA
Bcin06g06840	-4.62107	0.0460904	6.14037	0.0132129	0.0430565
Bcin06g07090	-3.41233	9.01425	50.3486	1.28719e-12	9.55803e-11
Bcin06g07100	-2.33419	4.51513	24.0966	9.16217e-07	1.44926e-05
Bcin06g07150	-4.63884	-0.339311	5.83941	0.015671	0.0491507
Bcin06g07270	-2.20248	8.09831	27.6884	1.42514e-07	2.88443e-06	Bcrpb5	RNA polymerase subunit ABC27
Bcin06g07360	-2.42343	2.56222	18.9741	1.32506e-05	0.000142505		protein of unknown function shared between Botrytis, Phialocephala, Oidiodendron and Fibulorhizoctonia
Bcin06g07520	-2.52443	7.66123	34.901	3.46894e-09	1.03695e-07
Bcin06g07540	-3.70099	1.13228	20.916	4.79877e-06	5.99615e-05		Helotiales-specific protein of unknown function
Bcin06g07560	-2.87249	6.38958	50.1531	1.42208e-12	1.03616e-10	Bclcp5	protein involved in maturation of 18S rRNA
Bcin07g00400	-2.92064	6.74526	31.0707	2.48797e-08	6.10627e-07
Bcin07g00420	-2.47489	8.82918	28.6408	8.71289e-08	1.85694e-06
Bcin07g00480	-2.0863	6.43647	31.1864	2.34399e-08	5.8265e-07
Bcin07g00620	-2.28228	6.28818	31.1098	2.43841e-08	6.00994e-07	Bcabp140	S-adenosyl-L-methionine-dependent tRNA methyltransferase and actin binding protein
Bcin07g00630	-2.27825	0.639484	6.24245	0.0124724	0.0410743
Bcin07g01220	-2.56669	6.83347	38.9693	4.30519e-10	1.59333e-08	Bcpol5	DNA Polymerase phi
Bcin07g01230	-2.83592	3.69326	16.2264	5.62052e-05	0.000488257		HET domain-containing protein
Bcin07g01250	-2.90905	7.45668	43.4679	4.30974e-11	2.05914e-09
Bcin07g01520	-2.11763	5.74322	28.4476	9.6268e-08	2.0258e-06
Bcin07g01580	-3.43081	9.11045	55.3062	1.03143e-13	1.06411e-11	Bcnog1	GTPase, associates with free 60S ribosomal subunits in nucleolus and required for 60S ribosomal subunit biogenesis
Bcin07g01690	-2.41737	7.06078	31.3858	2.1152e-08	5.34902e-07	Bcade2	phosphoribosylaminoimidazole carboxylase, catalyzes a step in purine nucleotide biosynthesis
Bcin07g02180	-6.57275	8.71532	53.9586	2.0476e-13	1.98581e-11	Bctpo1	MFS polyamine transporter
Bcin07g02210	-2.21633	2.52918	15.0908	0.000102462	0.000820962
Bcin07g02420	-2.11069	8.40354	10.5095	0.00118765	0.00618658		MFS transporter
Bcin07g02450	-2.72186	6.91576	42.5013	7.06355e-11	3.25482e-09	Bcutp18	small-subunit processome protein involved in pre-18S rRNA maturation
Bcin07g02790	-5.76881	9.01843	70.5775	4.42546e-17	1.07483e-14
Bcin07g02850	-2.17055	3.25443	17.1375	3.4769e-05	0.000323493
Bcin07g02940	-2.62709	7.70913	36.4386	1.57556e-09	5.08804e-08
Bcin07g02980	-6.09837	7.80344	103.611	2.4621e-24	2.60938e-21		NADPH dehydrogenase
Bcin07g03730	-3.35353	-0.708097	6.08526	0.0136314	0.0440818
Bcin07g03950	-2.05315	6.71021	23.6713	1.14276e-06	1.75064e-05	Bcdbp9	DEAD-box protein required for 27S rRNA processing, exhibits DNA, RNA and DNA/RNA helicase activities
Bcin07g04100	-2.07439	6.80794	26.5448	2.57499e-07	4.81849e-06		O-methyltransferase
Bcin07g04130	-2.55231	8.1151	33.5125	7.08069e-09	1.99871e-07
Bcin07g04280	-3.20518	8.27269	51.1843	8.40881e-13	6.68177e-11	Bcidh2	subunit of mitochondrial NAD(+)-dependent isocitrate dehydrogenase
Bcin07g04430	-2.32869	8.41271	25.7999	3.78705e-07	6.79222e-06	Bcsst2	GTPase-activating protein for Gpa1p, regulates desensitization to alpha factor pheromone
Bcin07g04490	-2.47514	7.83563	16.4723	4.9365e-05	0.000436644		serine threonine-protein kinase
Bcin07g04500	-3.15419	8.83667	48.5256	3.26004e-12	2.22254e-10		FKBP-type peptidyl-prolyl cis-trans isomerase
Bcin07g04570	-2.75053	3.12165	14.3606	0.00015093	0.00113812
Bcin07g04630	-2.08131	7.17625	28.6638	8.60964e-08	1.84506e-06
Bcin07g04930	-2.29668	4.99441	35.4099	2.67131e-09	8.22094e-08	Bctim22	component of mitochondrial TIM22 complex, involved in insertion of polytopic proteins into inner membrane
Bcin07g05070	-3.38553	6.63403	39.1435	3.93762e-10	1.47131e-08	Bcbrx1	nucleolar constituent of 66S pre-ribosomal particles
Bcin07g05110	-3.5327	8.56034	63.1896	1.87738e-15	3.41977e-13	Bcnop2	rRNA m5C methyltransferase
Bcin07g05250	-2.05173	9.0083	22.4138	2.19787e-06	3.03555e-05
Bcin07g05620	-2.5062	6.63818	22.5534	2.04379e-06	2.8356e-05	Bcmdn1	dynein-related AAA-type ATPase (midasin)
Bcin07g05660	-2.41383	6.03424	40.8038	1.68307e-10	7.00758e-09	Bcnoc3	subunit of nuclear complex with Noc2p and pre-replicative complexes
Bcin07g05670	-2.64504	6.22266	43.8982	3.4591e-11	1.68026e-09	Bcnip7	nucleolar constituent of 66S pre-ribosomal particles
Bcin07g05810	-4.152	8.07228	70.151	5.49334e-17	1.25571e-14	Bcccp2	cytochrome C peroxidase 2
Bcin07g05820	-3.08458	3.5237	25.9746	3.45945e-07	6.29178e-06
Bcin07g05890	-3.38681	8.82698	50.8796	9.82077e-13	7.58215e-11
Bcin07g06100	-3.17782	6.41968	44.7813	2.20316e-11	1.13648e-09
Bcin07g06140	-2.33122	7.8949	29.944	4.4471e-08	1.02186e-06	Bcmdj1	co-chaperone involved in protein folding/refolding in the mitochodrial matrix
Bcin07g06410	-3.64537	1.99299	22.2292	2.4197e-06	3.28042e-05		Botrytis-specific protein of unknown function
Bcin07g06420	-2.16814	4.04408	22.3694	2.24929e-06	3.08134e-05
Bcin07g06570	-2.18265	7.40935	29.8993	4.55083e-08	1.0362e-06	Bcleu1=Pro4	isopropylmalate isomerase, catalyzes second step in leucine biosynthesis
Bcin07g06580	-2.11076	6.91548	29.2188	6.46493e-08	1.43286e-06	Bckrr1	nucleolar protein required for rRNA synthesis and ribosomal assembly
Bcin07g06670	-2.3184	5.62094	26.8434	2.20627e-07	4.18905e-06
Bcin07g07070	-2.12391	8.41874	19.9661	7.88291e-06	9.14418e-05		conserved fungal protein of unknown function
Bcin07g07100	-2.60508	3.62548	13.4689	0.000242554	0.00167121
Bcin07g07110	-2.26729	6.8505	33.8318	6.00893e-09	1.71277e-07
Bcin08g00010	-2.93111	3.65745	36.0416	1.93146e-09	6.06928e-08		cytochrome P450
Bcin08g00110	-2.44727	2.83447	7.51596	0.00611548	0.0231175		abhydrolase family protein
Bcin08g00400	-4.11404	11.7933	37.972	7.1768e-10	2.52009e-08
Bcin08g00410	-2.37105	8.15876	12.8093	0.000344906	0.00224884
Bcin08g00500	-2.1414	1.0142	8.16667	0.00426673	0.0174206
Bcin08g00980	-2.06364	2.63689	9.9136	0.00164062	0.00806604		Botrytis-specific protein of unknown function
Bcin08g00990	-3.5706	8.46027	58.1726	2.40098e-14	3.04246e-12		Botrytis-specific small secreted peptide of unknown function
Bcin08g01070	-5.91184	0.847084	13.5637	0.0002306	0.00160306
Bcin08g01410	-3.25676	7.21007	57.0911	4.16085e-14	4.70943e-12	BcphnA	Phosducin-Like Protein
Bcin08g01510	-2.97605	8.80199	44.9933	1.97709e-11	1.03358e-09	Bczuo1	ribosome-associated chaperone
Bcin08g01630	-2.27053	4.6588	28.9341	7.48822e-08	1.62565e-06		Botrytis-specific protein of unknown function
Bcin08g01680	-3.78314	-0.119841	9.13461	0.00250819	0.0113592		Botrytis-specific small protein of unknown function
Bcin08g01720	-2.35978	7.18406	30.3277	3.64871e-08	8.62813e-07
Bcin08g01760	-7.0294	-0.234162	16.4924	4.88443e-05	0.000432696
Bcin08g01770	-6.29893	-0.882681	7.81053	0.00519426	0.0203272		taurine catabolism dioxygenase
Bcin08g01780	-2.02075	5.12745	21.907	2.86191e-06	3.82616e-05		MFS transporter
Bcin08g01800	-5.58112	-1.13076	6.57313	0.010353	0.035384		ornithine decarboxylase
Bcin08g01960	-2.03262	2.63235	11.1522	0.000839306	0.00466601
Bcin08g02140	-2.15968	8.05992	27.426	1.63218e-07	3.24156e-06		CAZY GT5 family protein, glucan synthase
Bcin08g02500	-2.44159	7.12709	35.4166	2.66205e-09	8.22094e-08	Bcxdj1	chaperone facilitating mitochondrial protein import
Bcin08g02710	-4.73127	8.20564	26.2393	3.01616e-07	5.55489e-06
Bcin08g02730	-2.23414	5.48054	32.2774	1.33656e-08	3.53324e-07
Bcin08g02870	-3.32942	8.34828	47.4203	5.72862e-12	3.73096e-10
Bcin08g02890	-2.14565	5.00156	20.2626	6.75063e-06	7.99165e-05
Bcin08g02920	-3.97047	6.61577	88.3167	5.57696e-21	2.82679e-18	Bcrsr1	GTP-binding protein of Ras superfamily
Bcin08g02930	-2.15675	5.43248	27.849	1.31162e-07	2.6779e-06
Bcin08g03420	-2.95075	6.46361	45.8599	1.27023e-11	7.1885e-10
Bcin08g03710	-3.24205	8.90768	47.5962	5.23691e-12	3.48868e-10	Bcnde2	external NADH dehydrogenase 2
Bcin08g03740	-4.7115	8.18903	77.3431	1.43692e-18	5.40376e-16
Bcin08g03880	-2.851	4.16457	27.2346	1.802e-07	3.52479e-06	Bcaba3	protein of unknown function in ABA cluster
Bcin08g04040	-2.06816	3.85042	19.3935	1.06367e-05	0.000117761
Bcin08g04150	-2.9402	8.82798	37.4543	9.35779e-10	3.18056e-08	Bcrrp5	RNA binding protein involved in synthesis of both 18S and 5.8S rRNAs
Bcin08g04170	-2.14145	8.32755	23.6877	1.13303e-06	1.74259e-05	Bctif3	translation initiation factor eIF-4B
Bcin08g04270	-2.9295	7.37713	51.8879	5.87614e-13	5.0003e-11	Bcspb1	S-adenosyl-L-methionine-dependent methyltransferase involved in rRNA processing and 60S ribosomal subunit maturation
Bcin08g04600	-3.11645	5.78754	60.4824	7.42386e-15	1.15396e-12
Bcin08g04630	-3.53699	3.68028	30.5463	3.26001e-08	7.78795e-07
Bcin08g04760	-2.16049	5.93538	24.0229	9.51983e-07	1.49572e-05
Bcin08g04770	-3.28938	7.09093	50.288	1.32756e-12	9.79537e-11	Bcrib3	3,4-dihydroxy-2-butanone-4-phosphate synthase, required for riboflavin biosynthesis from ribulose-5-phosphate
Bcin08g04860	-2.59271	5.9378	43.2288	4.86983e-11	2.30783e-09
Bcin08g04900	-5.57954	1.4767	11.612	0.000655294	0.00380259
Bcin08g05160	-2.0168	8.57984	20.4346	6.17044e-06	7.40834e-05
Bcin08g05200	-3.13768	3.06163	26.5003	2.63493e-07	4.92275e-06
Bcin08g05250	-2.79937	7.21854	46.117	1.11397e-11	6.36604e-10	Bcmrt4	protein involved in mRNA turnover and ribosome assembly
Bcin08g05530	-2.00331	5.67496	22.3963	2.21805e-06	3.0529e-05
Bcin08g05590	-4.1186	8.57329	61.3954	4.66891e-15	7.55974e-13	Bcsqt1	protein involved in 60S ribosomal subunit assembly or modification
Bcin08g05600	-4.3989	9.82556	45.7774	1.32483e-11	7.46127e-10
Bcin08g05610	-2.62669	1.53148	12.5344	0.000399533	0.00255079		Botrytis-specific protein of unknown function
Bcin08g05780	-3.05437	8.58912	35.8052	2.18064e-09	6.81553e-08		abhydrolase family protein, putative prolyl oligopeptidase
Bcin08g05790	-2.50771	5.36275	9.03577	0.00264747	0.0118767		Botrytis-specific protein of unknown function
Bcin08g05800	-4.20332	10.6997	56.1559	6.69478e-14	7.16034e-12		aspartyl-tRNA synthetase
Bcin08g05810	-2.38731	0.664701	8.08475	0.00446392	0.0180508
Bcin08g05890	-3.40001	7.48184	59.6573	1.12899e-14	1.62491e-12	Bcebp2	required for 25S rRNA maturation and 60S ribosomal subunit assembly
Bcin08g06040	-4.54254	9.92954	61.2725	4.96984e-15	7.93677e-13	Bcagc1	mitochondrial amino acid transporter, acts as glutamate uniporter and aspartate-glutamate exchanger
Bcin08g06270	-3.31406	3.14062	37.197	1.06779e-09	3.57711e-08
Bcin08g06340	-2.55571	1.57469	11.7401	0.000611664	0.00360869		Botrytis-specific protein of unknown function
Bcin08g06660	-2.00748	5.93883	17.2367	3.30005e-05	0.000309012
Bcin08g06850	-2.7404	5.58908	46.2573	1.03698e-11	6.07491e-10
Bcin08g06950	-2.22187	6.83863	29.7993	4.79171e-08	1.08259e-06
Bcin08g07030	-2.54528	3.39683	19.9343	8.01496e-06	9.26968e-05
Bcin08g07040	-4.41986	11.7068	73.0138	1.28747e-17	3.41122e-15
Bcin09g00080	-2.09484	8.61218	22.8134	1.7852e-06	2.54112e-05
Bcin09g00150	-2.2551	6.00393	29.7335	4.95719e-08	1.11634e-06	Bchxt1	hexose transporter
Bcin09g00180	-2.31997	7.40309	26.8581	2.18956e-07	4.1641e-06
Bcin09g00280	-2.298	8.51163	24.1675	8.83114e-07	1.40647e-05
Bcin09g00320	-2.70409	1.31759	7.74679	0.0053808	0.020875
Bcin09g00480	-2.53778	5.20706	27.6388	1.46215e-07	2.94909e-06		metallo-beta-lactamase superfamily
Bcin09g00700	-3.54561	-0.470367	6.34718	0.0117568	0.0392725	Bccit3	dual specificity mitochondrial citrate and methylcitrate synthase
Bcin09g00870	-4.20635	10.8753	70.9677	3.63113e-17	9.00675e-15	Bcnew1	ATP binding cassette protein, involved in poly(A)+-mRNA export from nucleus
Bcin09g00880	-2.38219	4.76351	21.6785	3.22389e-06	4.23722e-05		conserved fungal protein of unknown function
Bcin09g00910	-2.98652	4.66119	46.3749	9.76604e-12	5.83859e-10
Bcin09g01000	-2.87621	6.8132	51.4337	7.4058e-13	6.08006e-11	Bcnop13	nucleolar protein in preribosomal complexes, contains RNA recognition motif (RRM)
Bcin09g01320	-3.05931	5.79863	54.0938	1.91142e-13	1.87255e-11
Bcin09g01380	-4.11321	2.03102	28.7667	8.16448e-08	1.76262e-06	Bcmrc1	S-phase checkpoint protein required for DNA replication
Bcin09g01390	-2.43131	6.71473	39.945	2.61215e-10	1.0288e-08	Bcutp15	nucleolar component of SSU processome
Bcin09g01430	-2.9457	6.3168	50.7848	1.03067e-12	7.85331e-11
Bcin09g01530	-3.36339	4.52314	44.1303	3.07233e-11	1.51768e-09	Bctes1	peroxisomal acyl-CoA thioesterase, involved in fatty acid oxidation
Bcin09g01770	-3.99393	2.63377	45.6911	1.38449e-11	7.75978e-10		C2H2 zinc finger protein
Bcin09g01890	-3.42565	5.54725	70.3288	5.01985e-17	1.19431e-14
Bcin09g01900	-2.28857	4.95494	33.2387	8.15112e-09	2.26252e-07
Bcin09g01910	-2.19411	2.35323	16.5115	4.83559e-05	0.000430003
Bcin09g02000	-2.24287	5.77594	22.6845	1.90906e-06	2.69441e-05	Bchis7	imidazole glycerol phosphate synthase, catalyzes fifth step of histidine biosynthesis
Bcin09g02170	-3.09327	6.80471	48.7761	2.86914e-12	1.99098e-10
Bcin09g02180	-3.26873	8.11259	51.4487	7.3494e-13	6.07655e-11	Bctsr1	protein required for processing of 20S pre-rRNA in cytoplasm
Bcin09g02190	-2.27519	6.97711	30.7374	2.95422e-08	7.10109e-07	Bcutp7	nucleolar component of SSU processome
Bcin09g02540	-2.99653	3.47474	17.7532	2.51488e-05	0.000246581
Bcin09g02580	-2.25167	6.11702	36.2287	1.75467e-09	5.57382e-08
Bcin09g02600	-2.50373	7.09439	38.6429	5.08886e-10	1.85975e-08	Bcmge1	mitochondrial matrix cochaperone
Bcin09g02820	-3.89349	8.43013	50.8606	9.91621e-13	7.60547e-11	Bcrcn1	calcipressin, regulator of calcineurin
Bcin09g03170	-3.0336	6.53609	19.4082	1.05551e-05	0.000117024
Bcin09g03220	-3.28789	9.33883	50.1758	1.40571e-12	1.03068e-10	Bcfum1	fumarase, converts fumaric acid to L-malic acid in TCA cycle
Bcin09g03330	-2.51369	11.6243	29.1162	6.81663e-08	1.50224e-06
Bcin09g03630	-5.96969	4.499	115.722	5.46947e-27	7.08479e-24
Bcin09g03710	-2.53878	8.52969	31.1102	2.43784e-08	6.00994e-07	Bcade4	phosphoribosylpyrophosphate amidotransferase (PRPPAT), catalyzes first step of purine nucleotide biosynthesis
Bcin09g03840	-6.44924	2.36086	66.7636	3.06093e-16	6.3722e-14		Helotiales-specific protein of unknown function
Bcin09g03860	-3.0776	7.64953	46.7949	7.88197e-12	4.8618e-10
Bcin09g04120	-2.24253	5.48701	30.3809	3.55007e-08	8.41194e-07
Bcin09g04270	-2.55967	4.47735	19.2608	1.14023e-05	0.000124816		Botrytis-specific small protein of unknown function
Bcin09g04340	-2.5984	5.30696	45.4215	1.58877e-11	8.53542e-10
Bcin09g04460	-2.22906	3.50232	25.2654	4.99588e-07	8.57761e-06
Bcin09g04510	-2.26065	6.14565	30.5679	3.22379e-08	7.71724e-07
Bcin09g04520	-2.21786	2.94992	14.131	0.000170511	0.00125098
Bcin09g04660	-2.47114	6.3938	37.4105	9.57038e-10	3.24336e-08
Bcin09g04920	-2.54628	5.87937	40.8534	1.64088e-10	6.90591e-09
Bcin09g05080	-2.28366	4.27092	24.8854	6.08412e-07	1.02056e-05		MFS transporter
Bcin09g05120	-3.25681	7.49384	35.1896	2.99112e-09	9.10456e-08
Bcin09g05270	-2.62761	2.80833	14.5455	0.000136813	0.00104825
Bcin09g05280	-5.98997	9.32332	43.8171	3.60534e-11	1.74403e-09		thioesterase superfamily protein
Bcin09g06110	-2.11207	8.65551	24.0081	9.59315e-07	1.50318e-05
Bcin09g06850	-5.19716	0.380407	6.99541	0.00817191	0.0292054
Bcin10g00400	-2.60431	7.6402	34.4778	4.31133e-09	1.26285e-07	Bckri1	nucleolar protein required for 40S ribosome biogenesis
Bcin10g00440	-3.67491	7.55429	74.2571	6.8576e-18	1.99865e-15
Bcin10g00450	-2.66642	6.55396	45.121	1.85227e-11	9.86015e-10
Bcin10g00470	-2.49586	0.64979	9.04057	0.00264054	0.0118626
Bcin10g00520	-2.15003	9.60875	19.1524	1.20688e-05	0.000131248		zf-3CxxC zinc-binding protein
Bcin10g00540	-2.5433	9.04332	32.629	1.11541e-08	2.99008e-07
Bcin10g00740	-2.63478	7.35944	33.7827	6.16252e-09	1.748e-07
Bcin10g00770	-2.1208	6.83274	27.5416	1.53748e-07	3.07443e-06
Bcin10g01180	-3.09495	9.45932	40.5564	1.91021e-10	7.84129e-09	Bcarb1	ABC family protein involved in 40S and 60S ribosome biogenesis
Bcin10g01340	-5.55701	0.673573	10.0632	0.0015126	0.00755846		Sclerotiniaceae-specific protein of unknown function
Bcin10g01470	-5.41557	3.14304	44.4691	2.5841e-11	1.31552e-09
Bcin10g01550	-2.55207	9.29179	22.9836	1.63386e-06	2.38057e-05		proton dependent oligopeptide transporter
Bcin10g01670	-6.00327	-0.27159	9.98287	0.00158003	0.00783498
Bcin10g01760	-2.55196	6.90932	40.292	2.18705e-10	8.85298e-09
Bcin10g01980	-2.0722	3.04197	9.57236	0.00197529	0.00941068
Bcin10g02140	-2.1251	9.01462	23.2667	1.4102e-06	2.11312e-05
Bcin10g02320	-2.15276	4.98894	26.2497	3.00003e-07	5.53391e-06
Bcin10g02330	-2.0441	7.44194	25.2834	4.94962e-07	8.51072e-06	Bcrpo26	RNA polymerase subunit ABC23
Bcin10g02640	-2.04337	6.92166	27.6089	1.48492e-07	2.97956e-06
Bcin10g02840	-3.07954	6.29683	46.2061	1.06443e-11	6.14314e-10
Bcin10g03160	-2.89539	5.45306	32.6284	1.1157e-08	2.99008e-07
Bcin10g03320	-2.01676	5.36784	21.7574	3.09395e-06	4.09413e-05
Bcin10g03400	-2.47259	7.38496	37.944	7.28052e-10	2.54884e-08	Bcrbg1	member of DRG family of GTP-binding proteins, associates with translating ribosomes
Bcin10g03530	-2.4601	10.5515	30.0253	4.26454e-08	9.8839e-07
Bcin10g03570	-2.37532	4.52742	33.0303	9.07319e-09	2.47138e-07		Botrytis-specific protein of unknown function
Bcin10g03590	-4.22664	8.29917	77.7757	1.15432e-18	4.64036e-16		peroxisomal carrier protein
Bcin10g03630	-2.6896	8.07997	39.2261	3.77452e-10	1.42406e-08	Bcclu1	subunit of eukaryotic translation initiation factor 3 (eIF3)
Bcin10g03740	-2.2852	1.46439	13.7639	0.000207284	0.0014619
Bcin10g03880	-3.34813	8.21134	50.5492	1.16216e-12	8.7977e-11
Bcin10g03890	-2.30161	6.08852	24.6083	7.02483e-07	1.15346e-05
Bcin10g03950	-2.98684	8.0224	38.0491	6.89873e-10	2.42977e-08	Bcutp10	nucleolar component of SSU processome
Bcin10g04050	-3.15821	7.89471	41.3193	1.29285e-10	5.58222e-09	Bcdrs1	nucleolar DEAD-box protein required for ribosome assembly and function
Bcin10g04310	-2.3254	6.65106	29.8826	4.5901e-08	1.04108e-06
Bcin10g04370	-2.6999	7.84727	35.1036	3.12617e-09	9.4662e-08
Bcin10g04450	-2.74411	5.05779	46.4644	9.32978e-12	5.63558e-10
Bcin10g04550	-2.51754	8.53755	33.7534	6.25592e-09	1.77018e-07	Bcnop1	histone glutamine methyltransferase, modifies H2A at Q105 in nucleolus
Bcin10g04620	-3.65223	10.0106	58.3626	2.18e-14	2.82382e-12
Bcin10g04630	-3.38318	7.79203	46.4526	9.38621e-12	5.64044e-10
Bcin10g04950	-2.23749	8.13196	28.3017	1.03806e-07	2.14951e-06
Bcin10g05000	-2.20986	6.97015	32.1317	1.44069e-08	3.78277e-07
Bcin10g05080	-2.03215	5.92771	21.8449	2.95607e-06	3.93849e-05
Bcin10g05120	-2.39532	9.18732	21.7345	3.13113e-06	4.13863e-05		mannitol 1-phosphate dehydrogenase
Bcin10g05620	-2.19164	2.31509	17.9861	2.22529e-05	0.000222681
Bcin10g05670	-3.35601	5.90891	74.1348	7.29619e-18	2.07461e-15	Bcbim1	microtubule plus end-tracking protein
Bcin10g05840	-2.39293	0.444618	8.12977	0.00435443	0.0177187
Bcin10g05890	-3.05853	7.81969	47.0932	6.76884e-12	4.31725e-10
Bcin10g06250	-5.87148	-1.12452	9.71576	0.00182695	0.00883757		SNF2 family DEAD-like helicase
Bcin11g00020	-3.42877	-0.101805	7.26993	0.00701187	0.0257104
Bcin11g00060	-2.91832	5.84734	51.2014	8.33601e-13	6.68177e-11	Bcagp2	plasma membrane regulator of polyamine and carnitine transport
Bcin11g00130	-2.60312	7.58928	36.2857	1.70411e-09	5.42802e-08	Bcmak21	constituent of 66S pre-ribosomal particles
Bcin11g00350	-2.41099	7.46972	34.8394	3.58053e-09	1.06484e-07
Bcin11g00640	-5.71849	-1.13955	5.9164	0.0150006	0.047508		Botrytis-specific C2H2 zinc finger containing protein
Bcin11g00760	-2.2976	5.00519	12.9245	0.000324308	0.00213483		S-adenosylmethionine-dependent methyltransferases
Bcin11g00840	-4.31455	-0.407003	11.4782	0.000704185	0.00403608		Botrytis-specific protein of unknown function
Bcin11g01010	-2.50894	1.60035	16.916	3.90708e-05	0.000356965		Botrytis-specific protein of unknown function
Bcin11g01030	-2.44244	7.62885	31.5473	1.94644e-08	4.97622e-07
Bcin11g01050	-3.01894	9.15837	42.2731	7.93766e-11	3.60067e-09
Bcin11g01060	-4.2648	9.39164	78.233	9.15745e-19	3.81277e-16
Bcin11g01070	-2.99221	1.85675	17.0306	3.67813e-05	0.000337901
Bcin11g01080	-3.07082	6.64834	57.3493	3.64902e-14	4.26051e-12
Bcin11g01390	-2.15921	3.34614	11.6912	0.000627962	0.00368329
Bcin11g01570	-3.39181	7.85055	51.0166	9.15901e-13	7.21458e-11	Bcpuf6	Pumilio-homology domain proteinGag:GFP protein levels; co-sediments with the 60S ribosomal subunit and is required for its biogenesis [Source:SGD;Acc:S000002904]
Bcin11g01590	-2.16563	7.06238	27.871	1.29678e-07	2.65225e-06
Bcin11g01720	-2.38345	8.61251	23.5301	1.22976e-06	1.86674e-05	Bcltf3	C2H2 Zn-finger light-responsive transcription factor
Bcin11g01900	-2.24124	3.83854	21.3515	3.82318e-06	4.92493e-05
Bcin11g02100	-4.13314	5.27987	36.3069	1.6857e-09	5.39359e-08
Bcin11g02110	-2.48351	8.75502	30.8145	2.83903e-08	6.88095e-07	Bchmt1	nuclear SAM-dependent methyltransferase, modifies hnRNPs
Bcin11g02250	-3.1753	8.08107	52.38	4.5736e-13	4.03932e-11	Bcnug1	GTPase that associates with nuclear 60S pre-ribosomes
Bcin11g02350	-3.31069	5.87765	52.1334	5.18551e-13	4.44505e-11	Bcrrp1	nucleolar protein necessary for biogenesis of 60S ribosomal subunits and processing of pre-rRNAs
Bcin11g02580	-2.88258	7.24399	41.7694	1.027e-10	4.60493e-09	Bctim44	component of the TIM23 complex, mitochondrial import motor
Bcin11g02590	-2.21205	6.63509	25.8472	3.6955e-07	6.63823e-06
Bcin11g03040	-2.31698	9.08812	22.3822	2.23438e-06	3.06813e-05
Bcin11g03130	-2.88345	7.32477	49.8274	1.67887e-12	1.2076e-10
Bcin11g03140	-2.40017	7.25069	32.3262	1.30343e-08	3.45349e-07	Bcrrp3	protein involved in rRNA processing
Bcin11g03180	-2.11021	5.47991	12.3129	0.00044984	0.00281797
Bcin11g03210	-2.09043	6.26753	28.3952	9.89122e-08	2.06861e-06
Bcin11g03230	-2.02352	5.44867	20.2034	6.96276e-06	8.21578e-05
Bcin11g03330	-2.44993	3.27618	17.885	2.34667e-05	0.000232672
Bcin11g03340	-2.68161	3.97264	14.0077	0.000182066	0.0013167		Botrytis-specific protein of unknown function
Bcin11g03380	-2.34812	8.08476	27.5074	1.56494e-07	3.11865e-06
Bcin11g03660	-2.80927	7.65328	45.5081	1.52012e-11	8.28645e-10		Zn2Cys6 transcription factor
Bcin11g03790	-4.12303	0.527536	11.8371	0.000580618	0.00344997		Botrytis-specific protein of unknown function
Bcin11g03860	-2.79041	10.01	35.0056	3.28764e-09	9.87816e-08
Bcin11g03870	-2.77145	1.45633	16.5772	4.67085e-05	0.000416624
Bcin11g04150	-2.97951	7.1163	46.2981	1.01563e-11	6.00262e-10	Bcerb1	constituent of 66S pre-ribosomal particles
Bcin11g04360	-2.21578	7.92507	28.5089	9.3271e-08	1.96628e-06
Bcin11g04590	-2.21592	7.34095	23.0529	1.57606e-06	2.31699e-05
Bcin11g04690	-2.39379	5.88441	36.6321	1.42663e-09	4.65872e-08	Bcerg2	C-8 sterol isomerase, catalyzes an intermediate step in ergosterol biosynthesis
Bcin11g04900	-2.56797	2.17803	14.3639	0.00015066	0.00113682
Bcin11g05020	-5.86187	-1.00767	7.85293	0.00507383	0.0199295		Botrytis-specific protein of unknown function
Bcin11g05060	-2.19087	7.05888	20.2234	6.89049e-06	8.13874e-05
Bcin11g05080	-2.95516	7.22848	40.5665	1.90035e-10	7.82836e-09
Bcin11g05340	-4.94195	7.97705	88.5222	5.0268e-21	2.82587e-18
Bcin11g05350	-2.22397	6.98753	28.2815	1.04894e-07	2.16818e-06
Bcin11g05650	-2.53364	6.62287	25.3506	4.78002e-07	8.26788e-06
Bcin11g06260	-2.67083	8.05537	40.8048	1.68219e-10	7.00758e-09
Bcin11g06310	-6.5134	3.67232	89.3069	3.38073e-21	2.07435e-18
Bcin11g06400	-6.28921	10.2073	113.888	1.37849e-26	1.60705e-23
Bcin11g06480	-2.05428	8.26327	24.6776	6.77666e-07	1.11585e-05		metallo-hydrolase/oxidoreductase
Bcin12g00040	-2.18203	1.08406	6.00089	0.0142987	0.0457533		NADB-Rossmann superfamily protein
Bcin12g00190	-3.94153	9.53674	56.8768	4.63998e-14	5.20124e-12	Bcgua1	GMP synthase; catalyzes second step in biosynthesis of GMP from inosine 5'-phosphate (IMP)
Bcin12g00210	-3.14203	6.5488	52.455	4.4021e-13	3.94767e-11	Bcmia40	Mitochondrial oxidoreductase
Bcin12g00280	-2.32475	6.15361	23.2106	1.45194e-06	2.16178e-05
Bcin12g00420	-2.77519	8.13203	38.4616	5.58405e-10	2.00922e-08	Bcnmd3	protein involved in nuclear export of large ribosomal subunit
Bcin12g00640	-3.08805	11.4251	19.2838	1.12659e-05	0.000123554
Bcin12g00650	-2.24595	6.04126	21.3746	3.7775e-06	4.87687e-05
Bcin12g00670	-3.8577	7.00028	77.7034	1.19734e-18	4.65286e-16	Bcemw1	cell wall integrity protein
Bcin12g00940	-3.79806	8.95209	67.1822	2.47534e-16	5.24683e-14
Bcin12g01040	-3.13376	8.74201	50.087	1.47079e-12	1.065e-10	Bcbms1	GTPase required for ribosomal subunit synthesis and rRNA processing
Bcin12g01500	-2.51027	7.24872	31.66	1.83664e-08	4.71619e-07	Bcurb1	nucleolar protein required for normal accumulation of 25S and 5.8S rRNAs
Bcin12g01790	-2.13696	7.58204	28.5588	9.08962e-08	1.92317e-06	Bcsyo1	transport adaptor or symportin, facilitates nuclear coimport of 5S-rRNA binding proteins Rpl5p and Rpl11p
Bcin12g01810	-2.56235	7.02163	39.4242	3.41049e-10	1.30359e-08	Bcdbp10	ATP-dependent RNA helicase of DEAD-box protein family, constituent of 66S pre-ribosomal particles
Bcin12g01820	-2.67351	7.18998	44.8822	2.09255e-11	1.08906e-09	Bchca4	DEAD box RNA helicase, component of the SSU complex
Bcin12g01860	-2.31552	7.51385	22.5517	2.04558e-06	2.8356e-05
Bcin12g01930	-2.04293	4.59321	26.6768	2.40488e-07	4.52926e-06
Bcin12g01940	-2.52503	6.97803	38.5452	5.34992e-10	1.94297e-08	Bclia1	deoxyhypusine hydroxylase
Bcin12g02300	-3.13516	7.16264	33.195	8.33655e-09	2.29758e-07	Bchxt6	MFS hexose transporter
Bcin12g02370	-2.97407	4.33282	49.5511	1.93275e-12	1.36558e-10
Bcin12g02730	-2.24126	3.4812	12.7515	0.000355718	0.00231286
Bcin12g02750	-2.15461	5.70604	29.0533	7.04155e-08	1.54016e-06
Bcin12g02850	-2.67692	6.97293	45.0496	1.92108e-11	1.01339e-09	Bcesf1	nucleolar protein involved in pre-rRNA processing
Bcin12g03180	-3.15781	9.41758	34.7202	3.80666e-09	1.124e-07	Bccpr1	NADPH cytochrome P450 oxidoreductase
Bcin12g03210	-2.14215	7.46683	28.4049	9.84172e-08	2.06358e-06
Bcin12g03340	-3.14379	8.69508	49.246	2.25796e-12	1.58574e-10	Bccuz1	protein with role in ubiquitin-proteasome pathway
Bcin12g03490	-2.64063	6.05707	24.5389	7.28256e-07	1.18741e-05
Bcin12g03770	-2.69525	7.37785	43.7058	3.81636e-11	1.83848e-09	Bcnop53	nucleolar protein, involved in biogenesis of 60S subunit of ribosome
Bcin12g03940	-3.65895	8.90631	62.2263	3.06164e-15	5.24892e-13	Bchsp10	mitochondrial matrix co-chaperonin
Bcin12g03950	-2.54568	6.03981	42.3669	7.56601e-11	3.459e-09	Bcmrpl19	mitochondrial ribosomal protein of large subunit
Bcin12g04280	-3.04242	8.90462	42.8971	5.76964e-11	2.7122e-09
Bcin12g04380	-3.54096	11.3095	41.246	1.34223e-10	5.75286e-09
Bcin12g04430	-2.03761	7.49873	21.5804	3.39307e-06	4.41971e-05	Bcrpo41	mitochondrial RNA polymerase
Bcin12g04490	-2.77929	5.92355	50.4645	1.21338e-12	9.12616e-11
Bcin12g04580	-2.57033	8.89987	35.3821	2.70963e-09	8.31285e-08
Bcin12g04620	-4.00379	7.59896	58.6487	1.88489e-14	2.55512e-12		Sclerotiniaceae-specific protein of unknown function
Bcin12g04650	-2.04463	7.35188	22.3412	2.28251e-06	3.11222e-05	Bcrip1	ubiquinol-cytochrome-c reductase
Bcin12g04690	-3.23443	8.10924	51.1805	8.42528e-13	6.68177e-11
Bcin12g04700	-2.14155	4.55977	24.0514	9.37999e-07	1.47773e-05
Bcin12g04810	-3.14285	5.91988	57.4251	3.51091e-14	4.2196e-12
Bcin12g04860	-3.06069	9.38852	36.7504	1.34264e-09	4.4216e-08
Bcin12g04970	-3.7781	4.21176	44.3648	2.72544e-11	1.37546e-09
Bcin12g05210	-2.41338	10.3356	28.7285	8.3269e-08	1.79105e-06	Bcmdh1	mitochondrial malate dehydrogenase, catalyzes interconversion of malate and oxaloacetate
Bcin12g05380	-6.15663	0.158779	9.68617	0.0018566	0.00894392
Bcin12g05470	-2.16572	7.76355	25.79	3.80664e-07	6.81687e-06		conserved fungal protein of unknown function
Bcin12g05570	-2.69374	6.71605	28.5392	9.1819e-08	1.93918e-06
Bcin12g05620	-3.29854	0.417998	7.51344	0.00612404	0.0231423
Bcin12g05690	-2.04892	4.15175	22.9755	1.64083e-06	2.38216e-05	Bcgst20	glutathione S-transferase
Bcin12g05780	-3.24343	8.3011	52.7724	3.74529e-13	3.438e-11
Bcin12g05950	-5.89401	-0.271948	12.4078	0.000427548	0.00270155
Bcin12g06020	-4.22495	11.4581	38.8838	4.49809e-10	1.65422e-08		plasma membrane H+-ATPase Pma1
Bcin12g06240	-3.01401	6.80845	54.3826	1.65018e-13	1.63032e-11	Bcpex12	C3HC4-type RING-finger peroxin and E3 ubiquitin ligase, required for peroxisome biogenesis and peroxisomal matrix protein import
Bcin12g06260	-4.05109	5.39259	61.8414	3.72267e-15	6.11252e-13		conserved fungal protein of unknown function
Bcin12g06270	-4.04209	4.209	10.6858	0.00107963	0.00571847		Botrytis-specific protein of unknown function
Bcin12g06450	-2.09867	5.55453	30.8068	2.85037e-08	6.89412e-07
Bcin12g06460	-2.53461	7.95393	34.0502	5.37075e-09	1.53838e-07
Bcin12g06480	-2.69266	5.91473	44.0152	3.25835e-11	1.58937e-09	Bcleu5	mitochondrial carrier protein, involved in accumulation of CoA in mitochondrial matrix
Bcin12g06770	-2.69398	1.27822	10.6973	0.00107295	0.00569371		conserved fungal protein of unknown function
Bcin13g00420	-4.25784	-0.498343	9.93333	0.00162312	0.00799425		Botrytis-specific protein of unknown function
Bcin13g00440	-2.5183	6.91741	35.5991	2.42398e-09	7.53568e-08
Bcin13g00500	-2.45539	7.22322	38.5341	5.38062e-10	1.94805e-08
Bcin13g00710	-3.69575	5.15897	65.4266	6.03197e-16	1.17201e-13	BcatrB	ABC transporter
Bcin13g00770	-5.24625	11.3795	56.3742	5.99113e-14	6.52753e-12
Bcin13g00910	-2.08507	5.6451	28.5813	8.98453e-08	1.90786e-06	Bcmrpl31	mitochondrial ribosomal protein of large subunit
Bcin13g01310	-3.10036	7.62383	40.7028	1.77231e-10	7.35289e-09	Bcenp2	component of SSU, required for pre-18S rRNA processing, biogenesis of small ribosomal subunit
Bcin13g01440	-2.2553	5.93224	29.9973	4.3264e-08	1.00074e-06
Bcin13g01570	-2.9937	7.57554	49.8162	1.68844e-12	1.2076e-10	Bczpr1
Bcin13g01680	-2.57607	5.6241	38.5658	5.29396e-10	1.92865e-08		conserved fungal protein of unknown function
Bcin13g01790	-3.43004	8.57535	9.58018	0.0019669	0.00937835
Bcin13g02120	-2.44393	5.47333	37.5119	9.08565e-10	3.1011e-08
Bcin13g02200	-2.28453	3.34395	8.02392	0.00461634	0.0185267		Botrytis-specific protein of unknown function
Bcin13g02240	-2.29303	9.17545	21.7169	3.15993e-06	4.16964e-05	Bckap123	karyopherin beta, mediates nuclear import of ribosomal proteins prior to assembly into ribosomes and import of histones H3 and H4
Bcin13g02620	-3.88037	9.25792	62.4421	2.744e-15	4.77455e-13
Bcin13g02670	-3.25487	3.89273	36.6937	1.38225e-09	4.53313e-08
Bcin13g02740	-2.2163	6.48896	31.8559	1.66047e-08	4.32094e-07	Bcpex11	peroxisomal protein required for medium-chain fatty acid oxidation
Bcin13g02750	-3.14136	3.50904	42.3309	7.70648e-11	3.50946e-09
Bcin13g02760	-2.1653	7.4806	17.3911	3.04241e-05	0.000288831
Bcin13g02830	-3.14411	8.09795	47.0909	6.77695e-12	4.31725e-10
Bcin13g03160	-8.79205	1.09618	26.1158	3.21549e-07	5.87085e-06		conserved fungal secreted small putatively O-glycosylated protein
Bcin13g03250	-2.42336	8.96434	29.9403	4.45551e-08	1.02186e-06		SET domain-containing protein
Bcin13g03340	-2.09831	5.12784	25.0343	5.63194e-07	9.54728e-06
Bcin13g03380	-2.93025	6.83749	9.1935	0.00242877	0.0110907
Bcin13g03500	-2.24262	5.68898	26.7585	2.30536e-07	4.36083e-06	Bcfmp52	mitochondrial outer membrane protein
Bcin13g03550	-2.28479	6.81779	19.703	9.04605e-06	0.000102656
Bcin13g03810	-3.82686	5.54309	76.6238	2.06834e-18	7.09196e-16
Bcin13g03850	-2.25001	5.74405	30.9888	2.59521e-08	6.32948e-07	Bcmak5	nucleolar DEAD-box RNA helicase
Bcin13g03880	-2.37816	8.8047	31.1739	2.35912e-08	5.85162e-07	Bcade13	adenylosuccinate lyase, catalyzes two steps in purine nucleotide biosynthesis
Bcin13g04380	-3.39838	9.2363	55.4699	9.49012e-14	9.96719e-12	Bcrpa190	RNA polymerase I largest subunit A190
Bcin13g04430	-2.00803	7.1536	20.3468	6.46003e-06	7.68479e-05
Bcin13g04460	-2.60929	1.0615	8.7395	0.0031139	0.0135202
Bcin13g04470	-4.97503	11.497	35.0351	3.2382e-09	9.75475e-08
Bcin13g04480	-4.82562	8.2729	69.4473	7.84846e-17	1.72637e-14
Bcin13g04670	-2.06524	5.56588	19.7135	8.99649e-06	0.000102423
Bcin13g04680	-2.03927	6.49859	25.9452	3.51255e-07	6.35858e-06
Bcin13g04740	-3.07137	2.88821	25.674	4.0424e-07	7.14034e-06
Bcin13g04750	-2.52592	2.94121	22.5553	2.04182e-06	2.8356e-05
Bcin13g04800	-4.07299	8.93288	75.0002	4.70671e-18	1.51477e-15
Bcin13g04810	-2.15544	6.93179	23.134	1.51099e-06	2.2411e-05
Bcin13g04960	-5.04098	-0.63702	6.08596	0.013626	0.0440818
Bcin13g05050	-3.22492	7.57018	57.7424	2.98788e-14	3.6666e-12
Bcin13g05060	-2.60075	5.01513	29.0064	7.21401e-08	1.57198e-06
Bcin13g05070	-4.61417	3.31083	65.9118	4.71558e-16	9.31767e-14		indole-diterpene biosynthesis protein PaxU
Bcin13g05260	-2.55219	3.46421	23.8479	1.04258e-06	1.61199e-05
Bcin13g05470	-2.79338	7.23414	23.0099	1.6117e-06	2.36045e-05
Bcin14g00200	-2.17566	6.15322	31.0415	2.52565e-08	6.17274e-07	Bcrib1	GTP cyclohydrolase II, catalyzes first step of riboflavin biosynthesis
Bcin14g00270	-2.36305	7.36934	33.1953	8.33538e-09	2.29758e-07
Bcin14g00340	-2.05798	6.01003	21.5931	3.37067e-06	4.40037e-05
Bcin14g00870	-3.93121	8.30439	74.9451	4.83983e-18	1.51477e-15
Bcin14g00960	-3.1784	7.98708	55.1405	1.12213e-13	1.14752e-11	Bchas1	ATP-dependent RNA helicase, involved in biogenesis of 40S and 60S ribosome subunits
Bcin14g01060	-2.70593	5.23347	24.5975	7.06441e-07	1.15832e-05	Bcsfa1	bifunctional alcohol dehydrogenase and formaldehyde dehydrogenase
Bcin14g01070	-2.57036	0.452745	7.10665	0.00767985	0.0277595
Bcin14g01200	-2.20013	7.30926	10.5436	0.00116593	0.00610623		conserved fungal secreted small protein, possible hypersensitive response-inducing protein
Bcin14g01210	-2.18435	6.04345	9.27899	0.00231797	0.0106515		Botrytis-specific protein of unknown function
Bcin14g01430	-4.89778	4.10839	79.9058	3.92694e-19	1.69556e-16		conserved fungal small peptide of unknown function
Bcin14g01440	-2.39904	5.54682	19.3235	1.10339e-05	0.000121466		DNA glycosylase
Bcin14g01450	-2.50738	4.56384	23.676	1.13994e-06	1.74861e-05		DNA glycosylase
Bcin14g01580	-2.43252	1.30853	8.51975	0.00351312	0.0148445		NADP-dependent alcohol dehydrogenase
Bcin14g01650	-4.60918	7.76729	101.176	8.41611e-24	7.54731e-21		NADP-dependent alcohol dehydrogenase
Bcin14g01770	-5.00087	4.46607	96.0889	1.09841e-22	8.53681e-20
Bcin14g01790	-2.67971	7.52653	34.8769	3.51229e-09	1.04722e-07
Bcin14g01810	-2.46942	6.74085	31.245	2.27432e-08	5.70195e-07
Bcin14g01940	-3.19091	7.59311	56.2138	6.50047e-14	7.0169e-12
Bcin14g02020	-2.25395	8.36167	26.9153	2.1257e-07	4.0692e-06	Bcsnu13	RNA binding protein, part of U3 snoRNP involved in rRNA processing
Bcin14g02030	-4.99551	7.95486	96.3556	9.59954e-23	7.99367e-20
Bcin14g02080	-2.63133	1.38689	6.45463	0.0110664	0.0373081		GTP-binding protein EsdC
Bcin14g02090	-2.59312	6.28122	42.779	6.12865e-11	2.85791e-09		GTP-binding protein EsdC
Bcin14g02190	-2.55091	7.32476	38.0865	6.7677e-10	2.39084e-08
Bcin14g02370	-4.24806	9.05274	53.9457	2.0611e-13	1.98581e-11	Bccyc1	cytochrome C
Bcin14g02520	-2.11714	6.02662	29.009	7.20421e-08	1.57198e-06	Bcimp4	component of SSU processome, required for pre-18S rRNA processing
Bcin14g02770	-2.15831	6.3907	24.5226	7.34415e-07	1.19412e-05	Bcrpa43	RNA polymerase I subunit A43
Bcin14g03150	-3.03907	4.86931	56.6654	5.16646e-14	5.73625e-12		conserved fungal small secreted protein
Bcin14g03170	-2.72382	6.92655	13.618	0.000224032	0.001563		metallo-dependent amidohydrolase
Bcin14g03260	-3.37324	9.34004	50.4029	1.25207e-12	9.3568e-11
Bcin14g03270	-3.59933	2.22045	40.2105	2.28024e-10	9.16656e-09
Bcin14g03320	-2.09678	6.61253	25.6455	4.10261e-07	7.2248e-06
Bcin14g03390	-3.49829	11.4927	51.5385	7.02063e-13	5.84618e-11	Bcgln1	glutamine synthetase (GS), synthesizes glutamine from glutamate and ammonia
Bcin14g04090	-2.08107	5.84322	22.3558	2.26531e-06	3.09601e-05
Bcin14g04150	-4.64299	-0.521399	5.83737	0.0156893	0.0491947
Bcin14g04200	-3.21529	4.10122	37.0417	1.15632e-09	3.85153e-08
Bcin14g04210	-5.36215	5.84668	142.835	6.38789e-33	2.34722e-29
Bcin14g04270	-2.31564	4.60628	18.54	1.66373e-05	0.000173022	Bcste2	GPCR-type receptor for alpha-factor pheromone that interacts with both pheromone and heterotrimeric G protein [Source:SGD;Acc:S000001868]
Bcin14g04280	-2.01963	5.13889	13.2386	0.000274236	0.00185728
Bcin14g04310	-3.29754	6.46908	66.0872	4.31417e-16	8.67148e-14		Botrytis/Sclerotinia-specific protein of unknown function
Bcin14g04320	-2.05688	6.96378	17.4735	2.91334e-05	0.000279078
Bcin14g04530	-2.6808	6.07144	6.80281	0.00910147	0.0319113
Bcin14g04750	-2.92275	5.1766	48.8911	2.70576e-12	1.88885e-10	Bcate1	arginyl-tRNA-protein transferase
Bcin14g04850	-2.00629	7.41882	25.7369	3.91271e-07	6.96402e-06
Bcin14g05110	-2.30337	7.20958	32.459	1.21737e-08	3.24761e-07	Bcrrp12	protein required for export of ribosomal subunits
Bcin14g05410	-2.22101	5.89491	34.0947	5.24946e-09	1.51481e-07
Bcin14g05440	-2.08115	6.46714	29.9377	4.46155e-08	1.02186e-06	Bcprm1	pheromone-regulated multispanning membrane protein, involved in membrane fusion during mating
Bcin15g00140	-2.22637	3.57698	14.1237	0.000171175	0.00125506
Bcin15g00430	-2.02458	6.03088	27.4027	1.65204e-07	3.27542e-06
Bcin15g00670	-2.36703	7.54577	29.6024	5.304e-08	1.18912e-06
Bcin15g01250	-2.75324	7.71901	41.4853	1.18761e-10	5.21361e-09	Bcnop10	subunit of snoRNP complex, required for pseudouridylation and processing of pre-18S rRNA
Bcin15g01260	-3.01707	6.69167	45.4943	1.53085e-11	8.30075e-10	Bcnob1	protein involved in proteasomal and 40S ribosomal subunit biogenesis
Bcin15g01270	-2.73083	7.77371	40.1192	2.38929e-10	9.50658e-09
Bcin15g01470	-2.40391	5.44205	24.2686	8.37961e-07	1.34005e-05
Bcin15g01550	-2.96983	7.37243	47.0341	6.97618e-12	4.42002e-10	Bcrpf2	protein involved in rRNA maturation and ribosomal assembly
Bcin15g01560	-3.08755	5.38247	58.4573	2.07751e-14	2.74065e-12		peroxisomal membrane protein
Bcin15g01620	-2.47091	6.65622	41.2716	1.32483e-10	5.69921e-09	Bcmtd1	NAD-dependent 5,10-methylenetetrahydrafolate dehydrogenase; plays a catalytic role in oxidation of cytoplasmic one-carbon units; expression is regulated by Bas1p and Bas2p, repressed by adenine, and may be induced by inositol and choline [Source:SGD;Acc:S000001788]
Bcin15g01630	-3.36298	7.24264	21.763	3.08486e-06	4.08674e-05		MAPEG superfamily protein
Bcin15g01790	-3.90383	0.66189	15.0238	0.000106162	0.000845381
Bcin15g01800	-3.74222	2.83436	41.6692	1.08097e-10	4.80991e-09
Bcin15g01810	-2.24937	8.10975	28.7574	8.20357e-08	1.76779e-06
Bcin15g02050	-2.46548	6.86562	34.7193	3.80838e-09	1.124e-07
Bcin15g02060	-2.34197	6.39158	32.8903	9.75094e-09	2.6498e-07
Bcin15g02550	-2.29296	6.54092	9.75196	0.00179132	0.00869047
Bcin15g02620	-2.9154	6.85422	42.9513	5.61196e-11	2.64875e-09
Bcin15g02650	-2.26413	4.28288	20.4033	6.27209e-06	7.50719e-05	Bcnpy1	NADH diphosphatase (pyrophosphatase), hydrolyzes pyrophosphate linkage in NADH and related nucleotides
Bcin15g02900	-2.84575	3.89975	36.598	1.45181e-09	4.71454e-08
Bcin15g03080	-2.02924	2.85826	9.34623	0.00223445	0.0103736	BccutA	cutinase
Bcin15g03310	-2.1394	6.49998	26.7563	2.30797e-07	4.36083e-06
Bcin15g03340	-2.30732	9.2582	15.5911	7.86256e-05	0.000654727
Bcin15g03360	-3.13135	8.83573	46.2907	1.01949e-11	6.00262e-10		Na/H antiporter
Bcin15g03380	-2.04119	6.98875	17.3639	3.08637e-05	0.000291956		conserved fungal protein of unknown function
Bcin15g03390	-2.03909	9.21014	21.15	4.24691e-06	5.38157e-05		conserved fungal protein of unknown function
Bcin15g03440	-2.06667	8.13912	23.7045	1.1232e-06	1.72975e-05		conserved fungal protein of unknown function
Bcin15g03780	-2.58099	6.26572	41.3485	1.27369e-10	5.51993e-09	Bcdhr2	nucleolar DEAH-box ATP-dependent RNA helicase required for 18S rRNA synthesis
Bcin15g03830	-6.91935	-0.249059	17.4749	2.91124e-05	0.000279078		Botrytis-specific protein of unknown function
Bcin15g03840	-3.51922	0.941688	18.7973	1.4537e-05	0.000154487
Bcin15g03860	-2.22483	3.80929	13.4386	0.000246496	0.00169337
Bcin15g03900	-3.78582	8.19798	59.8015	1.04925e-14	1.52902e-12	Bccic1
Bcin15g04060	-2.02158	6.70809	24.5298	7.31679e-07	1.19133e-05
Bcin15g04190	-2.585	7.41083	34.0737	5.30643e-09	1.5237e-07
Bcin15g04440	-2.73069	9.73761	26.3495	2.84894e-07	5.28029e-06		MFS transporter
Bcin15g04630	-2.55561	10.4578	27.1675	1.86568e-07	3.61899e-06	Bcnsr1	nucleolar protein required for pre-rRNA processing and ribosome biogenesis
Bcin15g05110	-4.26292	9.81544	77.2799	1.48367e-18	5.40519e-16
Bcin15g05120	-3.05931	6.32389	16.6461	4.50439e-05	0.000404251
Bcin15g05700	-5.76181	-0.0902675	11.6434	0.000644303	0.00375189		secreted acetylcholinesterase precursor
Bcin16g00002	-4.34924	5.13457	25.5885	4.22558e-07	7.43013e-06
Bcin16g00003	-3.55921	-0.609666	5.96321	0.0146075	0.0465156
Bcin16g00200	-3.13574	5.13006	48.7134	2.96243e-12	2.04355e-10		Botrytis-specific protein of unknown function
Bcin16g00390	-5.10791	-1.14965	6.02573	0.0140988	0.0452169		conserved fungal protein of unknown function
Bcin16g00610	-2.75978	6.86318	39.7306	2.91528e-10	1.13288e-08	Bcbfr2	component of SSU and 90S preribosomes, involved in pre-18S rRNA processing
Bcin16g00630	-2.49478	8.43014	33.2692	8.0242e-09	2.24331e-07	Bcpck1	phosphoenolpyruvate carboxykinase, key enzyme in gluconeogenesis
Bcin16g00930	-2.83245	2.42082	21.7158	3.16175e-06	4.16964e-05	CND3	calcineurin-dependent gene, conserved fungal protein of unknown function
Bcin16g00980	-2.52283	3.18243	28.4214	9.75795e-08	2.0497e-06
Bcin16g01090	-2.22316	10.3835	15.927	6.58336e-05	0.000561029		Botrytis-specific protein of unknown function
Bcin16g01730	-2.07412	3.72167	21.0838	4.39627e-06	5.55273e-05
Bcin16g02010	-2.1146	9.01465	21.3251	3.87626e-06	4.9823e-05
Bcin16g02330	-2.73307	7.03227	47.01	7.06254e-12	4.45055e-10	Bcmak16	nuclear constituent of 66S pre-ribosomal particles, required for maturation of 25S and 5.8S rRNAs
Bcin16g02620	-3.35044	2.52857	12.4541	0.000417083	0.00264979
Bcin16g02920	-2.61712	6.47439	33.7979	6.11449e-09	1.7386e-07	Bcecm16	DEAH-box ATP-dependent RNA helicase specific to U3 snoRNP
Bcin16g03010	-2.34593	7.73698	29.0722	6.97301e-08	1.52902e-06		NACHT domain-containing protein
Bcin16g03050	-3.43449	10.3209	32.241	1.36184e-08	3.59193e-07		Sclerotiniaceae-specific protein of unknown function
Bcin16g03120	-4.68747	9.58634	39.3543	3.53478e-10	1.3423e-08
Bcin16g03140	-2.5635	9.24926	34.1065	5.21757e-09	1.50934e-07	Bccbf5	pseudouridine synthase catalytic subunit of snoRNPs
Bcin16g03160	-2.88795	7.62896	42.8828	5.81202e-11	2.72114e-09	Bcltv1	component of GSE complex, which is required for proper sorting of amino acid permease Gap1p
Bcin16g03170	-2.57535	8.09703	24.5604	7.20151e-07	1.17584e-05	Bclsg1	GTPase involved in 60S ribosomal subunit biogenesis
Bcin16g03390	-2.41188	4.63527	28.355	1.00987e-07	2.09859e-06
Bcin16g03610	-2.33356	5.68874	33.1207	8.66114e-09	2.3814e-07
Bcin16g04290	-3.60806	7.7596	51.3827	7.60073e-13	6.19645e-11	Bcflx1	protein required for transport of flavin adenine dinucleotide (FAD)
Bcin16g04670	-2.98544	7.50755	51.5389	7.01927e-13	5.84618e-11	Bcnop4	nucleolar protein, essential for processing and maturation of 27S pre-rRNA and large ribosomal subunit biogenesis
Bcin16g04750	-2.55157	6.52821	41.6874	1.07097e-10	4.78366e-09
Bcin16g04790	-2.57856	7.27005	17.9951	2.21478e-05	0.00022189
Bcin16g05190	-4.66639	3.22841	52.2652	4.84882e-13	4.21848e-11		zinc-binding alcohol dehydrogenase
MAT1-2-1	-4.42629	1.84	31.0472	2.51828e-08	6.16766e-07	MAT1-2-1	HMG-box mating type protein

## Sheet: S6b_D115_wt_UP
D115_wt_UP	logFC	logCPM	LR	P-value	P(adjusted)	gene name	description
Bcin01g00190	2.15957	4.82607	20.7558	5.21734e-06	6.42278e-05	Bcmho1
Bcin01g00290	2.55499	1.54372	6.79927	0.00911953	0.031965
Bcin01g00310	2.28905	4.02088	23.9422	9.92731e-07	1.55346e-05
Bcin01g00900	2.01519	2.50517	14.012	0.00018165	0.00131599
Bcin01g00970	3.12846	6.97193	20.9304	4.76273e-06	5.9575e-05		Zn2Cys6 transcription factor
Bcin01g01770	2.36335	4.99191	24.3032	8.23038e-07	1.32344e-05
Bcin01g01810	2.00566	6.2226	18.6331	1.58446e-05	0.000166261
Bcin01g02130	2.20273	4.44036	17.3593	3.09386e-05	0.000292287
Bcin01g02530	5.37376	-0.268374	5.87814	0.01533	0.0483019		nuclear pore protein
Bcin01g02710	2.72347	1.94959	15.6187	7.74857e-05	0.00064662		Botrytis-specific protein of unknown function
Bcin01g02910	2.8509	5.90988	45.5824	1.46352e-11	8.12465e-10		histidine acid phosphatase, 3-phytase A
Bcin01g03020	2.42466	7.29991	30.7854	2.88198e-08	6.95613e-07
Bcin01g03290	3.63933	2.29775	22.9729	1.64305e-06	2.38242e-05		conserved fungal protein of unknown function
Bcin01g03390	2.58029	8.62252	18.2305	1.9572e-05	0.000199102	Bcams1	vacuolar alpha mannosidase
Bcin01g03510	5.20312	-0.485215	5.99625	0.0143364	0.0458527
Bcin01g03530	2.97586	8.3422	19.5038	1.004e-05	0.000112652		conserved fungal protein of unknown function
Bcin01g03540	3.45906	5.94558	33.243	8.13302e-09	2.26252e-07		conserved fungal protein of unknown function
Bcin01g03550	5.55213	-0.479256	7.64812	0.00568316	0.021924		MFS transporter, specific for STC5 cluster
Bcin01g04150	3.42787	7.63786	38.2003	6.38438e-10	2.26228e-08
Bcin01g05060	2.19348	7.88457	22.9808	1.63624e-06	2.38057e-05
Bcin01g05100	2.0116	3.06917	14.0781	0.000175373	0.00128021		meiotic nuclear division protein 1
Bcin01g05220	2.03912	4.47414	12.6769	0.000370201	0.0023897	Bctgs1	trimethyl guanosine synthase, conserved nucleolar methyl transferase
Bcin01g05510	2.13543	5.12495	15.5608	7.98938e-05	0.000664812	Bcctr2	low-affinity copper transporter of vacuolar membrane
Bcin01g05520	2.1797	4.1069	24.1319	8.99571e-07	1.42877e-05	Bcbna1	3-hydroxyanthranilic acid dioxygenase
Bcin01g05540	2.04766	3.83163	18.0432	2.15949e-05	0.000217216
Bcin01g06870	2.71111	4.26075	37.122	1.10963e-09	3.70662e-08
Bcin01g06980	2.96104	0.16085	6.11201	0.0134266	0.0435889
Bcin01g07100	5.63637	0.607979	8.94819	0.00277745	0.0123492	Bcctr1	Copper transporter
Bcin01g07360	5.67497	-0.516299	8.07877	0.00447869	0.0180791
Bcin01g07410	2.18785	8.54291	22.3977	2.2164e-06	3.0529e-05
Bcin01g07530	2.92215	7.59356	15.3785	8.79838e-05	0.000723353		CAZY GH125 family protein, exo-alpha-1,6-mannosidase
Bcin01g07640	3.60218	1.65049	14.291	0.000156613	0.00116664
Bcin01g07710	2.10707	6.14253	28.57	9.03725e-08	1.91557e-06
Bcin01g07990	3.4982	8.2097	38.2873	6.10602e-10	2.17024e-08	Bckha1	K+/H+ antiporter with role in intracellular cation homeostasis
Bcin01g08390	2.36575	4.11552	14.4213	0.000146142	0.00110992
Bcin01g08860	2.08295	2.02956	11.9657	0.000541899	0.00325978
Bcin01g08900	2.15619	3.78467	16.0575	6.14472e-05	0.000529454
Bcin01g09450	2.42781	6.31032	39.8672	2.71833e-10	1.06701e-08	Bclgd1	L-galactonate dehydratase
Bcin01g09630	2.24918	7.0181	12.0227	0.000525561	0.00318782
Bcin01g09760	2.43977	4.39829	29.0781	6.95176e-08	1.52902e-06
Bcin01g10130	2.43432	9.86159	18.2251	1.96276e-05	0.000199377	Bcdug2	glutamate carboxypeptidase, component of glutamine amidotransferase (GATase II)
Bcin01g10140	3.27417	7.95166	36.8262	1.29141e-09	4.26496e-08		FMN-binding split barrel-like protein
Bcin01g10150	3.10508	11.1636	23.685	1.13461e-06	1.74273e-05	Bcpsd	phosphatidylserine decarboxylase
Bcin01g10500	2.19387	8.40408	11.0976	0.000864382	0.00476903
Bcin01g10580	2.54729	3.71619	28.6307	8.75805e-08	1.86316e-06
Bcin01g11460	2.31415	2.03252	8.8512	0.00292896	0.0128561		protein of unknown function, specific for NRPS7 cluster
Bcin01g11520	3.63428	0.694266	8.6087	0.0033456	0.0143078		Zn2Cys6 transciption factor
Bcin02g00030	2.7479	4.79271	32.0878	1.47363e-08	3.86058e-07
Bcin02g00040	3.76531	1.85065	25.7678	3.8505e-07	6.88484e-06
Bcin02g00070	2.35575	5.70098	20.4249	6.20192e-06	7.43083e-05
Bcin02g00080	2.17683	6.96966	22.6051	1.98959e-06	2.78447e-05
Bcin02g00360	3.28245	8.31866	31.3003	2.21046e-08	5.56578e-07		nitrilase
Bcin02g00370	2.5606	6.41696	29.9396	4.45724e-08	1.02186e-06		CAZY GH76 family protein, alpha-1,6-mannanase
Bcin02g00410	5.56857	-0.40562	7.94024	0.00483474	0.0191908
Bcin02g00600	6.81841	0.938477	12.9063	0.000327474	0.00215202
Bcin02g00830	2.18256	3.96083	14.9482	0.000110502	0.000875673
Bcin02g01260	2.25587	2.79547	12.7089	0.000363915	0.00235826
Bcin02g01570	3.52057	0.120116	7.54625	0.00601351	0.0228431
Bcin02g01640	2.98849	5.79046	47.2884	6.12729e-12	3.96844e-10
Bcin02g01730	2.05327	5.69669	14.8846	0.000114291	0.000897714
Bcin02g02810	2.49575	4.48407	31.2292	2.29291e-08	5.72393e-07	Bclcc13	laccase
Bcin02g03000	2.2652	5.2489	31.7688	1.7366e-08	4.48899e-07
Bcin02g03670	2.7156	5.54182	30.0651	4.1778e-08	9.72034e-07		acetoin dehydrogenase (diacetyl reductase)
Bcin02g03990	3.17027	3.10005	24.8141	6.31346e-07	1.05447e-05
Bcin02g04230	2.27536	4.63177	25.6685	4.05392e-07	7.14987e-06
Bcin02g04360	2.92861	5.80682	41.0363	1.49428e-10	6.35023e-09	Bcygh1	yellow-green hydrolase, involved in DHN melanin biosynthesis
Bcin02g04800	2.34076	1.36226	6.96069	0.00833197	0.0296774
Bcin02g05500	2.51312	8.33493	14.9948	0.000107806	0.000857299
Bcin02g05580	2.21407	5.94634	16.6433	4.51094e-05	0.000404527
Bcin02g05630	2.16931	3.03518	14.3409	0.000152515	0.00114439		Botrytis-specific protein of unknown function
Bcin02g05700	3.95381	4.61457	68.5769	1.22024e-16	2.63436e-14
Bcin02g05710	3.20889	4.07121	35.1485	3.05493e-09	9.27457e-08
Bcin02g05720	3.58226	1.95598	26.8318	2.21949e-07	4.20729e-06
Bcin02g06210	2.60179	5.34328	13.8215	0.000201028	0.0014264
Bcin02g07940	2.36054	2.25117	15.6743	7.52383e-05	0.000630121		conserved fungal protein of unknown function
Bcin02g08900	2.11689	7.21607	22.7858	1.81103e-06	2.57162e-05		conserved fungal protein of unknown function
Bcin03g00050	3.92107	4.24069	45.0115	1.95877e-11	1.02862e-09	Bcrex3	RNA exonuclease
Bcin03g00200	2.45354	1.8454	7.61834	0.00577776	0.0222081
Bcin03g00270	2.55428	2.67569	9.58744	0.00195913	0.00934514		Botrytis-specific protein of unknown function
Bcin03g00350	2.97065	5.75585	32.5211	1.17907e-08	3.15266e-07
Bcin03g00640	2.32876	3.81745	18.4836	1.71377e-05	0.000177434		GMC oxidoreductase, putative alcohol oxidase
Bcin03g00960	3.13443	2.34278	20.1274	7.24522e-06	8.4804e-05		GTP cyclohydrolase I
Bcin03g01430	6.48349	-0.151634	12.1391	0.000493755	0.00303917		Botrytis-specific protein of unknown function
Bcin03g01680	7.05277	1.06572	20.5884	5.69408e-06	6.93643e-05
Bcin03g03480	3.16473	2.43818	24.6778	6.77601e-07	1.11585e-05		CAZY GH10 family protein, endoxylanase
Bcin03g03610	2.09525	6.14347	18.9777	1.32253e-05	0.000142496
Bcin03g03740	2.28568	3.65481	18.747	1.49262e-05	0.000157797
Bcin03g04560	5.00833	2.46699	7.19221	0.00732208	0.026642		Helotiales-specific protein of unknown function
Bcin03g04680	2.47465	5.93309	27.4264	1.63192e-07	3.24156e-06
Bcin03g04690	2.85233	6.83201	27.5281	1.54828e-07	3.09073e-06	Bcpio4
Bcin03g05060	2.03164	2.58462	9.96503	0.00159542	0.00789636
Bcin03g05140	2.63737	3.39223	21.5388	3.46749e-06	4.51161e-05	Bcalo3	AMID-like oxidoreductase 3
Bcin03g05150	2.688	1.25139	7.89857	0.0049474	0.0195514
Bcin03g05180	2.2819	3.35096	15.3007	9.16831e-05	0.000747965		Zn2Cys6 transcription factor
Bcin03g05200	3.40855	4.52851	24.7427	6.5516e-07	1.08801e-05
Bcin03g05610	2.43779	6.90658	31.2748	2.23964e-08	5.62709e-07		conserved fungal protein of unknown function
Bcin03g06570	2.14102	5.51285	30.487	3.36116e-08	8.01316e-07	Bcura3	orotidine-5'-phosphate (OMP) decarboxylase, catalyzes a step in biosynthesis of pyrimidines
Bcin03g06690	7.2263	0.390974	17.4868	2.89313e-05	0.000277826		cytochrome P450
Bcin03g07220	3.08736	5.37944	33.228	8.19617e-09	2.26962e-07		S-adenosyl-L-methionine-dependent methyltransferase
Bcin03g07230	2.32937	7.27076	13.1012	0.000295112	0.0019818		abhydrolase family protein
Bcin03g07300	2.2675	5.00664	31.1441	2.39571e-08	5.92976e-07	Bchem3	porphobilinogen deaminase
Bcin03g07310	3.71217	0.709707	9.98019	0.00158234	0.00783972
Bcin03g07800	2.40827	3.34016	23.5	1.24911e-06	1.88629e-05
Bcin03g08280	2.134	3.26449	15.2527	9.40407e-05	0.000763991
Bcin03g08730	3.66121	0.44306	8.31177	0.00393891	0.0162663
Bcin03g08810	2.17899	5.3006	27.221	1.81476e-07	3.53197e-06
Bcin04g00080	2.65776	4.8482	36.6908	1.38428e-09	4.53313e-08	Bcmrpl24	mitochondrial ribosomal protein L24
Bcin04g00460	2.26549	6.83971	8.86858	0.0029012	0.0127487
Bcin04g00740	4.11946	1.50884	21.4199	3.68922e-06	4.77346e-05		conserved fungal protein of unknown function
Bcin04g01040	2.07708	5.8616	29.1451	6.71569e-08	1.48279e-06
Bcin04g02390	2.15376	3.11735	17.8608	2.37667e-05	0.000234609
Bcin04g03640	2.04814	2.25322	10.6745	0.00108625	0.00575093		Botrytis-specific protein of unknown function
Bcin04g03830	6.564	1.40085	16.2648	5.50772e-05	0.000479172		Botrytis-specific protein of unknown function
Bcin04g04530	3.97867	2.0866	12.5439	0.000397496	0.00254197
Bcin04g04620	2.44261	6.64812	22.0632	2.63822e-06	3.54745e-05	Bcama1	activator of meiotic anaphase promoting complex (APC/C), required for initiation of spore wall assembly, required for Clb1p degradation during meiosis
Bcin04g04630	2.7154	4.16853	34.4988	4.26506e-09	1.25244e-07	Bcbet4	alpha subunit of geranylgeranyltransferase
Bcin04g04780	2.09585	2.84917	16.2671	5.5012e-05	0.000478962
Bcin04g04790	2.28575	1.61539	9.16685	0.00246438	0.0112226
Bcin04g04810	2.08925	6.09576	18.7465	1.49297e-05	0.000157797	Bcbrn1	tetrahydroxynaphtalene (THN) reductase
Bcin04g04920	2.75309	7.86345	27.2215	1.81431e-07	3.53197e-06	Bcnmt1	thiamine synthase
Bcin04g06090	3.25786	0.433505	7.74893	0.00537443	0.0208662		Botrytis-specific protein of unknown function
Bcin04g06130	5.00855	2.35644	6.33995	0.0118048	0.0393764		Botrytis-specific protein of unknown function
Bcin04g06140	2.95936	1.9088	9.08883	0.00257176	0.0115938
Bcin04g06470	5.58117	-0.730352	7.88703	0.00497905	0.0196366
Bcin04g06570	2.1881	9.00916	24.1203	9.05018e-07	1.43547e-05	Bcmet6	cobalamin-independent methionine synthase
Bcin04g06620	5.78388	-0.594713	8.50338	0.00354487	0.0149732
Bcin04g06830	2.25027	7.06761	16.7208	4.33044e-05	0.000389539
Bcin04g06870	2.75883	5.024	37.722	8.15798e-10	2.82267e-08		nitrilase/cyanide hydratase
Bcin04g06880	2.14809	7.57372	23.2182	1.4462e-06	2.15598e-05		conserved fungal protein of unknown function
Bcin05g00020	2.88984	2.89105	23.0825	1.55194e-06	2.2873e-05
Bcin05g00110	2.20246	3.04294	18.0768	2.12172e-05	0.000213971
Bcin05g00300	2.21817	3.23287	19.5414	9.84455e-06	0.000110733		similar to ste24 peptidase
Bcin05g00600	2.06591	5.6576	18.4245	1.76771e-05	0.000182049
Bcin05g00810	2.37305	7.49059	17.1612	3.43373e-05	0.0003205	Bccdc20	activator of anaphase-promoting complex/cyclosome (APC/C)
Bcin05g00910	2.6179	6.70812	29.3982	5.89329e-08	1.31825e-06
Bcin05g00920	2.33686	5.54511	23.8905	1.01974e-06	1.58087e-05
Bcin05g00950	2.15728	1.11981	6.20853	0.0127136	0.0418068
Bcin05g01050	2.08671	1.03143	6.60521	0.0101681	0.0348851		Botrytis-specific protein of unknown function
Bcin05g01450	2.31093	2.68365	16.0194	6.26983e-05	0.000537453	Bcglr2	glutathione reductase 2
Bcin05g01570	2.03817	2.71823	13.4463	0.000245493	0.00168847
Bcin05g02150	4.12588	1.47161	20.196	6.99003e-06	8.23961e-05
Bcin05g03190	2.79852	1.6051	12.27	0.00046031	0.00286968
Bcin05g03380	2.76639	3.91544	22.6863	1.90723e-06	2.69441e-05
Bcin05g03390	3.0427	7.4447	23.5066	1.24485e-06	1.88229e-05		CAZY GH5 family, exo-1,3-beta-glucanase
Bcin05g03410	3.0704	2.67886	21.1596	4.22576e-06	5.36467e-05
Bcin05g03880	2.8085	3.48975	29.2714	6.29166e-08	1.39711e-06
Bcin05g04050	2.09263	3.6105	15.2549	9.39328e-05	0.000763646
Bcin05g04150	2.336	4.0418	27.3943	1.65922e-07	3.28408e-06
Bcin05g04160	2.22377	4.27038	12.6883	0.000367947	0.00237647	Bcvps28
Bcin05g04340	3.30196	2.07394	24.094	9.17443e-07	1.44926e-05
Bcin05g04560	2.58213	1.13308	10.1752	0.0014234	0.00720538
Bcin05g05480	2.57075	6.01204	23.9048	1.01217e-06	1.57542e-05
Bcin05g05650	5.95622	0.562006	11.0793	0.000872945	0.00480037		Botrytis-specific protein of unknown function
Bcin05g06600	2.67859	3.42759	18.9741	1.32506e-05	0.000142505		short chain dehydrogenase/ reductase
Bcin05g06610	2.06573	3.48556	17.5914	2.73821e-05	0.000265133		MFS sugar transporter
Bcin05g07070	2.37509	4.61651	24.7013	6.6938e-07	1.10533e-05
Bcin05g07280	2.27411	4.1432	26.2317	3.02811e-07	5.5681e-06
Bcin05g07330	2.5935	8.96734	17.5581	2.78659e-05	0.000268924
Bcin05g07600	3.00039	4.02299	30.2177	3.8616e-08	9.07633e-07
Bcin05g07610	2.03757	3.63587	12.4895	0.000409237	0.00260419
Bcin05g07660	2.07109	4.71538	25.1759	5.23322e-07	8.94559e-06
Bcin05g08200	2.18406	2.40924	10.9866	0.000917753	0.00499494		conserved fungal protein of unknown function
Bcin05g08240	3.22709	2.43578	23.0935	1.54312e-06	2.27983e-05
Bcin06g00010	5.21089	-0.212522	5.87582	0.0153502	0.0483381
Bcin06g00480	2.94408	0.133333	6.55219	0.0104755	0.0357295	Bhl1	hydrophobin-like protein
Bcin06g00990	5.21505	-0.0893692	6.47304	0.0109523	0.0370308
Bcin06g01280	2.21179	6.32912	22.6463	1.94738e-06	2.73195e-05	BcfluG	FluG, glutamine synthetase
Bcin06g01420	2.1863	5.60928	30.2657	3.7673e-08	8.89053e-07
Bcin06g01620	2.01926	3.48964	19.0928	1.24513e-05	0.000134779		conserved fungal protein of unknown function
Bcin06g01740	2.11607	3.53444	13.6204	0.000223738	0.00156188
Bcin06g02290	2.16012	3.66622	19.7017	9.05214e-06	0.000102656
Bcin06g02450	3.06379	3.78636	39.1724	3.87987e-10	1.45439e-08
Bcin06g02460	2.01502	6.26387	16.3991	5.13084e-05	0.000452119	Bcgst4	glutathione S-transferase
Bcin06g03370	2.34503	4.71217	15.9435	6.52625e-05	0.000556976	Bcpic2	mitochondrial copper and phosphate carrier
Bcin06g03380	3.12541	1.0149	11.5708	0.000669945	0.00387229
Bcin06g04230	3.54481	1.26062	12.6513	0.000375297	0.00241325
Bcin06g04530	2.95583	0.733996	8.02896	0.00460352	0.018487	Bccat3	catalase
Bcin06g04700	2.27707	4.77181	26.3903	2.78938e-07	5.17813e-06	Bcgit1	plasma membrane permease, mediates uptake of glycerophosphoinositol and glycerophosphocholine
Bcin06g04740	2.30919	3.81879	26.3203	2.89236e-07	5.35224e-06
Bcin06g04750	2.60917	3.22795	27.2606	1.778e-07	3.48955e-06
Bcin06g04830	2.10969	3.89234	15.1723	9.81312e-05	0.000792802
Bcin06g04840	2.15988	4.35129	20.4685	6.06197e-06	7.31578e-05		CAZY GH3 family protein
Bcin06g04910	2.15399	3.01189	15.028	0.000105928	0.000844092		Botrytis-specific protein of unknown function
Bcin06g05100	2.00206	2.53824	9.2778	0.00231947	0.0106542		Botrytis/Sclerotinia-specific protein of unknown function
Bcin06g05150	3.03191	0.588438	8.17385	0.00424986	0.0173659		MFS transporter
Bcin06g05210	3.56124	2.98403	36.0805	1.89336e-09	5.96563e-08
Bcin06g05590	2.58012	3.52789	27.3351	1.71077e-07	3.38037e-06
Bcin06g05980	2.477	1.07891	7.99693	0.00468567	0.0187395
Bcin06g06180	5.31498	5.30891	52.2676	4.84294e-13	4.21848e-11		MFS sugar transporter
Bcin06g06260	2.00003	6.61182	24.2759	8.34791e-07	1.33681e-05
Bcin06g06410	2.18043	2.75765	11.8397	0.000579826	0.00344702	Bcrpp0	conserved ribosomal protein P0 of the ribosomal stalk
Bcin06g06420	2.73258	1.60277	11.8122	0.000588442	0.00348935		MFS transporter
Bcin06g06580	2.44491	3.9254	28.1261	1.13665e-07	2.34119e-06
Bcin06g06910	5.58771	-0.554022	6.65602	0.00988213	0.0341857		HET domain-containing protein
Bcin06g07070	2.57687	1.48755	8.61036	0.00334256	0.0143
Bcin06g07400	4.82016	3.07344	6.29182	0.0121297	0.0402069		Botrytis-specific protein of unknown function
Bcin06g07410	2.67022	5.19325	42.5775	6.79356e-11	3.14283e-09
Bcin07g00790	3.26527	-0.159276	5.88989	0.0152281	0.0480517
Bcin07g00870	3.0118	1.15322	8.92282	0.00281629	0.0124722		MFS pantothenate transporter
Bcin07g01070	2.07571	1.60911	7.28608	0.00694909	0.025556
Bcin07g01720	2.35551	4.94188	32.1956	1.39405e-08	3.6686e-07	Bcade2	phosphoribosylaminoimidazole carboxylase, catalyzes a step in purine nucleotide biosynthesis
Bcin07g02130	2.40292	1.34662	9.34431	0.00223679	0.0103766		Botrytis-specific protein of unknown function
Bcin07g02530	2.07129	6.28969	27.9026	1.27579e-07	2.61391e-06
Bcin07g02540	2.04503	6.01691	15.7224	7.33515e-05	0.000616533
Bcin07g02670	2.38053	4.75307	24.0331	9.46939e-07	1.4898e-05
Bcin07g02740	2.4671	0.540392	6.74165	0.00941876	0.0328459
Bcin07g03110	2.12436	6.10027	20.9709	4.66304e-06	5.85794e-05		2-methylcitrate dehydratase
Bcin07g03280	2.38228	5.19192	34.0741	5.30538e-09	1.5237e-07
Bcin07g03790	5.21453	-0.781838	5.95116	0.0147076	0.046809		Botrytis-specific protein of unknown function
Bcin07g03820	2.63851	3.01777	20.9409	4.73684e-06	5.93148e-05
Bcin07g04040	2.28721	3.27851	20.4651	6.07295e-06	7.32146e-05
Bcin07g04220	2.16657	2.48463	15.1693	9.8287e-05	0.000793511
Bcin07g04350	3.07116	5.26698	35.783	2.20564e-09	6.87523e-08		sphingomyelin phosphodiesterase
Bcin07g04380	3.02519	2.91444	24.707	6.67422e-07	1.10519e-05		Botrytis-specific protein of unknown function
Bcin07g05100	2.0918	4.39828	24.4103	7.78516e-07	1.2588e-05	Bcbrx1	nucleolar constituent of 66S pre-ribosomal particles
Bcin07g05300	3.01072	8.20231	25.7492	3.88782e-07	6.94092e-06		conserved fungal protein of unknown function
Bcin07g05410	2.2492	2.38675	13.677	0.000217093	0.00152004
Bcin07g05440	2.64778	5.37848	44.2051	2.95712e-11	1.47957e-09		conserved fungal protein of unknown function
Bcin07g06010	2.41041	7.18461	20.4962	5.97512e-06	7.21844e-05	Bcthi4	mitochondrial thiazole biosynthetic enzyme
Bcin07g06170	2.65043	7.71132	17.0629	3.61617e-05	0.00033326
Bcin07g06340	2.19062	6.2233	29.8886	4.57594e-08	1.03989e-06	Bcole1	delta(9) fatty acid desaturase, required for mono-unsaturated fatty acid synthesis
Bcin07g06710	2.14234	4.31974	25.8551	3.68022e-07	6.62099e-06
Bcin07g06800	2.04257	4.86377	21.3212	3.88403e-06	4.98679e-05
Bcin08g00100	2.26666	1.18421	7.92384	0.00487877	0.0193524
Bcin08g00280	2.00547	8.45097	11.2444	0.000798615	0.00448471		carboxypeptidase S1
Bcin08g00640	2.36591	8.12308	15.0361	0.000105472	0.000841035
Bcin08g00680	2.13261	7.08338	26.9056	2.13644e-07	4.08305e-06
Bcin08g00950	2.7182	1.68748	11.7028	0.000624061	0.00366514		CAZY CE16 family protein, carbohydrate acetylesterase
Bcin08g01290	3.51221	1.07911	11.3013	0.000774538	0.00437691		secreted protein of unknown function shared between Botrytis and Metarhizium
Bcin08g01440	2.56951	4.76197	17.8702	2.36496e-05	0.00023365
Bcin08g01450	3.13295	5.10203	41.6223	1.10725e-10	4.90809e-09
Bcin08g01840	2.90964	2.9367	24.4831	7.49637e-07	1.21379e-05		Zn2Cys6 transcription factor
Bcin08g01910	2.13521	3.16278	13.566	0.000230323	0.00160209	Bcysa1	Nudix hydrolase family member with ADP-ribose pyrophosphatase activity
Bcin08g02080	2.06892	6.80881	18.2819	1.90504e-05	0.000194987
Bcin08g02090	6.29595	0.20948	12.8388	0.000339509	0.00221985
Bcin08g02340	4.11222	4.25112	26.5711	2.54018e-07	4.76101e-06
Bcin08g02350	2.2009	7.8294	19.1262	1.22356e-05	0.000132815	Bcstc2	sesquiterpene cyclase
Bcin08g02390	2.19773	6.8979	27.2618	1.77688e-07	3.48955e-06		peptidase S28 family protein
Bcin08g02820	2.27651	4.38414	29.071	6.97752e-08	1.52902e-06	Bctda3	oxidoreductase involved in late endosome to Golgi transport
Bcin08g03570	2.96235	1.62105	8.64892	0.00327255	0.0140572
Bcin08g03800	2.02273	2.04623	10.5696	0.00114963	0.00603438	Bcap10	aspartyl proteinase
Bcin08g03810	2.12373	2.65603	6.69658	0.00965981	0.033556		Botrytis-specific protein of unknown function
Bcin08g03840	5.31568	0.0701478	7.40553	0.00650236	0.024273	Bcaba2	cytochrome P450
Bcin08g04960	2.28339	8.98592	10.0945	0.00148711	0.00746306		Botrytis-specific protein of unknown function
Bcin08g04970	2.04528	10.1781	8.40792	0.00373591	0.015595		amino acid transporter
Bcin08g05340	3.23917	5.10568	14.079	0.000175289	0.00128021
Bcin08g05350	2.48647	3.71219	17.9945	2.21547e-05	0.00022189
Bcin08g06070	2.42921	1.86217	15.1917	9.71303e-05	0.00078526
Bcin08g06220	2.24456	6.5927	31.77	1.73552e-08	4.48899e-07
Bcin08g06290	2.05876	2.9053	14.4492	0.000143993	0.00109574		Botrytis-specific protein of unknown function
Bcin08g07090	2.15391	1.94541	11.0708	0.000876983	0.00481576
Bcin09g02020	2.2126	6.62781	22.5569	2.04014e-06	2.8356e-05
Bcin09g02260	2.01905	6.44093	13.1217	0.000291895	0.00196246		PLC-like phosphodiesterase
Bcin09g02320	2.49019	6.34934	18.9395	1.34932e-05	0.000144847
Bcin09g02720	6.47699	0.587531	13.5306	0.000234705	0.00162772
Bcin09g02750	2.35512	4.08886	27.704	1.4137e-07	2.87125e-06
Bcin09g02890	2.2281	7.05965	25.2266	5.09733e-07	8.73892e-06		conserved fungal protein of unknown function
Bcin09g03030	2.10789	3.2967	18.5767	1.63207e-05	0.000170185
Bcin09g03070	3.70838	6.81356	33.3875	7.55067e-09	2.1211e-07
Bcin09g03760	5.68028	-0.403062	8.72395	0.00314057	0.0136077
Bcin09g03970	2.16397	5.91352	21.59	3.37603e-06	4.40243e-05
Bcin09g04700	2.20899	1.84619	10.2192	0.00138987	0.00706176		Botrytis-specific protein of unknown function
Bcin09g04890	2.34379	6.00392	23.5494	1.21748e-06	1.85051e-05
Bcin09g05240	3.38093	8.186	39.0429	4.14601e-10	1.54422e-08	Bchxt11	MFS sugar transporter
Bcin09g05470	2.46039	1.74345	9.70483	0.00183784	0.00886818	Bcsap1	saponin hydrolase
Bcin09g05520	2.14507	1.50227	6.24767	0.0124357	0.0409901		D-glycerate 3-kinase
Bcin09g05540	2.11286	4.10605	22.8372	1.76324e-06	2.51759e-05		Zn2Cys6 transcription factor
Bcin09g05570	4.15961	1.36621	18.6641	1.55891e-05	0.000164171	Bchxt9	MFS hexose transporter
Bcin09g05690	2.38546	5.68298	22.8777	1.7264e-06	2.47253e-05
Bcin09g06540	2.64112	2.22837	17.559	2.78522e-05	0.000268924
Bcin09g06560	2.89845	1.8629	17.2821	3.22215e-05	0.000303179
Bcin09g06660	2.57771	0.664144	6.51628	0.0106891	0.0363306		cytochrome P450
Bcin09g07090	3.18146	0.59276	7.48127	0.00623441	0.0234833		alkyl sulfatase, metallo-beta-lactamase superfamily
Bcin10g00660	2.28241	10.7667	9.91299	0.00164116	0.00806604		conserved fungal protein of unknown function
Bcin10g01060	2.0804	6.70524	24.9833	5.78298e-07	9.74249e-06
Bcin10g01070	2.08726	5.08039	14.1642	0.000167532	0.00123692
Bcin10g01490	3.17514	2.36989	7.83499	0.00512444	0.0200944
Bcin10g01500	2.16877	7.11487	30.2219	3.8533e-08	9.07511e-07
Bcin10g02060	2.05656	5.2275	23.6376	1.16293e-06	1.77686e-05		NAD(P)-binding Rossmann-fold containing protein
Bcin10g02960	2.1495	5.52283	25.6845	4.02046e-07	7.11237e-06
Bcin10g03070	5.26402	0.91583	7.04531	0.00794733	0.0285516		Botrytis-specific protein of unknown function
Bcin10g04180	2.16237	10.4717	18.634	1.58368e-05	0.000166261		conserved fungal protein of unknown function
Bcin10g04190	2.28727	10.3104	14.3133	0.000154771	0.00115587		galactose oxidase
Bcin10g04250	2.25918	2.63389	14.1911	0.000165151	0.00122089
Bcin10g05580	2.69259	5.11759	32.7341	1.05664e-08	2.85809e-07		Sclerotiniaceae-specific protein of unknown function
Bcin10g06050	2.59998	2.73551	14.9305	0.000111545	0.000882223
Bcin10g06140	2.06375	1.10393	6.10886	0.0134506	0.0436424
Bcin11g00180	2.53956	3.21034	13.7134	0.000212931	0.0014918
Bcin11g00190	2.03228	3.5609	16.3054	5.39097e-05	0.000471124
Bcin11g01230	2.20361	5.97038	18.01	2.19752e-05	0.000220471
Bcin11g01370	2.29454	7.19125	6.51067	0.0107229	0.0364136
Bcin11g01700	3.06552	2.78498	19.3446	1.0913e-05	0.000120591
Bcin11g02890	2.33011	4.63062	27.6945	1.42065e-07	2.88034e-06	Bchnm1	plasma membrane transporter for choline, ethanolamine, and carnitine
Bcin11g03700	2.16276	3.31827	16.784	4.18842e-05	0.000379677	Bcpol4	DNA polymerase IV, mediated repair of DNA double-strand breaks by non-homologous end joining (NHEJ)
Bcin11g03880	2.02786	4.21553	14.9068	0.000112957	0.000889884
Bcin11g04600	2.08265	4.10787	20.0727	7.45524e-06	8.70002e-05		MFS transporter
Bcin11g04910	6.30987	1.47399	12.4147	0.000425963	0.00269446		Sclerotiniaceae-specific protein of unknown function
Bcin11g04920	2.52604	2.74338	15.1011	0.000101905	0.000817063		Botrytis-specific protein of unknown function
Bcin11g04970	2.04152	3.83743	19.3335	1.09761e-05	0.00012106
Bcin11g05250	2.34761	8.82586	17.4942	2.88182e-05	0.000277197		conserved fungal protein of unknown function
Bcin11g05520	2.2246	3.44306	19.8134	8.53842e-06	9.79734e-05
Bcin11g05640	5.19684	-0.525365	6.56907	0.0103766	0.0354337		Sclerotiniaceae-specific protein of unknown function
Bcin11g05740	2.13231	4.57787	27.7525	1.37868e-07	2.805e-06
Bcin11g06460	2.12743	3.6915	22.5734	2.02262e-06	2.8273e-05		zinc-containing alcohol dehydrogenase
Bcin11g06470	3.07768	4.15452	45.5127	1.51652e-11	8.28645e-10		metallo-hydrolase/oxidoreductase
Bcin11g06490	2.0787	4.50517	23.9331	9.97402e-07	1.55867e-05		metallo-hydrolase/oxidoreductase
Bcin12g00340	2.48531	1.30992	7.06538	0.00785876	0.0283032
Bcin12g00900	3.45467	1.56571	22.1838	2.47755e-06	3.35072e-05		methyltransferase
Bcin12g00970	3.02826	3.99124	26.6599	2.42601e-07	4.56169e-06
Bcin12g01410	2.80113	3.87955	25.4606	4.51503e-07	7.8679e-06
Bcin12g01620	5.97732	-0.0223948	10.7534	0.00104087	0.005551		Botrytis-specific protein of unknown function
Bcin12g01750	5.95591	0.710762	11.3126	0.00076983	0.00435664		short-chain dehydrogenase/reductase
Bcin12g02060	2.42409	5.9176	22.1079	2.57743e-06	3.47597e-05	BcxlnR	Zn2Cys6 transcription factor, xylan regulator
Bcin12g02090	2.10188	5.76844	25.0791	5.50248e-07	9.36465e-06		oligopeptide transporter
Bcin12g02150	2.24687	5.22965	32.3685	1.27538e-08	3.38687e-07		Zn2Cys6 transcription factor
Bcin12g02160	2.16534	4.50788	25.7244	3.93826e-07	6.98816e-06
Bcin12g02210	6.13962	-0.0456285	11.2534	0.000794776	0.00447093
Bcin12g02440	2.92413	0.514964	5.8759	0.0153495	0.0483381		class II aminotransferase/8-amino-7-oxononanoate synthase
Bcin12g02830	2.56986	2.47039	16.7491	4.26614e-05	0.000385241
Bcin12g02880	2.1751	6.16061	24.5156	7.37104e-07	1.19515e-05	Bcssp1	developmental-specific protein SSP1
Bcin12g02890	2.0714	4.2553	20.6112	5.6267e-06	6.88237e-05		WD40 repeat protein
Bcin12g02970	2.26321	3.9735	24.7674	6.46816e-07	1.07569e-05
Bcin12g03240	2.06116	5.53585	24.8179	6.30095e-07	1.05389e-05
Bcin12g03260	2.73096	8.2508	23.4362	1.29128e-06	1.94492e-05
Bcin12g03380	2.84058	2.09667	13.9527	0.000187471	0.00134743		Botrytis-specific protein of unknown function
Bcin12g03550	2.29466	2.27947	10.9434	0.000939397	0.00509371	Bcspl2	ceratoplatanin-like phytotoxic protein
Bcin12g03840	2.60437	4.03995	33.0958	8.77273e-09	2.40641e-07
Bcin12g04410	2.72266	4.3349	11.09	0.000867964	0.00478041		S1/P1 nuclease
Bcin12g04840	2.023	8.11963	12.1039	0.000503173	0.00307926
Bcin12g05160	5.15992	-0.564273	6.20815	0.0127163	0.0418068
Bcin12g05250	5.30856	0.118136	6.2587	0.0123585	0.0408144
Bcin12g05820	2.14269	8.07154	21.6419	3.28603e-06	4.30917e-05
Bcin12g05860	2.91415	3.4155	20.2623	6.75169e-06	7.99165e-05
Bcin12g06330	2.39122	2.37872	13.0474	0.00030371	0.00202786
Bcin12g06400	2.42295	1.88604	7.63871	0.00571287	0.0220167
Bcin12g06590	3.51539	1.08557	8.79512	0.00302037	0.0131928
Bcin12g06690	2.06537	4.78123	15.8041	7.02501e-05	0.000593031
Bcin12g06750	2.47707	4.14311	18.8088	1.445e-05	0.000153703
Bcin13g00200	2.10179	3.57216	19.7183	8.97383e-06	0.000102265
Bcin13g00580	2.72132	0.61314	5.9451	0.0147582	0.0469188
Bcin13g00600	2.82738	4.98819	39.9619	2.58964e-10	1.02339e-08		conserved fungal protein of unknown function
Bcin13g01180	2.1418	3.78741	21.0874	4.38815e-06	5.55273e-05
Bcin13g01270	2.36253	6.00038	39.4053	3.44361e-10	1.31195e-08	Bcvvd1	Vivid-like, potential blue light sensor
Bcin13g01460	2.16375	2.77472	10.0639	0.00151206	0.00755846
Bcin13g01770	2.09358	8.90146	14.4154	0.000146598	0.00111193		Botrytis-specific protein of unknown function
Bcin13g02070	3.53829	5.16014	70.2279	5.28338e-17	1.23187e-14		conserved fungal protein of unknown function
Bcin13g02080	3.80383	6.33879	75.4291	3.7876e-18	1.26159e-15		conserved fungal protein of unknown function
Bcin13g02250	2.17819	2.55089	10.5528	0.00116013	0.00608401	Bckap123	karyopherin beta, mediates nuclear import of ribosomal proteins prior to assembly into ribosomes and import of histones H3 and H4
Bcin13g02270	3.02625	0.907922	10.4272	0.00124173	0.00642352
Bcin13g02290	5.43855	-0.601165	7.55434	0.00598657	0.022781		Botrytis-specific small protein of unknown function
Bcin13g02460	3.29519	2.86226	27.3226	1.72183e-07	3.39646e-06	CND6
Bcin13g02820	2.1214	6.45924	13.7214	0.000212025	0.00148787		conserved fungal small protein of unknown function
Bcin13g03080	2.84306	2.65452	24.873	6.12354e-07	1.02569e-05		conserved fungal protein of unknown function
Bcin13g03660	2.23453	3.76308	12.7029	0.000365086	0.00236004		conserved fungal protein of unknown function
Bcin13g04160	3.08899	0.556257	8.33722	0.00388409	0.0161199
Bcin13g04440	2.40078	3.13393	20.7102	5.34302e-06	6.55673e-05
Bcin13g04720	2.26641	3.44368	20.4298	6.18585e-06	7.4192e-05
Bcin13g05250	2.02011	6.16344	23.6266	1.16961e-06	1.78473e-05	Bctma46
Bcin13g05560	3.1487	6.79758	22.5494	2.04806e-06	2.83566e-05	Bcshe4
Bcin13g05580	2.56262	7.65289	17.2502	3.27661e-05	0.000307286
Bcin13g05760	2.50081	1.53474	13.6738	0.000217471	0.00152161
Bcin13g05800	2.58548	6.17943	18.4809	1.71618e-05	0.000177451
Bcin14g00040	5.00569	1.85274	7.06261	0.00787093	0.0283208		Botrytis-specific protein of unknown function
Bcin14g00180	2.05767	6.47802	25.0096	5.70447e-07	9.62412e-06
Bcin14g00310	2.12892	5.27256	27.6451	1.45742e-07	2.94464e-06
Bcin14g00440	2.07085	4.22829	12.6649	0.000372581	0.00240108
Bcin14g00500	2.90352	2.35771	21.6844	3.21397e-06	4.22895e-05		conserved fungal small protein of unknown function
Bcin14g00680	2.00521	3.00311	14.0208	0.000180798	0.00131098		conserved fungal small protein of unknown function
Bcin14g00690	3.11223	1.92127	7.25303	0.00707815	0.0259325		conserved fungal small protein of unknown function
Bcin14g00750	2.0611	5.83099	13.0241	0.000307509	0.0020462
Bcin14g00930	3.30573	1.20908	13.9325	0.000189489	0.00135965
Bcin14g01250	5.26617	-0.692825	6.00244	0.0142861	0.0457423		alpha-beta barrel protein, specific for PKS11-NRPS9 cluster
Bcin14g01340	2.64627	0.663242	6.35422	0.0117103	0.0391394
Bcin14g01380	2.35792	6.29203	17.0579	3.6257e-05	0.000333777	Bcaif1	AIF-like oxidoreductase
Bcin14g01700	2.38299	2.54331	11.119	0.000854462	0.00473222
Bcin14g01880	2.71885	8.05129	30.696	3.01792e-08	7.23927e-07
Bcin14g02060	2.45019	3.0602	18.0568	2.14414e-05	0.000215859
Bcin14g02240	2.16422	6.23217	30.9402	2.66103e-08	6.46297e-07
Bcin14g02810	2.70318	1.722	15.9583	6.47523e-05	0.000553027
Bcin14g02970	2.87039	7.26893	37.7753	7.93812e-10	2.77074e-08		conserved fungal zinc knuckle transcription factor
Bcin14g03020	2.07748	3.57469	12.9325	0.000322924	0.00212812
Bcin14g03120	2.73743	8.60815	25.3618	4.75226e-07	8.23207e-06		Sclerotiniaceae-specific protein of unknown function
Bcin14g03130	2.00484	9.77378	9.81423	0.00173167	0.00843697
Bcin14g03420	2.55459	5.31142	23.8921	1.01891e-06	1.58087e-05
Bcin14g03430	2.38327	2.46848	16.4072	5.10907e-05	0.000450541
Bcin14g03580	3.49776	-0.151462	7.40033	0.00652119	0.0243199		Botrytis-specific protein of unknown function
Bcin14g03700	5.90414	-0.0791867	9.39676	0.00217369	0.0101526
Bcin14g03720	2.53703	5.45242	32.7076	1.07119e-08	2.89073e-07
Bcin14g03730	5.4429	8.28795	88.3841	5.39021e-21	2.82679e-18		C2H2 zinc finger-containing protein
Bcin14g03740	6.43076	9.37862	58.4434	2.09228e-14	2.74065e-12		C2H2 zinc finger-containing protein
Bcin14g03750	9.72583	9.11206	137.924	7.57293e-32	1.7657e-28		BTB/POZ domain-containing protein
Bcin14g03770	2.97446	2.12541	9.84023	0.00170736	0.00833519		MFS transporter, partial?
Bcin14g04130	3.18986	5.02689	22.725	1.8692e-06	2.64456e-05
Bcin14g04450	3.79826	7.82064	28.8195	7.94484e-08	1.71838e-06
Bcin14g04460	3.13296	5.68243	46.9386	7.32477e-12	4.59097e-10
Bcin14g05530	2.0055	2.218	9.9505	0.00160806	0.0079469	Bczps1
Bcin15g00240	2.89308	1.09279	10.583	0.00114135	0.00600172
Bcin15g00250	3.94952	2.36776	19.9068	8.13093e-06	9.36664e-05		Botrytis-specific protein of unknown function
Bcin15g00260	2.69022	4.56818	35.3244	2.79111e-09	8.51802e-08
Bcin15g00520	2.1878	10.5664	10.4261	0.0012425	0.00642352	BcekdA	protein of unknown function
Bcin15g00530	2.06481	2.05383	12.4951	0.000408019	0.00259786		cytochrome P450, partial?
Bcin15g00560	2.49465	6.16384	11.4648	0.000709257	0.00405917
Bcin15g02600	2.29325	6.27375	21.1582	4.22897e-06	5.36467e-05
Bcin15g02630	2.1451	2.93291	15.9651	6.45215e-05	0.000551864
Bcin15g02680	2.39262	2.14833	13.9961	0.000183193	0.00132283
Bcin15g02690	2.43264	1.59456	10.6619	0.00109367	0.00578229
Bcin15g02810	2.18595	1.87686	9.75249	0.0017908	0.00869047		Botrytis-specific protein of unknown function
Bcin15g02830	2.69108	1.49019	10.6089	0.00112547	0.0059316		NFX1-type zinc finger-containing protein
Bcin15g03130	2.29948	4.80029	20.1363	7.21164e-06	8.46002e-05
Bcin15g03140	2.8753	2.61034	27.0583	1.97407e-07	3.79764e-06
Bcin15g03620	2.13175	8.23556	16.0905	6.03876e-05	0.000521094	Bcgph1	glycogen phosphorylase required for mobilization of glycogen
Bcin15g03880	2.11023	7.46646	19.4254	1.04608e-05	0.000116366
Bcin15g03960	2.45146	6.33907	38.4454	5.63071e-10	2.01978e-08		tyrosinase
Bcin15g03990	3.25293	5.62328	21.4206	3.68794e-06	4.77346e-05		Botrytis-specific small protein of unknown function
Bcin15g04000	2.19192	2.6479	15.9712	6.43137e-05	0.000550492		conserved fungal protein of unknown function
Bcin15g04020	3.64623	0.623487	11.2239	0.000807511	0.00452159		Botrytis-specific protein of unknown function
Bcin15g04030	2.01694	4.10327	12.1294	0.000496337	0.00305213
Bcin15g04070	2.32991	5.92627	6.04777	0.0139239	0.0448163		Botrytis-specific protein of unknown function
Bcin15g04330	2.23793	6.99325	17.8725	2.36215e-05	0.000233571
Bcin15g04670	2.31746	5.92267	12.4596	0.00041586	0.00264345
Bcin15g04740	3.12762	0.593849	6.77633	0.00923749	0.0323492		Botrytis-specific protein of unknown function
Bcin15g04820	2.37896	3.5116	23.1545	1.49489e-06	2.22006e-05
Bcin15g05090	2.16136	10.0579	7.23851	0.00713561	0.0261102
Bcin15g05400	2.21897	4.10272	7.90861	0.00492002	0.019463
Bcin15g05470	2.86158	1.45353	10.7597	0.00103732	0.00553496
Bcin15g05670	3.5263	0.656318	11.8518	0.000576053	0.0034351
Bcin15g05710	6.56202	1.71552	17.4596	2.93475e-05	0.000280898		secreted acetylcholinesterase precursor
Bcin16g00340	2.40194	3.65557	22.9822	1.63504e-06	2.38057e-05		Zn2Cys6 transcirption factor
Bcin16g00480	2.25147	2.32517	12.5623	0.000393599	0.00252087
Bcin16g01810	5.43046	0.66596	6.80329	0.00909899	0.0319113
Bcin16g02340	2.06213	2.83744	14.135	0.000170148	0.00124911	Bcmak16	nuclear constituent of 66S pre-ribosomal particles, required for maturation of 25S and 5.8S rRNAs
Bcin16g02370	2.14646	2.52295	12.7023	0.000365202	0.00236004		Botrytis-specific protein of unknown function
Bcin16g02480	2.33504	1.38899	7.49088	0.00620121	0.023396
Bcin16g02660	5.26056	-0.605049	6.02646	0.014093	0.0452169
Bcin16g02670	3.79139	0.861422	9.59916	0.00194666	0.0092911		Botrytis-specific protein of unknown function
Bcin16g02900	2.46491	5.82059	20.454	6.10832e-06	7.34811e-05
Bcin16g03370	2.14559	3.12101	14.2543	0.000159699	0.00118735
Bcin16g03380	2.51275	6.73765	28.3855	9.94072e-08	2.07315e-06
Bcin16g03400	2.17544	5.15393	28.6551	8.64867e-08	1.8484e-06
Bcin16g03410	2.556	5.07095	38.3907	5.79077e-10	2.06449e-08
Bcin16g03600	2.40471	3.09904	17.9768	2.23618e-05	0.000223388
Bcin16g03830	2.07385	2.05471	8.07971	0.00447636	0.0180762
Bcin16g04360	2.55459	2.31823	18.9355	1.35213e-05	0.000145015		conserved fungal protein of unknown function
Bcin16g04410	2.49419	4.07035	25.1296	5.36047e-07	9.14969e-06		conserved fungal protein of unknown function
Bcin16g04430	2.6886	4.28022	20.777	5.15996e-06	6.37233e-05		conserved fungal protein of unknown function
Bcin16g04460	2.17161	3.49624	17.9147	2.31031e-05	0.000229809		subtilisin peptidase
Bcin16g04470	3.51593	2.69626	18.4741	1.7223e-05	0.000177539		Botrytis-specific protein of unknown function
Bcin16g04480	2.84159	9.6853	28.9139	7.56671e-08	1.63964e-06		mitochondrial NAD(P) transhydrogenase, alpha chain
Bcin16g04490	10.3843	6.98399	143.013	5.84067e-33	2.34722e-29		Ribonuclease III domain-containing protein
Bcin16g04500	2.11578	0.913021	7.63201	0.00573413	0.0220768		Ribonuclease III domain-containing protein
Bcin16g04530	12.4161	5.26872	93.5382	3.9844e-22	2.90313e-19		conserved fungal small protein of unknown function
Bcin16g04540	3.23725	7.62152	46.2368	1.04792e-11	6.07796e-10		GAS2 domain-containing protein
Bcin16g04550	3.67563	8.45205	62.7793	2.3122e-15	4.08419e-13		conserved fungal protein of unknown function
Bcin16g04560	4.04026	5.23697	53.4652	2.6321e-13	2.45659e-11		short chain dehydrogenase/reductase
Bcin16g04700	2.42464	3.20687	22.5638	2.03274e-06	2.83465e-05		Botrytis-specific protein of unknown function
Bcin16g04870	4.01999	2.49425	31.4241	2.07386e-08	5.25588e-07		conserved fungal protein of unknown function

## Sheet: S6c_D124_wt_DOWN
D124_wt_DOWN	logFC	logCPM	LR	P-value	P(adjusted)	gene name	description
Bcin01g00080	-4.0379	2.2308	29.3923	5.91127e-08	1.43272e-06	BcBoA8
Bcin01g00090	-2.10656	3.70029	24.4035	7.81249e-07	1.57302e-05
Bcin01g00110	-4.68514	0.828254	23.0844	1.55047e-06	2.90602e-05	BcBoA11
Bcin01g00140	-2.57475	1.56643	7.00297	0.00813744	0.0466632
Bcin01g00160	-2.93408	1.49389	8.74482	0.00310483	0.0217917
Bcin01g00200	-2.52249	6.44253	37.6238	8.57934e-10	2.66714e-08
Bcin01g00250	-2.62355	1.27299	9.87267	0.00167752	0.0132317	Bcrcf1	cytochrome C oxidase subunit
Bcin01g00580	-2.94276	3.19569	31.0579	2.5044e-08	6.45936e-07
Bcin01g00600	-7.85308	1.07562	25.5533	4.3034e-07	9.07215e-06		Botrytis-specific protein of unknown function
Bcin01g00870	-2.24404	8.08866	29.5739	5.38254e-08	1.31551e-06
Bcin01g00910	-6.17871	-0.445959	9.62187	0.00192274	0.0148643		Botrytis-specific protein of unknown function
Bcin01g00940	-4.32077	4.5506	87.975	6.62869e-21	5.0508e-19
Bcin01g00990	-6.91147	8.26547	115.868	5.0813e-27	5.48498e-25
Bcin01g01060	-5.07445	0.845146	19.3812	1.07057e-05	0.000168659
Bcin01g01130	-2.35805	3.33969	24.2867	8.30108e-07	1.65993e-05		Botrytis-specific protein of unknown function
Bcin01g01320	-3.24193	4.22312	51.7032	6.45567e-13	2.81874e-11
Bcin01g01330	-5.51736	-0.898813	7.43147	0.00640931	0.03855
Bcin01g01340	-3.50055	0.7226	9.8871	0.00166442	0.0131373
Bcin01g01350	-2.55065	1.47207	11.3713	0.00074588	0.0067459
Bcin01g01440	-6.1659	-0.545474	12.9488	0.000320134	0.00327379		alpha-ketoglutarate-dependent taurine dioxygenase
Bcin01g01560	-2.2096	0.777885	7.72995	0.00543123	0.0336634		Botrytis-specific small protein of unknown function
Bcin01g01660	-10.7433	6.28328	233.487	1.0348e-52	3.01592e-49
Bcin01g01670	-4.92713	3.98662	92.2544	7.62191e-22	6.04464e-20
Bcin01g01980	-2.63853	4.62299	34.5986	4.05192e-09	1.18373e-07
Bcin01g02010	-4.3604	2.16647	39.9565	2.59684e-10	8.67449e-09
Bcin01g02080	-5.01792	6.75988	101.578	6.87095e-24	6.11462e-22
Bcin01g02140	-5.41914	1.17055	27.2426	1.79461e-07	4.02338e-06	MAT1-1-5
Bcin01g02150	-5.66119	1.53681	35.1443	3.06151e-09	9.0817e-08	MAT1-1-1	alpha-domain mating type protein
Bcin01g02450	-2.05854	2.34784	14.7737	0.000121216	0.00144345
Bcin01g02850	-3.92904	5.25703	62.9441	2.12662e-15	1.11175e-13
Bcin01g03280	-7.31744	6.13598	191.786	1.2954e-43	6.86446e-41		Botrytis-specific protein of unknown function
Bcin01g03300	-2.48991	2.29967	8.17926	0.00423721	0.0278138
Bcin01g03310	-3.68645	2.58317	44.2998	2.81738e-11	1.05952e-09		Zn2Cys6 transcription factor
Bcin01g03330	-3.22578	2.40514	32.7361	1.05558e-08	2.90921e-07		Botrytis-specific small secreted protein of unknown function
Bcin01g03450	-5.7995	3.89359	101.108	8.71018e-24	7.69267e-22
Bcin01g03570	-2.10311	1.36133	11.015	0.000903759	0.00787445
Bcin01g03590	-4.16715	7.79701	79.8182	4.10497e-19	2.75033e-17
Bcin01g03850	-3.39	3.32261	44.2665	2.86571e-11	1.07423e-09	Bcsod3	superoxide dismutase
Bcin01g03920	-6.84278	0.656242	14.8779	0.0001147	0.00138137
Bcin01g03970	-2.01518	3.46969	14.716	0.000124982	0.00148375
Bcin01g03980	-2.60292	4.45822	38.9018	4.45661e-10	1.41954e-08
Bcin01g04410	-4.09185	7.36186	85.2446	2.63649e-20	1.87416e-18		DEAD/DEAH box helicase
Bcin01g04420	-4.01679	0.823207	17.3763	3.06623e-05	0.000429124		acetyl-CoA synthetase-like protein, NRPS like enzyme
Bcin01g04450	-3.34212	4.48127	52.968	3.39028e-13	1.52602e-11
Bcin01g04580	-2.21552	3.5877	20.8235	5.0361e-06	8.45978e-05	Bccao1	carotenoid oxygenase
Bcin01g04750	-5.62556	3.70099	85.4681	2.35474e-20	1.69454e-18
Bcin01g04850	-2.20323	4.76413	25.8079	3.77136e-07	8.0231e-06		flavin-binding monooxygenase
Bcin01g04870	-3.51251	0.999091	9.3767	0.00219761	0.0165289		NADH-dependent flavin oxidoreductase
Bcin01g04880	-2.9121	1.07281	14.4327	0.000145255	0.00167784		cytochrome P450
Bcin01g04890	-3.91686	1.88115	35.2633	2.88009e-09	8.58724e-08		cytochrome P450
Bcin01g05280	-2.0014	3.36424	20.2088	6.94314e-06	0.000113412
Bcin01g05470	-2.06486	2.04636	12.8558	0.000336431	0.00340757
Bcin01g05500	-10.5619	6.60267	235.758	3.30964e-53	1.28613e-49
Bcin01g05600	-2.76461	5.99623	42.3748	7.53544e-11	2.71136e-09
Bcin01g05700	-2.72913	0.990507	8.97809	0.00273236	0.0196872
Bcin01g05720	-2.33736	7.66741	7.97302	0.00474795	0.0303629
Bcin01g05980	-2.56741	2.69241	20.105	7.33045e-06	0.000118692
Bcin01g06000	-3.57333	6.99493	71.1665	3.2832e-17	1.97296e-15
Bcin01g06180	-7.3683	5.38063	185.057	3.81446e-42	1.58818e-39
Bcin01g06240	-6.86286	6.58749	173.428	1.31989e-39	3.66364e-37		RhoGEF domain-containing protein
Bcin01g06310	-2.65886	6.24115	42.4214	7.35813e-11	2.65576e-09
Bcin01g06350	-6.09762	-0.585647	12.4995	0.00040707	0.00400137		Botrytis-specific protein of unknown function
Bcin01g06730	-2.73802	5.52273	41.293	1.31039e-10	4.57382e-09
Bcin01g06780	-5.43479	3.41808	70.32	5.04229e-17	2.96884e-15		Botrytis-specific small protein of unknown function
Bcin01g07130	-6.42312	4.02151	100.272	1.3282e-23	1.16422e-21		Botrytis-specific protein of unknown function
Bcin01g07160	-4.42941	2.07851	36.5092	1.51945e-09	4.64929e-08		Botrytis-specific protein of unknown function
Bcin01g07250	-3.40008	2.72116	25.4022	4.65386e-07	9.70566e-06
Bcin01g07350	-2.8852	0.902673	12.3881	0.000432086	0.00420823
Bcin01g07400	-3.18286	5.35538	64.4309	9.99769e-16	5.34647e-14
Bcin01g07430	-2.96972	4.52298	38.9857	4.26927e-10	1.36734e-08
Bcin01g08270	-2.46375	5.71726	39.0949	4.03698e-10	1.30369e-08
Bcin01g08700	-5.56274	6.67709	142.002	9.71269e-33	1.74201e-30
Bcin01g08890	-3.38838	5.22777	71.2641	3.12463e-17	1.88741e-15
Bcin01g09070	-9.71245	7.29447	231.361	3.01021e-52	5.01329e-49		WD40/YVTN repeat-like-containing domain
Bcin01g09090	-3.25864	5.31926	64.1159	1.17313e-15	6.24491e-14
Bcin01g09820	-4.25923	3.2086	61.7755	3.8493e-15	1.95961e-13
Bcin01g09880	-2.02627	3.61789	22.2224	2.42829e-06	4.34854e-05
Bcin01g09970	-2.06707	7.3581	22.9461	1.66607e-06	3.10768e-05
Bcin01g10000	-2.59782	2.874	26.5956	2.50819e-07	5.4553e-06
Bcin01g10200	-4.45617	2.17486	39.5696	3.16577e-10	1.05147e-08		BTB/POZ domain-containing protein
Bcin01g10210	-2.73684	3.81747	34.423	4.43457e-09	1.28283e-07
Bcin01g10220	-5.55874	-0.787165	7.65976	0.0056466	0.0347745		Botrytis-specific protein of unknown function
Bcin01g10270	-6.56597	-0.283004	9.42081	0.00214536	0.0162091
Bcin01g10370	-6.40429	-0.395738	14.5138	0.000139137	0.00162206		Botrytis-specific protein of unknown function
Bcin01g10440	-2.77441	6.30296	53.0608	3.23382e-13	1.46124e-11
Bcin01g10510	-2.49351	5.54211	36.6786	1.39298e-09	4.27353e-08
Bcin01g10670	-2.11417	5.20492	31.476	2.01921e-08	5.27802e-07
Bcin01g10730	-2.0571	5.67732	14.3486	0.00015189	0.00173262		Botrytis-specific protein of unknown function
Bcin01g11030	-4.75533	4.98578	28.6246	8.78579e-08	2.06501e-06		3-hydroxyacyl-CoA dehydrogenase
Bcin01g11090	-12.0434	4.46042	151.34	8.83084e-35	1.80614e-32
Bcin01g11200	-3.69924	2.05138	26.2786	2.95552e-07	6.38063e-06
Bcin01g11210	-4.63821	2.75538	53.1444	3.09904e-13	1.4108e-11		Botrytis-specific protein of unknown function
Bcin01g11290	-2.22489	4.73983	31.7217	1.77927e-08	4.72499e-07
Bcin01g11420	-2.40473	0.571914	7.74596	0.00538329	0.0334612	Bcgst22	glutathione S-transferase
Bcin01g11480	-6.75619	-0.109782	9.59609	0.00194992	0.0150246
Bcin01g11530	-2.91781	0.604238	10.7102	0.00106549	0.0090338
Bcin01g11540	-2.63111	1.00211	11.6069	0.000657077	0.00606029
Bcin02g00010	-2.74896	1.311	16.7193	4.33372e-05	0.000586789		Botrytis-specific protein of unknown function
Bcin02g00280	-6.19725	-0.492963	10.6316	0.00111171	0.00938336
Bcin02g00330	-6.03245	-0.613506	8.2506	0.00407385	0.0270153
Bcin02g00370	-4.10369	6.41696	92.8174	5.73481e-22	4.57921e-20		CAZY GH76 family protein, alpha-1,6-mannanase
Bcin02g00550	-4.88383	3.33494	53.9609	2.04522e-13	9.42418e-12
Bcin02g00580	-4.87424	3.48083	65.6261	5.45125e-16	2.95585e-14		Botrytis-specific protein of unknown function
Bcin02g00730	-2.25733	3.11056	19.3705	1.0766e-05	0.000169379
Bcin02g00790	-2.09569	1.68484	7.30676	0.00686957	0.0406525
Bcin02g01200	-4.54794	0.0172172	13.9597	0.000186775	0.00206391		Botrytis-specific protein of unknown function
Bcin02g01210	-2.05359	4.77706	23.7989	1.06944e-06	2.08488e-05
Bcin02g01250	-6.7763	-0.13881	17.0633	3.61533e-05	0.000496438
Bcin02g01290	-4.89853	7.08836	86.3043	1.54275e-20	1.1171e-18
Bcin02g01470	-3.99763	1.15236	14.3455	0.00015214	0.00173377		ankyrin repeat protein
Bcin02g01670	-2.8863	0.269658	8.98515	0.00272183	0.0196242		Botrytis-specific protein of unknown function
Bcin02g01680	-2.07127	3.82826	23.2195	1.44524e-06	2.73517e-05	Bcpks2	polyketide synthase
Bcin02g01780	-5.97816	-0.668859	11.7622	0.000604445	0.00563729
Bcin02g01860	-3.26604	1.17486	13.8199	0.000201192	0.00219616		cytochrome P450, incomplete, pseudogene
Bcin02g01880	-2.87736	1.18782	12.4749	0.000412463	0.00404075		nmrA family transcriptional regulator
Bcin02g02050	-3.9787	1.26545	20.8762	4.89944e-06	8.28994e-05
Bcin02g02060	-2.9363	2.34216	21.4004	3.72693e-06	6.47519e-05
Bcin02g02210	-2.03052	8.09959	21.9356	2.81948e-06	4.96518e-05
Bcin02g02220	-4.50816	3.06562	41.1661	1.39824e-10	4.82267e-09
Bcin02g02560	-5.88648	7.39643	126.009	3.06132e-29	4.29987e-27
Bcin02g03140	-2.40573	4.82766	37.7517	8.0348e-10	2.51125e-08
Bcin02g03190	-2.22492	3.30649	22.6815	1.91201e-06	3.52136e-05
Bcin02g03220	-5.07654	5.89698	106.782	4.97038e-25	4.71095e-23	Bcaqp5	aquaporin
Bcin02g03650	-2.09426	4.62278	23.8941	1.01784e-06	1.99094e-05
Bcin02g03680	-7.06995	0.195404	18.5927	1.61841e-05	0.000240963		Botrytis-specific protein of unknown function
Bcin02g03710	-3.3393	2.21156	25.7549	3.8764e-07	8.23152e-06
Bcin02g03730	-2.18493	2.93696	16.2178	5.64605e-05	0.000741234		Botrytis-specific protein of unknown function
Bcin02g03740	-8.60849	4.14148	121.16	3.52583e-28	4.37278e-26
Bcin02g03900	-2.58798	3.62444	24.3148	8.18099e-07	1.64155e-05		SET/MYND domain-containing protein
Bcin02g04100	-5.69734	3.07	75.7165	3.27467e-18	2.07479e-16
Bcin02g04240	-2.01629	7.12711	19.8682	8.29711e-06	0.000133418
Bcin02g04340	-2.07379	2.10857	14.887	0.000114146	0.00137613		conserved fungal protein of unknown function
Bcin02g04430	-6.63258	3.74995	102.772	3.76042e-24	3.39837e-22		oxidoreductase
Bcin02g04500	-2.07219	1.13769	7.75239	0.00536416	0.033398		BTB/POZ domain protein
Bcin02g04550	-5.22149	1.00952	20.7871	5.1327e-06	8.59903e-05
Bcin02g04640	-3.30464	2.79119	38.8121	4.66624e-10	1.48226e-08
Bcin02g04790	-4.03854	-0.466189	7.35624	0.00668303	0.039791		conserved fungal protein of unknown function
Bcin02g04860	-2.01018	3.16489	17.8266	2.41975e-05	0.000347408		Botrytis-specific protein of unknown function
Bcin02g04890	-2.33762	5.67006	27.4578	1.60564e-07	3.63467e-06
Bcin02g05010	-6.17185	6.14395	169.815	8.11891e-39	2.05761e-36
Bcin02g05200	-8.44364	8.00033	161.245	6.0476e-37	1.38241e-34		Botrytis-specific protein of unknown function
Bcin02g05280	-3.354	1.10891	19.7224	8.95459e-06	0.0001432
Bcin02g05320	-2.18403	3.11537	23.1315	1.51288e-06	2.8447e-05
Bcin02g05330	-2.13576	1.70019	7.89168	0.00496627	0.0314657
Bcin02g05380	-3.72092	0.524027	9.34616	0.00223453	0.0167203
Bcin02g05400	-5.57249	3.25612	77.8508	1.11126e-18	7.27814e-17		Botrytis-specific protein of unknown function
Bcin02g05410	-3.37443	0.184461	7.76996	0.00531221	0.0331707
Bcin02g05420	-11.2083	3.67666	130.089	3.91889e-30	5.85723e-28		Botrytis-specific protein of unknown function
Bcin02g05430	-2.75505	0.8809	9.15476	0.00248072	0.0181546
Bcin02g05760	-13.3626	5.76279	232.127	2.04864e-52	3.98051e-49		Botrytis-specific protein of unknown function
Bcin02g06110	-2.24236	2.95127	21.9499	2.7986e-06	4.94335e-05
Bcin02g06310	-3.61248	-0.0528151	9.57495	0.0019725	0.0151417
Bcin02g06340	-2.07041	0.736223	7.6099	0.00580488	0.0355988
Bcin02g06890	-2.45593	5.27987	41.262	1.3313e-10	4.60543e-09	Bccue3
Bcin02g06910	-2.44303	5.88167	41.5817	1.13048e-10	3.99369e-09		CAZY GH17 family protein, cell wall glucanase
Bcin02g07030	-2.07215	4.09929	19.1742	1.19316e-05	0.000185218
Bcin02g07090	-2.3288	7.15934	13.0995	0.000295375	0.00305273
Bcin02g07170	-3.47862	2.72618	32.3647	1.27786e-08	3.48068e-07
Bcin02g07430	-2.13865	4.91936	30.9357	2.66716e-08	6.83426e-07
Bcin02g07450	-4.85683	-0.81151	7.39061	0.00655651	0.0392331		Botrytis-specific protein of unknown function
Bcin02g07490	-5.79033	-0.759184	10.6183	0.00111974	0.0094116
Bcin02g07510	-3.413	0.196139	9.54302	0.00200711	0.0153536		conserved fungal protein of unknown function
Bcin02g07770	-3.94764	1.11923	12.2306	0.000470128	0.00451462	BcNEP2	secreted phytotoxic protein
Bcin02g07780	-2.95821	2.99295	28.3799	9.96967e-08	2.31066e-06		Sclerotiniaceae-specific C2H2 zinc finger transcription factor
Bcin02g07920	-2.75048	1.838	20.8293	5.02083e-06	8.4463e-05
Bcin02g07930	-4.1207	1.09521	24.8844	6.08739e-07	1.24722e-05		short chain dehydrogenase
Bcin02g08030	-7.1885	2.06024	53.7	2.3356e-13	1.07199e-11		Botrytis-specific protein of unknown function
Bcin02g08370	-2.82097	4.79416	48.0311	4.19518e-12	1.71005e-10	BcPRX7	peroxiredoxin
Bcin02g08490	-5.71701	4.33163	70.6467	4.27281e-17	2.52855e-15
Bcin02g09010	-6.29042	3.37431	58.48	2.05363e-14	1.00172e-12
Bcin02g09020	-3.38613	4.68764	43.1179	5.15387e-11	1.89539e-09
Bcin02g09080	-7.27556	6.83447	178.884	8.49502e-41	2.82957e-38		Sclerotiniaceae-specific protein of unknown function
Bcin02g09100	-6.5536	-0.293815	15.5061	8.2241e-05	0.00102982		Botrytis-specific protein of unknown function
Bcin02g09230	-2.18806	1.68098	12.5249	0.000401556	0.00395718	Bcifm1	mitochondrial translation initiation factor 2
Bcin03g00280	-2.42416	2.69106	19.2012	1.1764e-05	0.000183104
Bcin03g00600	-9.04974	5.15876	193.5	5.47433e-44	3.19099e-41		Botrytis-specific protein of unknown function
Bcin03g00670	-2.01881	2.30928	11.0126	0.00090495	0.00787895
Bcin03g01110	-2.53908	2.47018	20.5753	5.73298e-06	9.48015e-05		Botrytis-specific protein of unknown function
Bcin03g01120	-4.04947	1.46657	25.0434	5.60547e-07	1.15253e-05		Botrytis-specific protein of unknown function
Bcin03g01170	-2.74434	2.7062	29.6578	5.1546e-08	1.2651e-06
Bcin03g01180	-4.99818	-1.18962	7.26191	0.00704325	0.041407		Botrytis-specific protein of unknown function
Bcin03g01270	-5.34745	3.37937	70.084	5.68328e-17	3.31278e-15		conserved fungal protein of unknown function
Bcin03g01330	-6.17402	-0.544391	12.9655	0.000317277	0.00324743
Bcin03g01370	-6.15171	-0.543741	12.4287	0.000422779	0.00412794		Botrytis-specific protein of unknown function
Bcin03g01410	-2.83682	2.76891	31.4289	2.06883e-08	5.38357e-07
Bcin03g01490	-2.18969	3.984	16.0408	6.19931e-05	0.000803017	Bcgpx3	glutathione peroxidase
Bcin03g01510	-6.11978	1.84338	47.1362	6.62203e-12	2.65291e-10
Bcin03g01580	-3.45742	1.82795	29.8589	4.64654e-08	1.15009e-06		carboxylesterase
Bcin03g01600	-2.12896	1.0011	9.2243	0.00238824	0.0175882		conserved fungal protein of unknown function
Bcin03g01690	-3.33365	1.31232	17.7879	2.46949e-05	0.000354112
Bcin03g01800	-2.53024	3.57933	31.5645	1.92923e-08	5.06553e-07
Bcin03g01960	-4.32769	0.473868	15.1692	9.82948e-05	0.00120623
Bcin03g01970	-5.29872	1.17209	30.1675	3.96305e-08	9.8932e-07
Bcin03g02050	-2.45209	4.29247	34.2211	4.91935e-09	1.40909e-07		ABC transporter
Bcin03g02080	-2.10072	1.56722	9.57713	0.00197016	0.0151405		GMC oxidoreductase
Bcin03g02100	-4.53141	0.0130111	11.6775	0.000632621	0.00587657
Bcin03g02110	-3.43898	0.72276	15.0256	0.000106064	0.00128802
Bcin03g02260	-2.13489	3.59397	19.1502	1.20828e-05	0.000187066
Bcin03g02640	-2.53485	1.86724	16.1285	5.91868e-05	0.000771786
Bcin03g02690	-8.91214	3.69267	122.79	1.55044e-28	1.98626e-26		Botrytis-specific protein of unknown function
Bcin03g02990	-6.27503	3.14576	86.7806	1.21251e-20	8.89022e-19		Botrytis-specific protein of unknown function
Bcin03g03170	-3.10917	2.50153	30.1091	4.08415e-08	1.01737e-06
Bcin03g03210	-4.58686	0.388618	11.2783	0.00078419	0.00703237
Bcin03g03220	-2.44163	4.21386	31.6225	1.87249e-08	4.94287e-07
Bcin03g03770	-7.29755	0.260249	20.9808	4.63905e-06	7.89519e-05
Bcin03g03780	-2.66525	3.05244	31.7582	1.7461e-08	4.65812e-07
Bcin03g03820	-2.69522	1.78048	18.7003	1.52955e-05	0.000228609		Botrytis-specific protein of unknown function
Bcin03g03980	-4.20224	0.209285	10.084	0.00149559	0.0120085
Bcin03g03990	-6.79935	-0.128906	10.4243	0.00124369	0.0103269
Bcin03g04310	-2.42772	2.58057	17.0683	3.60593e-05	0.00049573
Bcin03g04350	-2.75252	1.17601	13.0315	0.000306296	0.00314608		Botrytis-specific protein of unknown function
Bcin03g04390	-2.18879	3.45365	15.1881	9.73153e-05	0.00119926		abhydrolase family protein, PKS3 cluster
Bcin03g04490	-8.69038	7.33991	108.015	2.66701e-25	2.56958e-23		Sclerotiniaceae-specific protein of unknown function
Bcin03g04540	-5.23042	5.91934	115.103	7.47257e-27	7.84821e-25
Bcin03g04560	-4.85517	2.46699	54.1999	1.81093e-13	8.37771e-12
Bcin03g04580	-6.19928	6.38374	147.921	4.93663e-34	9.92263e-32
Bcin03g04710	-2.22292	0.894872	7.28011	0.00697222	0.0411139
Bcin03g04820	-2.94939	4.14223	40.5062	1.95988e-10	6.58453e-09		conserved fungal protein of unknown function
Bcin03g05020	-5.67551	2.06304	46.1739	1.08207e-11	4.20492e-10		Botrytis-specific protein of unknown function
Bcin03g05200	-3.28595	4.52851	41.5093	1.17314e-10	4.11942e-09
Bcin03g05230	-2.65346	1.87074	11.1562	0.000837493	0.00740781
Bcin03g05450	-3.88308	1.36305	11.6735	0.000633957	0.00588429
Bcin03g05480	-2.33954	7.87881	13.7677	0.000206864	0.00224545
Bcin03g05560	-2.91196	1.86855	18.7993	1.45224e-05	0.00021865
Bcin03g05610	-3.5184	6.90658	70.0965	5.64741e-17	3.30842e-15		conserved fungal protein of unknown function
Bcin03g05620	-3.67584	1.44665	25.2226	5.10809e-07	1.05585e-05		conserved fungal protein of unknown function
Bcin03g05730	-8.12676	0.915031	34.406	4.47353e-09	1.2909e-07		Botrytis-specific protein of unknown function
Bcin03g05770	-3.11717	4.20725	41.0674	1.47069e-10	5.05761e-09
Bcin03g05980	-2.19481	3.956	14.3567	0.000151237	0.00172855		conserved fungal protein of unknown function
Bcin03g06310	-4.76201	5.87605	120.852	4.11669e-28	5.05183e-26
Bcin03g06660	-4.39269	0.563301	13.3212	0.000262423	0.00275615
Bcin03g06900	-4.71021	5.49844	95.6505	1.37062e-22	1.14133e-20
Bcin03g07150	-2.16739	5.4674	34.1095	5.20951e-09	1.48128e-07	Bcrps12	ribosomal protein S12
Bcin03g07160	-6.37592	2.77695	55.0501	1.17493e-13	5.47895e-12
Bcin03g07170	-3.34114	4.41624	54.8689	1.28841e-13	5.98419e-12
Bcin03g07270	-5.6324	7.83965	115.135	7.35198e-27	7.79176e-25
Bcin03g07420	-2.80308	5.65306	45.571	1.47209e-11	5.64526e-10
Bcin03g07600	-3.4809	4.86304	52.3835	4.56541e-13	2.01604e-11
Bcin03g07680	-4.33693	1.08276	21.9773	2.75897e-06	4.88074e-05
Bcin03g07770	-4.09962	-0.0845792	9.41308	0.00215443	0.0162565	Bcalo4	AMID-like oxidoreductase 4
Bcin03g07780	-2.06798	1.81859	12.6715	0.00037127	0.0037039
Bcin03g07840	-6.11018	-0.409091	13.8129	0.000201948	0.00220235
Bcin03g08180	-2.52663	5.81142	22.267	2.37255e-06	4.27499e-05
Bcin03g08300	-4.84837	0.686392	14.8545	0.000116128	0.0013957
Bcin03g08400	-4.18075	2.81934	51.3026	7.91726e-13	3.4312e-11		Botrytis-specific protein of unknown function
Bcin03g08410	-2.87379	3.97309	38.4978	5.48166e-10	1.73656e-08		Botrytis-specific protein of unknown function
Bcin03g08420	-4.02191	0.892194	17.8932	2.33654e-05	0.000336289		Botrytis-specific protein of unknown function
Bcin03g08430	-2.20657	2.94104	21.6656	3.24559e-06	5.65578e-05		cytochrome P450
Bcin03g08470	-3.45113	0.101292	9.21217	0.00240412	0.0176828		conserved fungal protein of unknown function
Bcin03g08570	-4.14694	0.104511	6.84666	0.00888069	0.0499426	Bcnde4	external NADH dehydrogenase 4
Bcin03g08580	-5.8359	5.85755	147.081	7.5323e-34	1.46353e-31		SNF2 family helicase protein
Bcin03g08590	-2.0032	2.54367	15.3031	9.15654e-05	0.00113561
Bcin03g08620	-3.62485	5.45374	67.4512	2.15962e-16	1.20463e-14		Botrytis-specific protein of unknown function
Bcin03g08720	-9.03427	7.33167	187.463	1.13778e-42	5.30572e-40		Botrytis-specific protein of unknown function
Bcin03g08750	-2.09414	3.64024	12.9203	0.000325041	0.0033186
Bcin03g08760	-2.56071	2.52047	17.9865	2.22481e-05	0.000322196
Bcin03g08770	-2.83684	2.79227	20.6129	5.62175e-06	9.33135e-05
Bcin03g08880	-2.66122	4.33284	38.0156	7.01797e-10	2.21123e-08
Bcin03g08890	-7.59409	0.48044	25.2721	4.97854e-07	1.0309e-05		Botrytis-specific protein of unknown function
Bcin03g08900	-2.63175	3.57286	30.363	3.58292e-08	8.98273e-07
Bcin03g08930	-2.32463	1.38262	11.1312	0.000848866	0.00749135
Bcin03g09030	-2.18688	3.78963	20.6678	5.46258e-06	9.09755e-05
Bcin03g09200	-5.20689	5.67686	133.74	6.22704e-31	9.55196e-29		conserved fungal protein of unknown function
Bcin03g09210	-3.49231	1.48152	22.6992	1.89443e-06	3.50004e-05		conserved fungal protein of unknown function
Bcin04g00190	-5.06676	4.38305	86.4318	1.4464e-20	1.05388e-18
Bcin04g00380	-2.16222	4.80786	28.7567	8.20651e-08	1.93667e-06
Bcin04g00480	-7.75332	0.593635	19.9146	8.09801e-06	0.000130396
Bcin04g00510	-4.99818	-1.18962	7.26191	0.00704325	0.041407		Botrytis-specific protein of unknown function
Bcin04g01000	-2.16591	1.3066	8.11605	0.00438751	0.0286349
Bcin04g01520	-2.01521	5.06942	17.9292	2.29272e-05	0.000331208
Bcin04g01530	-5.40226	3.40152	66.7981	3.00793e-16	1.65408e-14
Bcin04g01810	-12.506	4.91457	185.446	3.13647e-42	1.35426e-39
Bcin04g02170	-5.73268	-0.741284	7.33373	0.00676726	0.0402309	Bcrsm25	mitochondrial ribosomal protein S25
Bcin04g02180	-5.43474	-0.788388	9.56716	0.00198089	0.0151929		Botrytis-specific peptide of unknown function
Bcin04g02310	-3.72891	1.68848	30.0288	4.25686e-08	1.05813e-06
Bcin04g02440	-13.6261	6.0209	237.664	1.27075e-53	7.40718e-50		Botrytis-specific protein of unknown function
Bcin04g02450	-11.0758	3.55281	124.417	6.82739e-29	9.04474e-27		Sclerotiniaceae-specific protein of unknown function
Bcin04g02460	-8.82222	7.64272	200.473	1.6467e-45	1.12925e-42		acid phosphatase
Bcin04g02710	-3.83254	4.85724	55.3845	9.91135e-14	4.64042e-12
Bcin04g02770	-3.43194	3.94164	49.1149	2.41401e-12	1.00509e-10		Sclerotiniaceae-specific protein of unknown function
Bcin04g02860	-6.61135	-0.0111103	14.9328	0.000111409	0.00134731		Botrytis-specific protein of unknown function
Bcin04g02900	-6.03937	3.52021	97.159	6.39794e-23	5.48435e-21		Botrytis-specific protein of unknown function
Bcin04g02920	-2.36848	1.26229	11.6518	0.000641412	0.00594402
Bcin04g02940	-2.15845	3.75278	15.7339	7.29053e-05	0.000924843
Bcin04g02990	-6.77146	5.18671	137.405	9.83136e-32	1.66107e-29
Bcin04g03300	-3.21822	0.624508	9.31511	0.00227271	0.0169402
Bcin04g03550	-4.85697	0.078124	8.06121	0.00452229	0.0292244
Bcin04g03890	-3.08615	7.77655	48.7247	2.94527e-12	1.22192e-10		oxidoreductase
Bcin04g03910	-3.32437	4.226	53.2629	2.9176e-13	1.33386e-11
Bcin04g04000	-2.14587	1.93726	8.77598	0.00305222	0.0214509
Bcin04g04040	-4.14821	6.76199	93.5832	3.8947e-22	3.14191e-20	Bcyea4	uridine diphosphate-N-acetylglucosamine (UDP-GlcNAc) transporter
Bcin04g04110	-3.56911	2.00961	28.9575	7.39837e-08	1.76021e-06
Bcin04g04310	-2.67374	1.97655	21.267	3.99554e-06	6.90074e-05
Bcin04g04340	-2.45747	5.53319	31.9742	1.56235e-08	4.20643e-07
Bcin04g04530	-2.49665	2.0866	14.2236	0.000162324	0.00184083
Bcin04g04570	-8.9422	1.61218	52.7802	3.73047e-13	1.66628e-11		Botrytis-specific protein of unknown function
Bcin04g04620	-5.08822	6.64812	114.894	8.30194e-27	8.64143e-25	Bcama1	activator of meiotic anaphase promoting complex (APC/C), required for initiation of spore wall assembly, required for Clb1p degradation during meiosis
Bcin04g04710	-2.37129	1.25588	10.6734	0.00108689	0.00920859
Bcin04g04760	-2.01687	1.15176	8.05067	0.00454869	0.0293462		conserved fungal protein, partial MFS transporter domain
Bcin04g04850	-7.2951	7.59669	180.486	3.79672e-41	1.38319e-38		MHYT domain signaling protein
Bcin04g05270	-2.58173	1.47139	12.3972	0.000429979	0.00419121		Botrytis-specific protein of unknown function
Bcin04g05290	-3.36176	2.55368	34.0564	5.35381e-09	1.51861e-07
Bcin04g05400	-8.19053	4.29546	143.894	3.74792e-33	6.82707e-31		Botrytis-specific protein of unknown function
Bcin04g05560	-2.19222	5.99667	35.3776	2.71589e-09	8.16028e-08
Bcin04g05750	-2.46089	3.48484	29.8252	4.72799e-08	1.16654e-06
Bcin04g05760	-2.06866	1.7171	11.0264	0.00089824	0.00783223
Bcin04g06080	-2.80535	4.14339	23.1941	1.46445e-06	2.76255e-05		sugar transporter
Bcin04g06110	-2.79222	1.46437	17.4733	2.9137e-05	0.000411733
Bcin04g06130	-4.85458	2.35644	25.9116	3.5741e-07	7.65935e-06		Botrytis-specific protein of unknown function
Bcin04g06140	-2.4073	1.9088	14.4942	0.000140591	0.00163738
Bcin04g06390	-2.20571	6.12052	29.2052	6.51031e-08	1.56489e-06		MFS transporter
Bcin04g06440	-12.1079	4.54593	163.114	2.36207e-37	5.6198e-35		Botrytis-specific protein of unknown function
Bcin04g06590	-3.0806	-0.187581	7.09352	0.00773631	0.044737
Bcin04g06630	-3.91494	2.39756	32.0109	1.53309e-08	4.14682e-07		Botrytis-specific protein of unknown function
Bcin04g06800	-4.24989	4.59965	87.8119	7.19838e-21	5.44926e-19
Bcin04g06980	-4.99818	-1.18962	7.26191	0.00704325	0.041407		FAD dependent oxidoreductase/monooxygenase
Bcin05g00290	-2.03219	3.3117	12.3717	0.000435893	0.00423365		aminoglycoside phosphotransferase
Bcin05g00310	-4.11483	3.5223	62.2623	3.00626e-15	1.55075e-13
Bcin05g00860	-2.86963	5.06811	43.1893	4.96921e-11	1.83326e-09		carbonic anhydrase
Bcin05g01000	-2.4474	4.23569	29.4557	5.72102e-08	1.38949e-06
Bcin05g01070	-3.71629	1.1312	18.8529	1.41195e-05	0.000213853		Botrytis-specific small protein of unknown function
Bcin05g01220	-3.39737	3.12009	42.2309	8.11088e-11	2.90944e-09		Botrytis-specific protein of unknown function
Bcin05g01230	-2.63729	0.706073	10.0376	0.00153379	0.0122808		Botrytis-specific protein of unknown function
Bcin05g01250	-2.71464	0.725362	11.185	0.000824619	0.00733211
Bcin05g01340	-5.13761	5.56927	92.1837	7.89943e-22	6.2224e-20
Bcin05g01370	-2.18151	3.54437	18.9028	1.37551e-05	0.000209343
Bcin05g01650	-2.30959	3.60863	24.306	8.21815e-07	1.64617e-05
Bcin05g01840	-3.63189	4.12583	44.4266	2.64071e-11	9.9629e-10
Bcin05g01850	-2.75232	4.04877	37.6573	8.43326e-10	2.62874e-08
Bcin05g02060	-10.5986	6.99706	230.393	4.89455e-52	7.13259e-49		Botrytis-specific protein of unknown function
Bcin05g02220	-2.76918	1.48993	15.775	7.13408e-05	0.000907959
Bcin05g02370	-8.69855	4.23191	123.279	1.21162e-28	1.56945e-26		RING finger protein
Bcin05g02410	-2.04823	1.69781	11.3581	0.00075118	0.00678331
Bcin05g02430	-3.69066	1.42829	18.2432	1.94421e-05	0.000286058
Bcin05g02530	-3.75059	2.40019	37.1778	1.07834e-09	3.33455e-08		tannase
Bcin05g02550	-3.48385	1.32701	22.5052	2.09573e-06	3.81751e-05
Bcin05g02560	-3.54755	4.45698	66.2601	3.95186e-16	2.15284e-14		Sclerotiniaceae-specific protein of unknown function
Bcin05g02760	-5.59912	1.3096	29.7182	4.99645e-08	1.22887e-06
Bcin05g02800	-2.58329	5.03199	31.8512	1.6645e-08	4.46085e-07
Bcin05g02820	-2.26154	1.73488	14.7167	0.000124932	0.00148375
Bcin05g02980	-2.67132	4.68931	37.8984	7.45275e-10	2.3356e-08		Sclerotiniaceae-specific protein of unknown function
Bcin05g02990	-3.89108	3.27105	30.9356	2.66734e-08	6.83426e-07		Botrytis-specific protein of unknown function
Bcin05g03350	-2.29783	2.61663	21.9455	2.8051e-06	4.94733e-05
Bcin05g03360	-5.22097	1.00715	11.2519	0.000795421	0.00712213		CAZY GT8 family protein
Bcin05g03480	-7.30798	5.29243	177.999	1.32511e-40	4.17518e-38
Bcin05g03590	-7.13953	6.77909	112.644	2.58208e-26	2.61755e-24
Bcin05g03620	-4.68	0.730315	12.7245	0.000360897	0.00361766		alpha-ketoglutarate-dependent taurine dioxygenase
Bcin05g03680	-4.1603	1.1445	25.0782	5.50523e-07	1.13392e-05
Bcin05g03690	-3.52107	2.40438	33.3115	7.85157e-09	2.20033e-07		Botrytis-specific protein of unknown function
Bcin05g03810	-2.71815	2.93463	27.6519	1.45233e-07	3.31335e-06		Botrytis-specific protein of unknown function
Bcin05g04100	-5.1712	-1.06945	7.52892	0.00607164	0.0368855
Bcin05g04500	-6.62942	5.72896	180.514	3.74369e-41	1.38319e-38		Botrytis-specific protein of unknown function
Bcin05g04590	-9.54253	6.68022	180.572	3.63541e-41	1.38319e-38
Bcin05g04640	-3.57355	1.89435	31.6656	1.83133e-08	4.8522e-07		Botrytis-specific protein of unknown function
Bcin05g05310	-2.53491	6.87649	31.748	1.75526e-08	4.67189e-07	Bctos1	covalently-bound cell wall protein
Bcin05g06050	-3.07643	4.71636	56.0915	6.91742e-14	3.27818e-12
Bcin05g06080	-4.28017	2.12743	39.4576	3.35264e-10	1.10099e-08
Bcin05g06100	-2.83101	5.68424	52.9589	3.406e-13	1.5272e-11
Bcin05g06490	-3.05635	1.75931	19.9627	7.89686e-06	0.000127333
Bcin05g06560	-5.38448	0.499943	14.9887	0.000108154	0.00131203
Bcin05g06570	-3.28535	1.78404	17.9239	2.29911e-05	0.00033172
Bcin05g06580	-2.91997	3.69866	39.4274	3.40481e-10	1.11498e-08		conserved fungal protein of unknown function
Bcin05g06620	-3.98946	2.58362	37.1688	1.08335e-09	3.34119e-08		Sclerotiniaceae-specific protein of unknown function
Bcin05g06780	-4.52587	4.93837	64.9502	7.68135e-16	4.14579e-14
Bcin05g07380	-4.27506	1.74102	20.2883	6.66071e-06	0.000109367		Botrytis-specific protein of unknown function
Bcin05g07390	-5.62119	4.11898	105.962	7.51581e-25	7.00955e-23
Bcin05g07730	-3.3167	2.06373	17.3318	3.13883e-05	0.00043824		Botrytis-specific protein of unknown function
Bcin05g07810	-6.64309	-0.230059	16.1053	5.99169e-05	0.000778719
Bcin05g07830	-7.32332	0.290181	16.0933	6.02979e-05	0.000782799		Botrytis-specific small protein of unknown function
Bcin05g07930	-4.17035	1.77896	23.0295	1.59531e-06	2.98526e-05
Bcin05g07950	-8.40174	3.927	124.468	6.65475e-29	8.91736e-27		conserved fungal protein of unknown function
Bcin05g07960	-11.8027	4.24368	156.624	6.18405e-36	1.36026e-33		calcium homeostasis protein Regucalcin
Bcin05g07990	-2.58048	3.93896	24.2609	8.41295e-07	1.67369e-05
Bcin05g08000	-7.82077	0.667624	28.8263	7.91695e-08	1.87593e-06
Bcin05g08110	-3.47774	2.47782	31.9995	1.54211e-08	4.16154e-07		Botrytis-specific protein of unknown function
Bcin05g08160	-12.6065	5.00311	112.654	2.56905e-26	2.61755e-24		conserved fungal protein of unknown function
Bcin05g08170	-3.12808	2.37283	30.5107	3.32032e-08	8.36032e-07		conserved fungal protein of unknown function
Bcin05g08180	-2.53604	2.01572	21.0667	4.43578e-06	7.56029e-05		conserved fungal protein of unknown function
Bcin05g08220	-2.94826	2.05854	11.2993	0.000775351	0.00697996
Bcin05g08300	-7.05259	3.56315	90.7707	1.61321e-21	1.25379e-19
Bcin05g08390	-5.76018	-0.74628	7.43264	0.00640511	0.0385497
Bcin05g08400	-4.24058	0.21309	9.7286	0.00181423	0.0141813	Bcpks21	polyketide synthase
Bcin06g00028	-5.46767	-0.95726	9.21875	0.00239549	0.0176305
Bcin06g00070	-5.4361	-0.280951	8.27309	0.00402371	0.0267132
Bcin06g00080	-5.23298	-1.06896	8.11605	0.00438751	0.0286349
Bcin06g00300	-6.24205	2.43278	51.2882	7.9755e-13	3.44365e-11		Botrytis-specific protein of unknown function
Bcin06g00330	-2.19254	7.2349	21.8335	2.97357e-06	5.21292e-05
Bcin06g00420	-2.99672	0.685521	13.2146	0.000277774	0.00288875
Bcin06g00450	-4.69648	3.28384	49.1812	2.33382e-12	9.78692e-11	Bhl1	hydrophobin-like protein
Bcin06g00460	-2.05947	2.04417	14.4896	0.000140939	0.00163823
Bcin06g00490	-4.8253	0.889143	23.135	1.5102e-06	2.84425e-05
Bcin06g00540	-3.64084	0.384822	13.0823	0.000298092	0.00307536
Bcin06g00560	-2.34241	1.72511	11.5699	0.000670269	0.00615275		conserved fungal protein of unknown function
Bcin06g00570	-9.14083	6.95884	228.364	1.35565e-51	1.75602e-48
Bcin06g00660	-5.77014	-0.759411	10.3064	0.0013257	0.0108915
Bcin06g00770	-2.90725	4.8187	45.2174	1.76334e-11	6.69609e-10
Bcin06g00890	-2.87366	1.34015	16.1904	5.72828e-05	0.00075034
Bcin06g00940	-2.9005	1.47191	18.9843	1.31798e-05	0.00020164		Botrytis-specific protein of unknown function
Bcin06g00950	-4.64758	0.500803	11.2934	0.000777823	0.00699141		Sclerotiniaceae-specific protein of unknown function
Bcin06g00980	-3.20342	1.85245	22.1718	2.49306e-06	4.45087e-05
Bcin06g01110	-2.90592	3.26976	30.9068	2.70718e-08	6.92112e-07		Sclerotiniaceae-specific protein of unknown function
Bcin06g01120	-5.0041	2.05753	42.1756	8.34355e-11	2.98371e-09
Bcin06g01130	-6.56463	3.11568	81.8198	1.49077e-19	1.00459e-17		conserved fungal protein of unknown function
Bcin06g01140	-5.23374	2.95711	67.4337	2.17889e-16	1.20959e-14
Bcin06g01210	-2.22204	3.89693	27.6721	1.4372e-07	3.29173e-06
Bcin06g01240	-2.0925	3.72095	17.7773	2.48323e-05	0.000355644
Bcin06g01490	-6.92364	7.01231	73.3169	1.10419e-17	6.81092e-16
Bcin06g01530	-2.38263	2.06256	14.9538	0.000110178	0.0013338
Bcin06g01660	-5.46988	5.07446	130.694	2.88934e-30	4.37454e-28		Botrytis-specific protein of unknown function
Bcin06g01770	-8.53229	1.22897	26.7342	2.33456e-07	5.11584e-06		Botrytis-specific protein of unknown function
Bcin06g01900	-3.03963	-0.117393	7.28269	0.00696222	0.0410757		HET domain-containing protein
Bcin06g01910	-5.96429	-0.602114	8.18894	0.00421465	0.027697		pantothenate transporter
Bcin06g02050	-2.01891	1.90153	10.0252	0.00154412	0.0123382
Bcin06g02070	-3.10731	4.69449	34.1437	5.11898e-09	1.4591e-07
Bcin06g02180	-5.01251	3.26567	76.6768	2.01356e-18	1.29691e-16
Bcin06g02440	-3.83645	5.09789	28.1718	1.11009e-07	2.55759e-06
Bcin06g02470	-2.58722	3.52336	28.9985	7.24359e-08	1.73045e-06
Bcin06g02570	-2.43771	1.6926	14.618	0.000131654	0.00155189	Bcmef1	mitochondrial translation elongation factor
Bcin06g02640	-2.1621	5.64331	25.3162	4.86608e-07	1.01121e-05		conserved fungal protein of unknown function
Bcin06g02690	-6.09762	-0.585647	12.4995	0.00040707	0.00400137		Botrytis-specific small peptide of unknown function
Bcin06g02780	-2.52768	4.86565	41.2804	1.31882e-10	4.58951e-09
Bcin06g02790	-3.2963	1.33039	18.5937	1.61753e-05	0.000240963		Botrytis-specific protein of unknown function
Bcin06g02800	-5.25637	-1.06848	8.32494	0.00391045	0.026125		Botrytis-specific protein of unknown function
Bcin06g02810	-2.56233	1.38374	13.8383	0.000199231	0.00218087		Sclerotiniaceae-specific protein of unknown function
Bcin06g02880	-2.0618	4.16778	14.2105	0.000163459	0.0018501		Botrytis-specific protein of unknown function
Bcin06g03000	-2.49377	3.82738	26.8778	2.16738e-07	4.78548e-06		Sclerotiniaceae-specific protein of unknown function
Bcin06g03140	-2.65832	5.54754	46.9404	7.3178e-12	2.92161e-10
Bcin06g03390	-7.74746	7.19822	173.241	1.44989e-39	3.93089e-37
Bcin06g03560	-8.3726	4.00146	134.581	4.07736e-31	6.42349e-29
Bcin06g03580	-2.78419	1.42479	16.1237	5.93359e-05	0.000772029
Bcin06g03690	-5.81703	-0.714291	10.1817	0.00141839	0.0114433		Botrytis-specific protein of unknown function
Bcin06g03740	-3.68882	1.95422	29.2527	6.35288e-08	1.5302e-06		Sclerotiniaceae-specific protein of unknown function
Bcin06g03770	-2.57319	2.27907	19.145	1.21154e-05	0.000187322
Bcin06g03810	-5.50177	-0.241009	10.2391	0.00137496	0.0111936
Bcin06g03820	-2.24874	2.56032	8.37229	0.00380986	0.0255996
Bcin06g03860	-6.43408	0.0241581	14.0473	0.00017827	0.0019812
Bcin06g03870	-10.3209	2.84593	96.4494	9.15533e-23	7.73427e-21
Bcin06g04020	-2.66122	7.98157	33.5978	6.77685e-09	1.91294e-07
Bcin06g04190	-5.73486	1.90589	23.61	1.17973e-06	2.28081e-05		Botrytis-specific protein of unknown function
Bcin06g04240	-2.5355	4.00384	34.1622	5.07031e-09	1.44877e-07
Bcin06g04410	-2.31134	1.76366	15.6547	7.60218e-05	0.000959158
Bcin06g04690	-4.23876	5.67027	66.514	3.4741e-16	1.90146e-14
Bcin06g04920	-2.14662	3.42296	13.7827	0.000205221	0.00223386		Botrytis-specific protein of unknown function
Bcin06g05060	-6.91301	0.226822	10.2539	0.00136393	0.0111271	Bcutp21	Botrytis-specific subunit of U3-containing 90S preribosome and SSU processome complexes
Bcin06g05200	-10.7533	3.22976	87.0816	1.04137e-20	7.7327e-19		CAZY GH64 family protein, beta-1,3-glucanase
Bcin06g05270	-2.49502	2.74946	22.9197	1.68911e-06	3.14061e-05
Bcin06g05310	-7.4347	5.76364	180.094	4.62284e-41	1.63312e-38		conserved fungal protein of unknown function
Bcin06g05360	-3.40558	2.77887	26.7698	2.29189e-07	5.0413e-06
Bcin06g05470	-6.88358	6.39622	171.727	3.10444e-39	8.22537e-37
Bcin06g05620	-2.73093	4.43873	43.4787	4.28596e-11	1.59127e-09		Sclerotiniaceae-specific protein of unknown function
Bcin06g05680	-2.89564	2.41866	27.1773	1.8563e-07	4.14573e-06	Bcrpc40	RNA polymerase subunit AC40
Bcin06g05740	-2.03438	6.93164	21.7592	3.09108e-06	5.39458e-05
Bcin06g05880	-2.10054	2.64387	11.1838	0.000825161	0.00733211	Bcrps13	ribosomal protein S13
Bcin06g06070	-3.01336	4.19514	48.1444	3.9595e-12	1.61964e-10
Bcin06g06090	-2.06339	3.70043	22.6945	1.89907e-06	3.50306e-05		conserved fungal protein of unknown function
Bcin06g06120	-6.17366	6.5686	125.567	3.82441e-29	5.30773e-27		conserved fungal protein of unknown function
Bcin06g06180	-3.86124	5.30891	77.2074	1.53916e-18	1.00243e-16		MFS sugar transporter
Bcin06g06620	-2.85939	0.263884	6.9193	0.00852705	0.0483504		Botrytis-specific protein of unknown function
Bcin06g06840	-6.85473	0.0460904	19.6277	9.40971e-06	0.000149861
Bcin06g06850	-10.4285	2.94915	99.7467	1.73193e-23	1.50677e-21
Bcin06g06880	-3.33686	2.10681	17.4891	2.88964e-05	0.000409823
Bcin06g06960	-3.28809	1.86638	20.2234	6.8904e-06	0.000112979		conserved fungal protein of unknown function
Bcin06g07130	-3.8516	0.22902	10.3873	0.00126886	0.0104911
Bcin06g07140	-3.46521	-0.0843016	7.54999	0.00600103	0.03659		Botrytis-specific protein of unknown function
Bcin06g07150	-6.19902	-0.339311	13.3022	0.000265094	0.00277876
Bcin06g07160	-6.03852	-0.563501	7.51463	0.00611999	0.0371211
Bcin06g07170	-3.82638	0.855686	20.208	6.946e-06	0.000113412
Bcin06g07220	-2.04633	2.72326	13.7095	0.000213373	0.00231181
Bcin06g07310	-2.21511	5.91401	34.9555	3.37327e-09	9.90569e-08		cyclohexanone monooxygenase
Bcin06g07400	-5.71742	3.07344	64.5428	9.44569e-16	5.07456e-14		Botrytis-specific protein of unknown function
Bcin07g00010	-5.3694	-1.01149	8.79419	0.00302191	0.0213605	Bos1	two-component histidine kinase
Bcin07g00090	-5.35671	-0.827769	6.99416	0.00817761	0.0468015
Bcin07g00100	-5.32849	3.51385	56.6575	5.1872e-14	2.47838e-12
Bcin07g00140	-6.17599	4.30874	119.309	8.96018e-28	1.05513e-25		Sclerotiniaceae-specific protein of unknown function
Bcin07g00370	-2.81006	1.26058	9.37361	0.00220131	0.016546
Bcin07g00560	-3.36157	2.41334	28.8786	7.70599e-08	1.82966e-06
Bcin07g00570	-3.52906	0.83098	12.0197	0.000526402	0.00497309		Botrytis-specific protein of unknown function
Bcin07g00630	-2.6816	0.639484	9.69274	0.00184998	0.0144069
Bcin07g00690	-2.6038	4.55812	41.556	1.1454e-10	4.03415e-09
Bcin07g00900	-4.47819	2.45982	52.7329	3.82144e-13	1.70039e-11		Histidine phosphatase superfamily protein
Bcin07g00910	-2.39879	3.46852	25.5411	4.33051e-07	9.11282e-06
Bcin07g01010	-3.51306	0.101745	9.73772	0.00180525	0.0141246		TdiA-like non-ribosomal peptide synthase
Bcin07g01350	-2.57744	2.0654	13.5656	0.000230369	0.00244817
Bcin07g01460	-2.70687	4.01193	26.8879	2.15603e-07	4.77851e-06
Bcin07g01640	-4.37497	5.46744	102.011	5.52233e-24	4.95225e-22
Bcin07g01660	-2.43446	2.66019	22.0697	2.62921e-06	4.67959e-05
Bcin07g01730	-6.11629	4.61391	118.999	1.04797e-27	1.20963e-25
Bcin07g01780	-5.35646	1.69191	41.3886	1.24782e-10	4.36851e-09		Botrytis-specific protein of unknown function
Bcin07g01790	-2.86068	2.97334	17.4249	2.98878e-05	0.000419798		Botrytis-specific protein of unknown function
Bcin07g02040	-3.32407	1.90397	25.4594	4.51799e-07	9.47315e-06
Bcin07g02220	-2.39413	3.24137	19.7923	8.63282e-06	0.000138434	Bmr3	ABC transporter
Bcin07g02230	-6.22426	2.04574	49.579	1.90546e-12	8.07778e-11		Botrytis-specific protein of unknown function
Bcin07g02360	-8.86655	1.5544	50.0183	1.52321e-12	6.50462e-11		Botrytis-specific protein of unknown function
Bcin07g02660	-3.65911	-0.0434252	6.86461	0.00879195	0.0495871		Botrytis-specific protein of unknown function
Bcin07g02810	-3.37293	2.46026	24.4544	7.60913e-07	1.54006e-05
Bcin07g02830	-2.01567	5.91448	24.0288	9.49058e-07	1.86579e-05
Bcin07g03100	-3.76313	0.182507	8.32203	0.00391671	0.0261518
Bcin07g03150	-3.61912	3.99766	62.6349	2.48806e-15	1.2949e-13
Bcin07g03330	-4.15966	3.94169	58.7327	1.80611e-14	8.88421e-13		Botrytis-specific protein of unknown function
Bcin07g03450	-2.44578	3.33026	23.9563	9.85465e-07	1.9341e-05
Bcin07g03700	-13.8101	6.19754	232.356	1.82629e-52	3.98051e-49		Botrytis-specific protein of unknown function
Bcin07g03710	-7.72681	0.574381	18.0592	2.14146e-05	0.000311674		Botrytis-specific protein of unknown function
Bcin07g03850	-8.03519	0.871775	30.8516	2.78528e-08	7.08969e-07		Botrytis-specific protein of unknown function
Bcin07g03860	-6.04185	-0.626606	12.271	0.000460047	0.00443242		Botrytis-specific protein of unknown function
Bcin07g03870	-8.17841	0.955803	35.2707	2.86917e-09	8.57661e-08		Botrytis-specific protein of unknown function
Bcin07g03880	-4.81767	0.795914	22.0438	2.66493e-06	4.73594e-05		Botrytis-specific protein of unknown function
Bcin07g03940	-3.19522	3.50799	35.2304	2.9292e-09	8.71138e-08
Bcin07g04160	-2.16478	4.01476	20.8535	4.95788e-06	8.37666e-05
Bcin07g04190	-12.2455	4.672	178.904	8.40962e-41	2.82957e-38		GAL4 domain-containing protein
Bcin07g04390	-2.45207	5.93734	29.2707	6.29411e-08	1.51919e-06
Bcin07g04490	-9.77719	7.83563	207.318	5.28356e-47	4.10639e-44		serine threonine-protein kinase
Bcin07g04840	-5.3694	-1.01149	8.79419	0.00302191	0.0213605
Bcin07g04920	-2.03794	4.00636	23.1968	1.46241e-06	2.76255e-05
Bcin07g04940	-3.33366	2.40568	30.0199	4.27627e-08	1.0607e-06		MFS multidrug transporter
Bcin07g05010	-5.05697	2.26112	49.1345	2.39003e-12	9.98671e-11
Bcin07g05020	-9.17783	5.89833	185.743	2.70137e-42	1.21125e-39
Bcin07g05160	-2.61409	4.75788	38.9534	4.34049e-10	1.38634e-08
Bcin07g05170	-2.58743	4.18888	31.6209	1.87403e-08	4.94287e-07
Bcin07g05180	-3.83414	3.77908	59.4249	1.27053e-14	6.30292e-13
Bcin07g05190	-2.0842	5.11566	24.1544	8.89127e-07	1.75685e-05		conserved fungal small protein
Bcin07g05230	-5.15076	1.87425	44.9567	2.0144e-11	7.62462e-10
Bcin07g05400	-2.35575	4.1302	30.9821	2.60424e-08	6.70203e-07
Bcin07g05480	-2.9336	3.75868	27.6018	1.49042e-07	3.3804e-06
Bcin07g05590	-2.14867	1.57167	10.8445	0.000990899	0.0084878
Bcin07g05690	-3.74002	4.16043	59.9849	9.55895e-15	4.76232e-13
Bcin07g05820	-4.564	3.5237	55.6041	8.86387e-14	4.1709e-12
Bcin07g05830	-2.76028	1.13404	14.365	0.000150577	0.00172608		non-ribosomal peptide synthase like protein
Bcin07g06020	-8.42368	4.01548	119.227	9.3389e-28	1.08873e-25
Bcin07g06040	-6.74757	3.81381	87.1961	9.82761e-21	7.34425e-19
Bcin07g06410	-2.08665	1.99299	7.04568	0.00794568	0.0457232		Botrytis-specific protein of unknown function
Bcin07g06660	-3.47592	0.309066	9.68987	0.00185287	0.0144197		Botrytis-specific protein of unknown function
Bcin07g06760	-10.8977	6.42195	189.85	3.42893e-43	1.6656e-40		Botrytis-specific protein of unknown function
Bcin07g06990	-2.92725	7.34281	42.9273	5.68137e-11	2.08281e-09
Bcin07g07050	-2.59106	2.48585	19.2155	1.16763e-05	0.000182225		conserved fungal protein of unknown function
Bcin07g07120	-5.56819	-0.904191	9.6338	0.00191029	0.0147778
Bcin08g00120	-2.32227	1.54422	8.24765	0.00408048	0.0270425	Bcaqp8	aquaporin
Bcin08g00220	-2.29272	3.40226	18.36	1.8286e-05	0.000271564		Botrytis-specific protein of unknown function
Bcin08g00450	-8.53458	5.88078	200.011	2.07744e-45	1.34549e-42
Bcin08g00740	-7.81429	6.9285	191.15	1.7836e-43	9.04051e-41	Bcap14	aspartyl proteinase
Bcin08g00750	-7.66335	0.534834	26.3362	2.86861e-07	6.20451e-06		Botrytis-specific small protein of unknown function
Bcin08g00940	-2.72773	2.06239	23.5361	1.22592e-06	2.35062e-05		conserved fungal small secreted cysteine-rich peptide
Bcin08g01070	-7.7985	0.847084	32.0772	1.48168e-08	4.01707e-07
Bcin08g01180	-2.46791	1.38912	13.8346	0.000199623	0.00218312
Bcin08g01240	-2.24695	0.626809	7.0102	0.00810466	0.0464981
Bcin08g01380	-5.45226	5.90264	117.528	2.19998e-27	2.44261e-25
Bcin08g01500	-3.2056	4.55027	42.7418	6.24645e-11	2.27566e-09		conserved fungal P-loop containing dynamin-like protein
Bcin08g01960	-2.91673	2.63235	23.8168	1.05955e-06	2.06906e-05
Bcin08g01980	-2.31362	2.96318	16.4386	5.02512e-05	0.000667991
Bcin08g02240	-3.45102	5.8855	67.6269	1.97552e-16	1.10724e-14		conserved fungal protein of unknown function
Bcin08g02300	-3.65864	5.70504	75.1355	4.39503e-18	2.76958e-16
Bcin08g02320	-3.8117	4.28091	67.754	1.85222e-16	1.04315e-14		Botrytis-specific protein of unknown function
Bcin08g03000	-7.05937	6.95812	147.333	6.63714e-34	1.31145e-31		conserved fungal protein of unknown function
Bcin08g03240	-2.68713	3.17923	31.8963	1.62623e-08	4.36835e-07
Bcin08g03250	-4.45993	5.50945	94.9721	1.93091e-22	1.58525e-20		RhoGAP domain-containing protein
Bcin08g03570	-2.03021	1.62105	9.65028	0.00189323	0.0146653
Bcin08g03830	-5.63583	-0.80679	9.1092	0.00254327	0.0185078
Bcin08g04040	-2.66376	3.85042	32.6546	1.10077e-08	3.01949e-07
Bcin08g04070	-2.34159	4.36621	32.7151	1.06704e-08	2.93386e-07
Bcin08g04240	-2.75078	5.97573	39.4595	3.34943e-10	1.10099e-08
Bcin08g04320	-3.83113	2.2321	35.6451	2.36742e-09	7.15011e-08
Bcin08g04400	-3.27944	2.21707	32.5366	1.16971e-08	3.20105e-07
Bcin08g04440	-2.22686	6.47058	29.5843	5.35377e-08	1.31122e-06
Bcin08g04490	-2.81039	6.26274	46.923	7.38293e-12	2.93755e-10
Bcin08g04580	-5.35932	5.79336	139.854	2.86514e-32	5.06087e-30		C2H2 Zn-finger transcription factor
Bcin08g04630	-2.0726	3.68028	11.3058	0.000772634	0.00696625
Bcin08g04640	-2.45943	2.12091	15.4301	8.56153e-05	0.00106749
Bcin08g04900	-8.70546	1.4767	46.422	9.53404e-12	3.72979e-10
Bcin08g05200	-3.28284	3.06163	29.505	5.57735e-08	1.36027e-06
Bcin08g05330	-2.65427	4.90111	43.237	4.84946e-11	1.79476e-09
Bcin08g05340	-5.73324	5.10568	127.323	1.57857e-29	2.24426e-27
Bcin08g05620	-3.36482	5.86151	68.6833	1.15613e-16	6.60696e-15
Bcin08g05940	-3.39867	5.83849	57.272	3.79525e-14	1.82078e-12
Bcin08g05990	-3.1742	1.92678	26.7486	2.31723e-07	5.08742e-06
Bcin08g06030	-2.07985	7.54441	25.1741	5.23811e-07	1.08081e-05		cyclin
Bcin08g06060	-2.45144	0.780542	9.68369	0.00185911	0.014449		Botrytis-specific protein of unknown function
Bcin08g06120	-6.29229	2.52433	68.5915	1.21124e-16	6.88811e-15		conserved fungal protein of unknown function
Bcin08g06130	-4.02038	1.76575	29.0737	6.96758e-08	1.67136e-06		Botrytis-specific small protein of unknown function
Bcin08g06190	-4.7283	0.170896	15.8906	6.71121e-05	0.000860719
Bcin08g06580	-2.23525	2.13918	17.0921	3.56092e-05	0.0004907
Bcin08g06640	-2.16577	4.88801	26.1541	3.15221e-07	6.78015e-06	Bchfm1	meiosis specific DNA helicase, involved in conversion of double-stranded breaks to later recombination intermediates and in crossover control
Bcin08g06670	-2.58056	4.80377	36.3156	1.67816e-09	5.10809e-08
Bcin08g06940	-2.97043	1.57257	15.5905	7.865e-05	0.000989107
Bcin09g00200	-2.09913	9.15675	22.6145	1.97983e-06	3.62906e-05
Bcin09g00290	-2.32122	4.63441	33.2438	8.12986e-09	2.262e-07
Bcin09g00320	-4.20487	1.31759	20.1184	7.27937e-06	0.000118029
Bcin09g00440	-2.93274	2.85704	26.705	2.37012e-07	5.18402e-06
Bcin09g00450	-2.10035	0.998082	8.0516	0.00454634	0.0293462
Bcin09g00780	-4.02666	-0.163714	8.74298	0.00310796	0.0217925		Botrytis-specific protein of unknown function
Bcin09g00850	-6.76707	-0.153462	10.2168	0.00139164	0.0112979
Bcin09g01090	-4.83708	0.207727	14.221	0.000162547	0.00184156		Botrytis-specific protein of unknown function
Bcin09g01100	-3.18569	2.80845	35.3208	2.79635e-09	8.38044e-08		Botrytis-specific protein of unknown function
Bcin09g01220	-3.30179	3.45298	47.4303	5.69949e-12	2.30711e-10
Bcin09g01290	-2.43759	3.05365	19.9795	7.82758e-06	0.000126391
Bcin09g01380	-2.70641	2.03102	12.7043	0.000364812	0.00365063	Bcmrc1	S-phase checkpoint protein required for DNA replication
Bcin09g01610	-4.3224	0.571524	14.4563	0.000143447	0.00166233
Bcin09g01860	-3.94385	5.61552	68.2391	1.44829e-16	8.19618e-15
Bcin09g02060	-5.52956	0.642532	22.2514	2.39182e-06	4.30307e-05		Botrytis-specific protein of unknown function
Bcin09g02120	-5.29217	5.15485	116.966	2.92009e-27	3.21154e-25
Bcin09g02150	-8.41771	1.20688	39.0698	4.08926e-10	1.31692e-08		Botrytis-specific protein of unknown function
Bcin09g02160	-2.17008	1.61023	12.3662	0.000437166	0.00424
Bcin09g02250	-2.81379	2.95486	27.3559	1.69244e-07	3.82373e-06		conserved fungal protein of unknown function
Bcin09g02530	-4.01249	0.642552	8.60853	0.00334592	0.0231082
Bcin09g02620	-4.34732	4.89894	76.4174	2.29618e-18	1.47082e-16
Bcin09g02700	-2.02798	2.1126	12.4804	0.000411242	0.00403218
Bcin09g02870	-2.55407	1.55168	9.74736	0.0017958	0.0140601	Bcrox1	heme-dependent repressor of hypoxic genes
Bcin09g02880	-5.2325	5.39583	129.253	5.97089e-30	8.70108e-28
Bcin09g02930	-4.20276	6.86245	96.0249	1.13448e-22	9.51494e-21	Bcap1	aspartyl proteinase
Bcin09g03240	-3.42277	0.137816	7.26295	0.00703914	0.041407	Bcfum1	fumarase, converts fumaric acid to L-malic acid in TCA cycle
Bcin09g03290	-4.74022	3.70081	72.1806	1.96379e-17	1.19863e-15		Botrytis-specific protein of unknown function
Bcin09g03300	-3.2457	4.1057	46.2139	1.06021e-11	4.13376e-10
Bcin09g03320	-3.74191	0.995213	19.3052	1.11402e-05	0.000174092		Botrytis-specific protein of unknown function
Bcin09g03400	-3.8718	2.20763	39.1398	3.94518e-10	1.27758e-08		Botrytis-specific protein of unknown function
Bcin09g03460	-3.79451	0.677817	9.97309	0.00158844	0.0126329
Bcin09g03690	-7.89115	3.45545	82.7202	9.45299e-20	6.40715e-18
Bcin09g04250	-2.36987	5.41463	34.5849	4.08049e-09	1.18629e-07	Bcaqp9	aquaporin
Bcin09g04270	-6.28778	4.47735	121.304	3.27826e-28	4.10946e-26
Bcin09g04620	-5.08801	8.92479	93.5766	3.90784e-22	3.14191e-20	Bchsp12	heat shock protein HSP12
Bcin09g04810	-9.39135	6.18404	193.646	5.08842e-44	3.12215e-41
Bcin09g05070	-5.12356	5.2608	124.823	5.56313e-29	7.62999e-27
Bcin09g05210	-2.76232	1.70463	17.0266	3.68594e-05	0.000503169	Bip1	bZIP transcription factor
Bcin09g05740	-3.26234	1.79086	24.544	7.26304e-07	1.47771e-05
Bcin09g05900	-5.89997	-0.712267	11.3747	0.000744516	0.00673879
Bcin09g05920	-2.87403	0.942538	13.8265	0.000200488	0.00219053
Bcin09g05970	-3.97121	-0.00828725	6.97746	0.00825425	0.0471244
Bcin09g06000	-7.17766	3.71245	112.136	3.33628e-26	3.32431e-24		conserved fungal protein of unknown function
Bcin09g06010	-9.63292	6.77382	178.453	1.05507e-40	3.41667e-38		conserved fungal protein of unknown function
Bcin09g06020	-9.52096	2.12084	69.9085	6.21192e-17	3.60291e-15		conserved fungal protein of unknown function
Bcin09g06090	-2.73753	5.64838	40.5803	1.88704e-10	6.35813e-09
Bcin09g06290	-2.12424	3.60687	22.0175	2.70175e-06	4.78678e-05
Bcin09g06670	-5.7067	-0.798352	7.86583	0.00503776	0.0318666		cytochrome P450
Bcin09g06690	-3.16629	1.23797	12.6505	0.000375473	0.00372867		MFS multidrug transporter
Bcin09g06850	-7.48853	0.380407	16.5863	4.64867e-05	0.000623639
Bcin09g06890	-3.82802	2.62965	17.4169	3.00148e-05	0.000421074		membrane-bound O-acetyl transferase
Bcin10g00040	-2.23403	1.0797	8.07085	0.0044983	0.0291217		dimeric alpha-beta barrel protein
Bcin10g00090	-4.61267	1.11672	13.4326	0.00024729	0.00261132		Botrytis-specific small peptide of unknown function
Bcin10g00160	-6.02805	-0.625281	11.8433	0.000578687	0.00543168
Bcin10g00190	-2.62599	4.49843	40.9686	1.54698e-10	5.27329e-09		calcineurin-like phosphoesterase
Bcin10g00350	-2.0117	1.80314	12.8681	0.000334236	0.00339418		potassium transporter
Bcin10g00730	-2.35298	0.971978	9.65555	0.0018878	0.014633		Botrytis-specific protein of unknown function
Bcin10g01110	-2.64057	4.65289	26.6297	2.46423e-07	5.36972e-06
Bcin10g01200	-3.36054	1.10788	15.1212	0.000100826	0.00123211		Botrytis-specific protein of unknown function
Bcin10g01340	-7.67236	0.673573	24.5013	7.42601e-07	1.50823e-05		Sclerotiniaceae-specific protein of unknown function
Bcin10g01360	-7.32172	5.32679	118.458	1.37637e-27	1.57311e-25		Botrytis-specific protein of unknown function
Bcin10g01370	-5.21952	5.7568	136.677	1.41899e-31	2.32995e-29		Botrytis-specific protein of unknown function
Bcin10g01430	-7.08657	3.89168	103.717	2.33341e-24	2.14196e-22
Bcin10g01490	-3.72104	2.36989	39.5112	3.26185e-10	1.07724e-08
Bcin10g01560	-6.16385	-0.538475	10.9939	0.000914139	0.00794708		Botrytis-specific protein of unknown function
Bcin10g01670	-5.79965	-0.27159	9.57456	0.00197292	0.0151417
Bcin10g01680	-6.11382	-0.409178	9.83767	0.00170974	0.0134586		Botrytis-specific protein of unknown function
Bcin10g01800	-2.96812	2.76708	20.8311	5.01624e-06	8.4463e-05
Bcin10g01830	-5.37556	-0.958205	8.20396	0.00417991	0.0274996		Botrytis-specific protein of unknown function
Bcin10g01840	-4.43078	1.81621	34.3615	4.5769e-09	1.31422e-07
Bcin10g01850	-5.54464	-0.903723	9.24484	0.0023616	0.0174471
Bcin10g01910	-3.38451	5.68306	70.9461	3.67124e-17	2.18364e-15		cysteine peptidase C2 family protein, calpain
Bcin10g01920	-2.28883	0.73314	8.97349	0.00273924	0.0197124		folylpolyglutamate synthase
Bcin10g02080	-5.65939	7.27389	124.521	6.48009e-29	8.78429e-27
Bcin10g02110	-11.7207	4.16561	152.455	5.03849e-35	1.06798e-32		Botrytis-specific protein of unknown function
Bcin10g02310	-4.71607	6.37323	120.005	6.30878e-28	7.66122e-26
Bcin10g02540	-3.51485	1.00588	19.121	1.22687e-05	0.000189192		Botrytis-specific protein of unknown function
Bcin10g02680	-3.10489	2.23981	27.6433	1.45874e-07	3.32147e-06		Botrytis-specific protein of unknown function
Bcin10g02780	-3.06504	2.81316	34.3926	4.50437e-09	1.29659e-07
Bcin10g02890	-3.92644	8.82563	39.3707	3.50523e-10	1.14145e-08
Bcin10g03030	-4.01561	4.55895	62.0369	3.37079e-15	1.72901e-13
Bcin10g03050	-2.24909	2.70863	19.0564	1.26911e-05	0.000195446		phosphotransferase family protein
Bcin10g03060	-4.98147	2.04593	45.8577	1.27162e-11	4.90878e-10		Botrytis-specific protein of unknown function
Bcin10g03070	-2.76114	0.91583	9.16348	0.00246893	0.0180797		Botrytis-specific protein of unknown function
Bcin10g03360	-4.40127	3.89826	71.557	2.69367e-17	1.63556e-15
Bcin10g03380	-2.40264	3.53656	28.966	7.36599e-08	1.75609e-06
Bcin10g03490	-2.1701	3.9835	23.433	1.29341e-06	2.46785e-05
Bcin10g03860	-3.11925	2.64467	29.0148	7.18268e-08	1.71942e-06
Bcin10g03870	-3.99245	6.99614	79.5121	4.79271e-19	3.19277e-17
Bcin10g03960	-2.14107	3.52346	15.8248	6.94857e-05	0.000886285	Bcutp10	nucleolar component of SSU processome
Bcin10g04040	-2.1299	5.58508	23.591	1.19146e-06	2.29969e-05
Bcin10g04570	-4.42903	1.33968	23.3943	1.3197e-06	2.50981e-05
Bcin10g04650	-2.35586	5.06168	35.4147	2.66463e-09	8.02693e-08
Bcin10g04740	-6.52143	-0.287497	8.10327	0.00441856	0.0287613		Botrytis-specific protein of unknown function
Bcin10g04750	-3.73896	-0.486728	8.22682	0.00412759	0.0272184
Bcin10g04800	-4.23671	4.55284	84.7274	3.42476e-20	2.40517e-18
Bcin10g04870	-5.19401	-1.06751	7.48632	0.00621694	0.0376309
Bcin10g04940	-2.38316	5.27682	35.6961	2.30629e-09	6.98357e-08
Bcin10g05080	-3.17407	5.92771	49.7232	1.77036e-12	7.53243e-11
Bcin10g05140	-2.51412	4.14615	28.5369	9.19315e-08	2.14347e-06		mannitol 1-phosphate dehydrogenase
Bcin10g05160	-7.02929	4.06774	103.099	3.18875e-24	2.90425e-22		Sclerotiniaceae-specific protein of unknown function
Bcin10g05300	-4.75806	6.63098	116.706	3.32895e-27	3.627e-25		conserved fungal protein of unknown function
Bcin10g05340	-2.66314	5.2073	47.7576	4.82308e-12	1.95914e-10
Bcin10g05580	-2.64721	5.11759	44.2521	2.8869e-11	1.0787e-09		Sclerotiniaceae-specific protein of unknown function
Bcin10g06120	-9.05115	4.63761	161.667	4.89053e-37	1.14028e-34		Botrytis-specific protein of unknown function
Bcin10g06260	-4.99117	-1.19012	7.24829	0.00709684	0.0416381		Botrytis-specific protein of unknown function
Bcin11g00210	-2.08382	3.1874	18.9155	1.36635e-05	0.000208222
Bcin11g00760	-7.36428	5.00519	156.045	8.27521e-36	1.78653e-33		S-adenosylmethionine-dependent methyltransferases
Bcin11g00870	-5.21182	7.55748	112.194	3.24052e-26	3.25673e-24		Botrytis-specific protein of unknown function
Bcin11g00880	-5.75338	2.83819	34.594	4.06151e-09	1.18373e-07		Botrytis-specific protein of unknown function
Bcin11g00920	-5.40207	3.85459	97.2489	6.11388e-23	5.27967e-21		Botrytis-specific protein of unknown function
Bcin11g01110	-4.75955	3.93584	56.3106	6.18816e-14	2.94455e-12		Botrytis-specific protein of unknown function
Bcin11g01120	-3.07202	1.15926	12.8498	0.000337515	0.00341559
Bcin11g01260	-5.76	3.90613	83.2774	7.13107e-20	4.94845e-18		Botrytis-specific protein of unknown function
Bcin11g01340	-2.14101	1.66017	10.7225	0.0010584	0.00898019
Bcin11g01380	-2.09548	2.66829	17.6476	2.65849e-05	0.000379347
Bcin11g01460	-4.2481	0.440193	15.8599	6.82083e-05	0.000872328		Botrytis-specific protein of unknown function
Bcin11g01480	-6.17573	-0.545041	13.083	0.000297989	0.00307536		Botrytis-specific protein of unknown function
Bcin11g01510	-4.54062	2.5565	46.6545	8.46739e-12	3.3462e-10		Botrytis-specific small protein of unknown function
Bcin11g01520	-2.5108	1.21695	12.3716	0.000435917	0.00423365		Botrytis-specific small protein of unknown function
Bcin11g01530	-3.24502	0.537103	7.71316	0.00548197	0.0339579
Bcin11g01540	-6.26769	4.2183	111.627	4.31233e-26	4.22463e-24		Botrytis-specific protein of unknown function
Bcin11g01850	-9.47094	5.01638	177.859	1.42173e-40	4.36172e-38		Botrytis-specific protein of unknown function
Bcin11g02560	-2.04569	4.38276	26.4338	2.72722e-07	5.92066e-06
Bcin11g02740	-2.07723	3.23354	21.3588	3.80875e-06	6.6075e-05
Bcin11g02760	-5.41583	4.71411	117.612	2.10891e-27	2.36401e-25		Botrytis-specific protein of unknown function
Bcin11g02830	-2.81403	0.372674	8.6007	0.00336034	0.0231941		Botrytis-specific protein of unknown function
Bcin11g02860	-4.15018	0.140336	11.6129	0.000654966	0.00604646		Botrytis-specific protein of unknown function
Bcin11g02870	-4.32862	1.17349	25.4761	4.47895e-07	9.40822e-06		Botrytis-specific protein of unknown function
Bcin11g02970	-7.80162	0.651642	28.5196	9.27537e-08	2.15833e-06		Botrytis-specific protein of unknown function
Bcin11g02980	-2.08932	2.56368	16.6216	4.56285e-05	0.00061283		short-chain dehydrogenase/reductase
Bcin11g03050	-3.35726	1.5391	21.1368	4.27645e-06	7.31926e-05
Bcin11g03550	-2.70343	6.23996	51.0721	8.90329e-13	3.83006e-11
Bcin11g03590	-6.10924	-0.523691	7.66531	0.00562924	0.0347226		MFS transporter
Bcin11g03670	-3.50006	8.76995	57.4395	3.4854e-14	1.68601e-12
Bcin11g03790	-4.90509	0.527536	19.3536	1.08612e-05	0.00017046		Botrytis-specific protein of unknown function
Bcin11g04000	-3.91475	0.541081	7.95606	0.00479265	0.0306152		CAZY GH65 family protein, acid trehalase
Bcin11g04120	-3.21895	6.80883	49.4426	2.04262e-12	8.62785e-11
Bcin11g04440	-3.11798	2.93077	21.3133	3.90012e-06	6.75596e-05	Bcefb1	translation elongation factor 1 beta
Bcin11g04670	-2.93344	2.08893	14.0817	0.000175043	0.00195277
Bcin11g04990	-3.21261	1.78253	24.0888	9.19944e-07	1.81436e-05		CAZY GT1 family protein, strong homology to PLANT GT proteins
Bcin11g05000	-9.45165	5.88967	204.349	2.34871e-46	1.71133e-43		elongation factor EF2 kinase
Bcin11g05030	-2.88718	1.45435	19.3848	1.06852e-05	0.000168563		Botrytis-specific protein of unknown function
Bcin11g05180	-4.29395	5.09595	63.5907	1.5315e-15	8.07885e-14
Bcin11g05390	-3.16467	5.89819	27.2061	1.82884e-07	4.09226e-06		sphingolipid long chain base-responsive protein LSP1
Bcin11g05630	-5.2809	1.90251	33.0507	8.97872e-09	2.48042e-07		Sclerotiniaceae-specific protein of unknown function
Bcin11g05800	-4.12854	0.316737	12.9118	0.000326517	0.00332739
Bcin11g05880	-2.28651	3.7901	28.6162	8.82427e-08	2.06989e-06		Botrytis-specific protein of unknown function
Bcin11g06220	-2.02397	5.80227	14.7931	0.000119974	0.00143452
Bcin11g06340	-2.04501	6.35876	20.1277	7.24413e-06	0.000117621
Bcin11g06360	-7.76526	8.18567	171.016	4.43909e-39	1.15002e-36
Bcin12g00130	-5.3694	-1.01149	8.79419	0.00302191	0.0213605		Botrytis-specific small secreted peptide
Bcin12g00150	-7.18582	0.171082	20.1509	7.15684e-06	0.000116366
Bcin12g00280	-2.66166	6.15361	30.7261	2.97148e-08	7.53076e-07
Bcin12g00370	-6.84895	4.15704	117.906	1.81821e-27	2.05793e-25
Bcin12g00400	-7.6141	4.41682	145.64	1.55646e-33	2.92665e-31		Botrytis-specific protein of unknown function
Bcin12g00470	-11.1941	3.66492	129.119	6.38849e-30	9.1947e-28	Bcmed1	Medusa-like transcriptional regulator
Bcin12g00560	-2.03534	2.88443	17.4737	2.91306e-05	0.000411733
Bcin12g00580	-6.2232	-0.495014	8.38713	0.00377887	0.0254595
Bcin12g00710	-3.02335	2.83053	33.5739	6.86083e-09	1.93197e-07
Bcin12g01080	-2.52337	0.976705	11.3866	0.000739767	0.00671144
Bcin12g01090	-4.77812	2.47737	8.70023	0.00318169	0.0222242
Bcin12g01170	-2.94822	2.56808	21.1163	4.32242e-06	7.37785e-05		UDP-glucose 6-dehydrogenase
Bcin12g01200	-7.69936	5.43937	183.523	8.24588e-42	3.31485e-39	Bcgpr1	Botrytis-specific protein of unknown function
Bcin12g01210	-12.1755	4.6039	175.473	4.71998e-40	1.41091e-37		Botrytis-specific SMC (chromosome segregation ATPase) domain-containing protein
Bcin12g01430	-6.69492	6.47323	173.563	1.23291e-39	3.50568e-37		Botrytis-specific protein of unknown function
Bcin12g01720	-7.06031	0.0753318	19.1651	1.19883e-05	0.000185851		Botrytis-specific protein of unknown function
Bcin12g01740	-6.84816	4.24114	121.309	3.26948e-28	4.10946e-26		Botrytis-specific protein of unknown function
Bcin12g02040	-4.30759	3.82186	24.7451	6.54358e-07	1.33599e-05	Bcap8	aspartyl proteinase
Bcin12g02100	-7.63326	4.42933	134.154	5.05575e-31	7.85867e-29		conserved fungal protein of unknown function
Bcin12g02120	-2.00312	1.64458	11.9414	0.000548994	0.0051656
Bcin12g02200	-2.40538	2.95097	17.8311	2.41404e-05	0.000347014
Bcin12g02220	-4.4153	1.21067	23.7508	1.09651e-06	2.13052e-05
Bcin12g02230	-3.26621	2.4657	25.2772	4.96543e-07	1.03002e-05
Bcin12g02380	-5.21643	4.56287	112.76	2.43536e-26	2.51252e-24
Bcin12g02410	-5.27316	5.8923	129.838	4.44661e-30	6.56184e-28
Bcin12g02900	-2.53492	3.64435	32.3912	1.26056e-08	3.44159e-07		conserved fungal protein of unknown function
Bcin12g02910	-2.45077	2.56886	17.2036	3.35795e-05	0.000464928		cellobiose dehydrogenase
Bcin12g03010	-6.40243	4.59198	107.129	4.17086e-25	3.98557e-23		Botrytis-specific protein of unknown function
Bcin12g03060	-2.97104	6.14731	31.3357	2.17053e-08	5.61065e-07
Bcin12g03070	-2.10497	3.30217	13.6014	0.00022602	0.00241074
Bcin12g03130	-5.14665	8.46252	103.863	2.16746e-24	2.00542e-22
Bcin12g03170	-6.34733	8.86673	139.564	3.31598e-32	5.76981e-30		RNA binding protein MSSP2
Bcin12g03720	-2.51825	4.38731	31.5777	1.9162e-08	5.04266e-07
Bcin12g03730	-2.39476	7.23849	24.0859	9.21342e-07	1.81436e-05
Bcin12g03810	-2.47601	3.13419	25.4075	4.64116e-07	9.69654e-06
Bcin12g04100	-3.05519	5.61799	46.4441	9.42683e-12	3.70027e-10
Bcin12g04390	-3.21237	1.44898	18.7975	1.45354e-05	0.00021865
Bcin12g04400	-3.70719	1.52596	22.238	2.40864e-06	4.32664e-05
Bcin12g04730	-2.91003	4.80808	42.6787	6.45124e-11	2.34295e-09		SNF2-related helicase
Bcin12g04960	-2.73896	5.28008	38.989	4.26208e-10	1.36734e-08
Bcin12g04970	-3.62752	4.21176	42.6017	6.71014e-11	2.4294e-09
Bcin12g04980	-3.14724	2.1744	19.1374	1.21635e-05	0.000187818	Bcnrps1	non-ribosomal peptide synthase
Bcin12g05070	-8.9901	7.2295	215.627	8.13334e-49	8.61986e-46		acetyl-CoA synthetase-like protein
Bcin12g05130	-4.61225	0.523294	17.0603	3.62109e-05	0.000496643
Bcin12g05230	-9.81568	6.8058	209.877	1.46126e-47	1.21681e-44
Bcin12g05380	-6.82593	0.158779	12.3496	0.000441086	0.00426641
Bcin12g05580	-2.14394	4.6969	20.4903	5.99338e-06	9.89672e-05
Bcin12g05620	-3.80153	0.417998	11.1658	0.000833178	0.00738155
Bcin12g05850	-5.11659	0.285208	12.8818	0.00033179	0.00337228		Botrytis-specific protein of unknown function
Bcin12g05950	-5.90105	-0.271948	13.2619	0.000270858	0.00282944
Bcin12g06160	-4.33539	3.16377	59.0417	1.54363e-14	7.62528e-13
Bcin12g06170	-3.93136	3.00059	49.4336	2.052e-12	8.63617e-11
Bcin12g06350	-2.25765	6.94905	18.1078	2.0874e-05	0.000304949	Bchxt2	hexose transporter
Bcin12g06390	-5.13459	-1.1277	7.81941	0.00516881	0.0325191
Bcin12g06400	-2.31637	1.88604	16.3189	5.35286e-05	0.000707524
Bcin12g06410	-5.36876	3.41604	63.226	1.84299e-15	9.67817e-14	BcBot5	acetyltransferase involved in botrydial synthesis
Bcin12g06500	-13.5478	5.93912	227.178	2.45858e-51	2.86622e-48		peptidase C12 family protein, ubiquitin carboxyl-terminal hydrolase
Bcin12g06510	-3.35864	2.25004	31.3963	2.10379e-08	5.46236e-07
Bcin12g06570	-6.93067	2.57369	73.7159	9.0209e-18	5.59392e-16		Botrytis-specific NON-secreted Cysteine-rich peptide
Bcin12g06730	-3.06102	3.88014	47.2985	6.09593e-12	2.45056e-10
Bcin13g00060	-2.29837	1.11086	7.46377	0.0062953	0.0379672		Zn2Cys6 transcription factor
Bcin13g00340	-2.77508	2.5276	24.7721	6.45232e-07	1.31967e-05		HET-domain-containing protein
Bcin13g00410	-3.66271	4.66525	67.1938	2.46086e-16	1.35965e-14
Bcin13g00430	-2.69889	4.16883	36.3846	1.61981e-09	4.94339e-08
Bcin13g00460	-2.09656	6.52677	25.3567	4.76484e-07	9.91939e-06
Bcin13g00570	-2.13689	2.47062	15.859	6.82418e-05	0.000872328
Bcin13g00660	-3.20749	-0.279292	6.93697	0.00844321	0.0479683
Bcin13g00870	-2.74337	6.45127	26.9607	2.07637e-07	4.61073e-06
Bcin13g01010	-2.13456	1.49224	11.0436	0.000889921	0.00778297	Bckar2	ATPase involved in protein import into the ER
Bcin13g01120	-2.24171	5.12601	31.7644	1.74052e-08	4.65391e-07
Bcin13g01220	-3.32122	1.5579	15.0908	0.000102461	0.00124946
Bcin13g01660	-5.79057	5.05417	135.08	3.17076e-31	5.06366e-29		histone acetyltransferase GCN5-like
Bcin13g01750	-3.44539	5.3859	71.1189	3.36338e-17	2.01078e-15
Bcin13g01910	-4.43434	2.69619	53.1374	3.11011e-13	1.4108e-11		C5 cytosine-specific DNA methylase
Bcin13g02170	-2.1806	0.813742	8.39384	0.00376494	0.0254003		cytochrome P450
Bcin13g02200	-5.43746	3.34395	41.0455	1.48728e-10	5.08466e-09		Botrytis-specific protein of unknown function
Bcin13g02400	-2.55628	4.29246	37.0255	1.16592e-09	3.58637e-08
Bcin13g02560	-2.98996	1.44104	19.1924	1.18181e-05	0.000183701		Botrytis-specific protein of unknown function
Bcin13g02580	-2.50245	1.91231	17.5925	2.73665e-05	0.000389547
Bcin13g02640	-2.52136	2.48712	19.0443	1.27722e-05	0.000196435
Bcin13g02660	-3.44086	4.73773	62.0307	3.38149e-15	1.72901e-13
Bcin13g02720	-2.14279	4.02513	16.0311	6.2312e-05	0.000805358	BcatrD	ABC transporter
Bcin13g02750	-2.31722	3.50904	23.7662	1.08774e-06	2.117e-05
Bcin13g02810	-5.94318	6.99049	137.051	1.1755e-31	1.95772e-29		conserved fungal protein of unknown function
Bcin13g02970	-2.15752	6.81829	28.0997	1.15223e-07	2.64424e-06
Bcin13g03110	-7.06969	0.0760657	19.3532	1.08639e-05	0.00017046	Bcpio2	nmrA family transcriptional regulator
Bcin13g03190	-3.21607	2.47379	24.4717	7.54083e-07	1.52889e-05		Botrytis-specific protein of unknown function
Bcin13g03350	-2.45464	1.05717	12.3706	0.000436148	0.00423365		Botrytis-specific protein of unknown function
Bcin13g03380	-11.3339	6.83749	252.99	5.79045e-57	6.75051e-53
Bcin13g03410	-3.30451	3.03531	19.484	1.01448e-05	0.000160691
Bcin13g03460	-3.86866	2.6453	28.6606	8.62416e-08	2.03112e-06	Bcmet10	subunit alpha of assimilatory sulfite reductase
Bcin13g03720	-2.75766	1.0613	8.89644	0.00285727	0.0203856		extracellular intradiol dioxygenase
Bcin13g03920	-3.729	1.18387	10.1849	0.00141599	0.0114319	Bcbio3	4-aminobutyrate aminotransferase
Bcin13g04000	-2.8688	6.55958	39.5504	3.19693e-10	1.0588e-08
Bcin13g04220	-3.04865	9.00536	45.8268	1.29182e-11	4.97032e-10		conserved fungal protein of unknown function
Bcin13g04230	-2.66543	4.69902	40.6529	1.81813e-10	6.14369e-09
Bcin13g04620	-2.78466	5.02705	20.7818	5.14705e-06	8.59903e-05
Bcin13g04870	-3.3095	3.93644	42.8734	5.84007e-11	2.13428e-09		ABC transporter
Bcin13g04890	-2.59297	1.05899	9.50268	0.00205172	0.0156333		Botrytis-specific protein of unknown function
Bcin13g04940	-6.17669	2.81992	69.3795	8.1228e-17	4.66481e-15		Botrytis-specific protein of unknown function
Bcin13g04960	-5.33502	-0.63702	7.20334	0.00727679	0.042544
Bcin13g04970	-3.80936	2.66018	40.4992	1.96695e-10	6.58929e-09
Bcin13g05190	-4.42772	5.13032	82.9864	8.26197e-20	5.63264e-18		Botrytis-specific protein of unknown function
Bcin13g05270	-2.09962	7.37724	21.1653	4.21325e-06	7.22324e-05
Bcin13g05350	-2.46485	4.8667	34.4633	4.34374e-09	1.25968e-07		conserved fungal protein of unknown function
Bcin13g05410	-3.22667	-0.133059	7.46559	0.00628895	0.0379485
Bcin13g05540	-4.29563	7.89053	83.309	7.01787e-20	4.89906e-18		isoaspartyl peptidase/L-asparaginase
Bcin13g05600	-4.07401	0.675207	12.86	0.000335679	0.00340291
Bcin13g05740	-3.49057	5.94238	76.2097	2.55086e-18	1.62502e-16
Bcin13g05780	-2.93908	5.63158	38.301	6.06324e-10	1.91559e-08
Bcin13g05830	-3.43794	-0.0970403	6.98245	0.0082313	0.0470625	Bcstc3	sesquiterpene cyclase
Bcin14g00020	-2.80223	7.41023	45.3568	1.64214e-11	6.27674e-10		P-loop containing nucleoside triphosphate hydrolase
Bcin14g00030	-3.135	0.718976	10.5523	0.00116041	0.00972542		Botrytis-specific protein of unknown function
Bcin14g00040	-4.14607	1.85274	35.7132	2.28605e-09	6.9403e-08		Botrytis-specific protein of unknown function
Bcin14g00340	-3.63255	6.01003	60.306	8.11994e-15	4.08027e-13
Bcin14g00420	-2.23008	2.66544	17.2604	3.25914e-05	0.000452861
Bcin14g00440	-3.56926	4.22829	60.6171	6.93284e-15	3.49883e-13
Bcin14g00450	-5.28715	5.74972	119.681	7.4287e-28	8.83712e-26		Botrytis-specific protein of unknown function
Bcin14g00480	-3.29446	5.27774	60.8096	6.28709e-15	3.18673e-13		CAZY GH3 family protein
Bcin14g00550	-4.2279	2.72887	51.9365	5.73245e-13	2.51236e-11		conserved fungal protein of unknown function
Bcin14g00610	-5.50969	-0.842095	7.17902	0.00737611	0.0429953	Bcpg2	endopolygalacturonase
Bcin14g00620	-2.91152	5.61766	46.5348	9.00045e-12	3.54484e-10
Bcin14g00690	-3.27699	1.92127	28.1201	1.14014e-07	2.62165e-06		conserved fungal small protein of unknown function
Bcin14g01070	-2.79875	0.452745	9.30778	0.00228183	0.0169761
Bcin14g01130	-11.0044	3.48087	115.541	5.9899e-27	6.40645e-25		Botrytis-specific protein of unknown function
Bcin14g01210	-7.66173	6.04345	87.0384	1.06436e-20	7.85339e-19		Botrytis-specific protein of unknown function
Bcin14g01240	-3.11809	3.65108	43.8235	3.59363e-11	1.33848e-09		cytochrome P450, specific for PKS11-NRPS9 cluster
Bcin14g01370	-2.83624	4.18406	42.0389	8.94761e-11	3.18995e-09
Bcin14g01470	-7.4904	5.95501	145.511	1.66013e-33	3.07204e-31		Botrytis-specific protein of unknown function
Bcin14g01490	-5.84373	5.98648	123.707	9.76596e-29	1.27923e-26
Bcin14g01580	-2.82016	1.30853	12.4978	0.000407435	0.00400158		NADP-dependent alcohol dehydrogenase
Bcin14g01660	-3.44253	0.870377	13.9116	0.000191612	0.00210936		short-chain dehydrogenase/reductase
Bcin14g01760	-5.17059	7.45654	84.9533	3.05503e-20	2.15852e-18
Bcin14g02040	-4.91935	5.57704	111.673	4.21354e-26	4.16284e-24
Bcin14g02340	-4.41315	3.36222	69.6209	7.18711e-17	4.14789e-15	Bcdmc1	meiosis-specific recombinase required for repair of double-strand breaks and for pairing between homologous chromosomes
Bcin14g02630	-5.99129	3.47391	60.276	8.24468e-15	4.12517e-13		Botrytis-specific protein of unknown function
Bcin14g02640	-2.6738	1.19108	14.1327	0.000170357	0.00191331		MFS transporter
Bcin14g02860	-2.26795	1.25571	9.95367	0.00160529	0.0127223		Botrytis-specific protein of unknown function
Bcin14g02940	-3.89605	1.30345	22.9645	1.65023e-06	3.08307e-05	Bcmrpl16	mitochondrial ribosomal protein L16
Bcin14g02950	-4.14036	6.43861	78.4486	8.21073e-19	5.40795e-17		conserved fungal zinc knuckle transcription factor
Bcin14g03030	-3.14988	3.57998	40.7401	1.73878e-10	5.89264e-09
Bcin14g03080	-2.19897	2.58736	19.5794	9.6503e-06	0.000153274
Bcin14g03280	-3.47729	0.601852	11.0942	0.000865976	0.00761354		Botrytis-specific protein of unknown function
Bcin14g03290	-5.61052	-0.848673	7.99782	0.00468337	0.0300622		Botrytis-specific protein of unknown function
Bcin14g03350	-6.24738	8.48157	146.34	1.09382e-33	2.09045e-31
Bcin14g03550	-2.2489	4.37702	30.4877	3.35985e-08	8.44161e-07
Bcin14g03560	-5.08255	1.84337	34.964	3.35858e-09	9.88747e-08		Botrytis-specific protein of unknown function
Bcin14g03570	-5.31139	4.46415	74.3362	6.58848e-18	4.12949e-16
Bcin14g03870	-4.46443	5.28546	83.0446	8.02241e-20	5.50149e-18		STC1 superfamily protein with S-adenosylmethionine-dependent methyltransferase domain
Bcin14g03900	-3.96472	5.0736	89.9157	2.48528e-21	1.90614e-19
Bcin14g04000	-5.4773	-0.840233	6.86072	0.00881111	0.0496711	Bcgst15	glutathione S-transferase
Bcin14g04020	-4.0171	2.28743	21.1896	4.16024e-06	7.1534e-05
Bcin14g04150	-5.88981	-0.521399	11.6263	0.000650242	0.00601151
Bcin14g04170	-3.0142	2.9687	33.1239	8.64675e-09	2.40009e-07
Bcin14g04280	-6.29558	5.13889	119.812	6.95365e-28	8.35729e-26
Bcin14g04570	-3.83007	6.51795	41.6943	1.06722e-10	3.79319e-09
Bcin14g04780	-5.07109	4.20471	95.1285	1.78417e-22	1.47516e-20
Bcin14g04830	-6.34391	5.30672	137.461	9.56166e-32	1.63926e-29		Botrytis-specific protein of unknown function
Bcin14g04880	-5.79033	-0.759184	10.6183	0.00111974	0.0094116		cytochrome P450, incomplete, pseudogene
Bcin14g05390	-3.33007	4.85357	62.5235	2.63284e-15	1.36416e-13		Sclerotiniaceae-specific protein of unknown function
Bcin14g05510	-2.72447	0.246194	8.18738	0.00421828	0.0277052
Bcin15g00070	-2.9159	0.138137	7.5691	0.00593775	0.0362422
Bcin15g00630	-2.4303	1.46332	14.3628	0.00015075	0.00172637		Botrytis-specific protein of unknown function
Bcin15g00700	-9.21054	1.82885	47.3182	6.03499e-12	2.43446e-10		Botrytis-specific protein of unknown function
Bcin15g00750	-8.66649	8.68897	210.21	1.23588e-47	1.1083e-44		protein-tyrosine phosphatase
Bcin15g00770	-3.17891	4.38958	26.7809	2.27878e-07	5.02193e-06
Bcin15g00780	-8.88387	1.55719	51.4516	7.33849e-13	3.19224e-11		Botrytis-specific protein of unknown function
Bcin15g00790	-9.39115	2.01329	52.3282	4.69579e-13	2.06579e-11		Botrytis-specific protein of unknown function
Bcin15g00800	-4.8858	0.101373	10.4943	0.00119746	0.0100072		Botrytis-specific small protein of unknown function
Bcin15g00970	-2.32117	2.41856	16.7641	4.23262e-05	0.000574435		abhydrolase family protein
Bcin15g01000	-2.57975	2.24531	13.6633	0.000218681	0.00235836
Bcin15g01010	-2.08038	3.45425	18.959	1.3356e-05	0.000204069
Bcin15g01280	-2.08773	1.05732	8.82115	0.00297759	0.0211277
Bcin15g01430	-4.06624	5.26685	76.936	1.76586e-18	1.14369e-16
Bcin15g01540	-6.09077	5.12549	106.618	5.3977e-25	5.07471e-23
Bcin15g01750	-10.0863	2.63892	85.4373	2.39162e-20	1.71052e-18
Bcin15g01960	-3.39082	-0.143684	8.92831	0.00280784	0.0201315
Bcin15g02020	-2.12147	5.72313	28.5673	9.04959e-08	2.11848e-06
Bcin15g02230	-2.97868	1.55723	12.6504	0.000375489	0.00372867
Bcin15g02260	-3.59091	0.501731	9.54664	0.00200316	0.0153334		Sclerotiniaceae-specific protein of unknown function
Bcin15g02840	-2.60284	3.73204	33.2508	8.10069e-09	2.262e-07
Bcin15g02850	-2.28114	1.21719	9.67429	0.00186864	0.0145059
Bcin15g02910	-2.20155	3.94521	17.949	2.26898e-05	0.000328186
Bcin15g03000	-5.03898	7.91437	109.247	1.43258e-25	1.39175e-23
Bcin15g03500	-5.38615	1.11944	22.4828	2.12029e-06	3.85622e-05
Bcin15g03570	-2.1589	4.98706	20.0344	7.60633e-06	0.000122988
Bcin15g03840	-2.40321	0.941688	8.53619	0.00348154	0.0237773
Bcin15g04070	-7.53607	5.92627	192.14	1.08439e-43	6.01992e-41		Botrytis-specific protein of unknown function
Bcin15g04080	-3.2064	1.72532	25.4224	4.6053e-07	9.63888e-06
Bcin15g04230	-5.94402	2.84736	73.2671	1.1324e-17	6.9482e-16
Bcin15g04240	-4.81533	0.292781	16.1458	5.86492e-05	0.000765657
Bcin15g04250	-9.03034	6.6529	214.156	1.7025e-48	1.65398e-45
Bcin15g04280	-3.31851	2.78973	39.7273	2.92022e-10	9.72684e-09
Bcin15g04290	-6.17678	-0.544607	13.0475	0.000303698	0.0031249		Botrytis-specific protein of unknown function
Bcin15g04300	-2.20879	3.06958	18.1276	2.0658e-05	0.000302172		Botrytis-specific small peptide of unknown function
Bcin15g04520	-3.96243	6.42899	90.6174	1.74323e-21	1.34587e-19		Botrytis-specific protein of unknown function
Bcin15g04640	-5.64803	1.50222	33.3637	7.6439e-09	2.14729e-07
Bcin15g04690	-4.28003	4.32982	79.0714	5.99066e-19	3.96813e-17		Botrytis-specific protein of unknown function
Bcin15g04750	-6.0454	-0.451985	10.2595	0.00135981	0.011103		cytochrome P450
Bcin15g04760	-6.80637	-0.10589	14.5175	0.000138865	0.00162051
Bcin15g04780	-3.78509	0.838807	14.5429	0.000137005	0.00160201		cytochrome P450
Bcin15g04800	-7.08835	2.68303	57.424	3.51301e-14	1.69234e-12		thioesterase-like superfamily protein
Bcin15g04840	-2.65511	6.46948	48.5793	3.17199e-12	1.30668e-10		putative acetate transporter
Bcin15g04850	-2.99965	1.11119	7.06903	0.00784276	0.045218		Botrytis-specific protein of unknown function
Bcin15g04900	-8.72341	4.79156	151.534	8.01173e-35	1.66787e-32
Bcin15g05040	-3.3623	3.29793	41.2669	1.32796e-10	4.60543e-09
Bcin15g05130	-2.04234	2.42186	7.66802	0.00562082	0.0347074
Bcin15g05150	-2.47755	0.983667	9.99789	0.00156719	0.0125139
Bcin15g05270	-2.60801	7.28278	40.874	1.62371e-10	5.51871e-09	Bcpie2	Sclerotiniaceae-specific protein of unknown function
Bcin15g05320	-3.51964	1.73779	23.546	1.21961e-06	2.34237e-05
Bcin15g05410	-3.6604	0.0242672	10.6292	0.00111316	0.00938336
Bcin15g05650	-5.24492	-1.068	8.1395	0.00433111	0.0283741
Bcin15g05700	-6.3557	-0.0902675	16.2555	5.53487e-05	0.000729102		secreted acetylcholinesterase precursor
Bcin15g05710	-2.25703	1.71552	14.187	0.000165512	0.00186609
Bcin16g00240	-2.6175	1.12705	11.5192	0.000688801	0.00630797		short-chain dehydrogenase/reductase
Bcin16g00280	-2.02187	6.06402	22.2244	2.42577e-06	4.34854e-05		conserved fungal small protein of unknown function
Bcin16g00410	-6.20955	-0.504741	12.7012	0.000365428	0.00365365		conserved fungal small secreted protein of unknown function
Bcin16g00460	-6.49	6.73603	174.83	6.52258e-40	1.901e-37		conserved fungal protein of unknown function
Bcin16g00720	-2.5373	5.39052	35.0932	3.14304e-09	9.2999e-08	Bcyrb30	RanGTP-binding protein, inhibits RanGAP1-mediated GTP hydrolysis of RanGTP
Bcin16g00970	-2.13681	3.07502	19.2027	1.17547e-05	0.000183104
Bcin16g01460	-2.17689	2.636	17.8971	2.33181e-05	0.000336022
Bcin16g01510	-2.78704	4.77312	45.2516	1.73276e-11	6.60148e-10
Bcin16g01750	-2.98562	1.18838	11.5995	0.000659707	0.00607493
Bcin16g01890	-4.39681	0.347957	7.37774	0.00660362	0.0394592
Bcin16g01930	-4.73439	3.3102	63.8508	1.34206e-15	7.1117e-14		GAL4 domain-containing protein
Bcin16g02290	-5.4804	7.2773	94.4658	2.49366e-22	2.03295e-20
Bcin16g02350	-5.56656	6.46017	136.045	1.95021e-31	3.15772e-29		Botrytis-specific protein of unknown function
Bcin16g02400	-5.75514	0.791809	15.1573	9.89145e-05	0.00121256		Sclerotiniaceae-specific protein of unknown function
Bcin16g02420	-4.28869	0.251932	12.6272	0.000380168	0.00376871		Botrytis-specific protein of unknown function
Bcin16g02590	-2.08977	3.66014	22.0822	2.61221e-06	4.65645e-05		Botrytis-specific protein of unknown function
Bcin16g02620	-6.71606	2.52857	74.0723	7.53079e-18	4.69486e-16
Bcin16g02630	-2.65727	3.2595	27.6569	1.44858e-07	3.31127e-06
Bcin16g02780	-8.87493	7.20284	168.985	1.23268e-38	3.05681e-36
Bcin16g02870	-3.06312	4.65506	50.5973	1.13398e-12	4.86028e-11
Bcin16g03330	-5.72609	0.776809	18.1412	2.0511e-05	0.000300776		Botrytis-specific protein of unknown function
Bcin16g03350	-2.14049	2.50355	14.3071	0.000155279	0.00176609
Bcin16g03470	-2.46372	3.22783	24.2653	8.39385e-07	1.67369e-05
Bcin16g03760	-2.38199	2.22108	15.1315	0.000100276	0.00122667		Botrytis-specific protein of unknown function
Bcin16g03870	-2.28124	3.99488	19.4603	1.02711e-05	0.00016247
Bcin16g03960	-8.26449	3.80811	97.0618	6.71978e-23	5.71819e-21		F-box containing protein
Bcin16g04210	-4.01491	1.29195	20.4357	6.16694e-06	0.000101545
Bcin16g04400	-2.22809	0.874098	9.45477	0.00210601	0.0159428
Bcin16g04550	-3.03871	8.45205	48.6095	3.12358e-12	1.2913e-10		conserved fungal protein of unknown function
Bcin16g04630	-3.04249	5.86014	58.4824	2.05121e-14	1.00172e-12		conserved fungal protein of unknown function
Bcin16g04880	-4.41317	2.75057	37.2864	1.01995e-09	3.16239e-08
Bcin16g04900	-6.69163	3.21628	87.6119	7.96438e-21	5.99024e-19
Bcin16g04950	-2.35978	4.10557	29.3395	6.0746e-08	1.46925e-06
Bcin16g04980	-6.1904	-0.507317	12.6586	0.00037384	0.0037218		Sclerotiniaceae-specific protein of unknown function
Bcin16g05060	-4.73358	1.8814	39.1542	3.9162e-10	1.27173e-08
Bcin16g05150	-3.13022	1.98654	10.9353	0.00094349	0.00817178		Botrytis-specific protein of unknown function
Bcin18g00150	-6.47921	-0.327896	14.6939	0.000126454	0.00149969		Botrytis-specific protein of unknown function
MAT1-2-1	-4.3975	1.84	31.4312	2.06634e-08	5.38357e-07	MAT1-2-1	HMG-box mating type protein

## Sheet: S6d_D124_wt_UP
D124_wt_UP	logFC	logCPM	LR	P-value	P(adjusted)	gene name	description
Bcin01g00680	3.16936	2.76531	22.3445	2.27869e-06	4.11976e-05		Botrytis-specific protein of unknown function
Bcin01g01550	2.13281	11.7189	20.7812	5.1485e-06	8.59903e-05		Botrytis-specific protein of unknown function
Bcin01g03530	2.34819	8.3422	13.5368	0.000233929	0.00248374		conserved fungal protein of unknown function
Bcin01g04540	2.6703	7.92224	22.5358	2.06267e-06	3.76906e-05	Bop2	opsin, putative green light receptor
Bcin01g04550	2.13244	6.66381	25.5546	4.30042e-07	9.07215e-06	Bcphd1	phytoene dehydrogenase (Carotenogenic gene)
Bcin01g04970	2.53566	0.174182	7.72985	0.00543154	0.0336634
Bcin01g06980	3.11759	0.16085	8.0375	0.00458186	0.0294788
Bcin01g07910	2.55634	6.48091	26.412	2.75829e-07	5.97697e-06		Zn2Cys6 transciption factor
Bcin01g07940	3.19904	1.50768	22.9096	1.698e-06	3.1479e-05		Botrytis-specific protein of unknown function
Bcin01g07950	3.3222	4.13525	52.5609	4.17104e-13	1.8489e-11	Bclcc1	laccase
Bcin01g09530	4.71266	10.6645	83.0942	7.82367e-20	5.39695e-18
Bcin01g09630	2.79476	7.0181	19.6924	9.09647e-06	0.000145269
Bcin02g00003	4.54398	0.809823	23.0859	1.54924e-06	2.90602e-05		Botrytis-specific protein of unknown function
Bcin02g00007	2.13882	5.1273	22.6483	1.94534e-06	3.57147e-05		Botrytis-specific protein of unknown function
Bcin02g01180	2.56714	1.53686	10.2423	0.00137257	0.011182		Botrytis-specific protein of unknown function
Bcin02g01400	3.23437	4.90285	30.5248	3.29623e-08	8.31762e-07		Botrytis-specific protein of unknown function
Bcin02g01410	4.3991	2.22683	24.4248	7.7266e-07	1.56112e-05		Botrytis-specific protein of unknown function
Bcin02g01640	2.23258	5.79046	28.7861	8.08305e-08	1.9114e-06
Bcin02g02450	3.05459	4.04996	31.5502	1.94347e-08	5.09146e-07
Bcin02g04690	3.04405	12.5533	21.8738	2.91179e-06	5.1123e-05
Bcin02g05720	2.38347	1.95598	16.633	4.53558e-05	0.000611281
Bcin02g08640	2.13182	3.78976	21.1679	4.20758e-06	7.22324e-05
Bcin02g08810	2.01664	7.59539	20.1531	7.14845e-06	0.000116366
Bcin02g08990	2.14999	3.20903	13.67	0.000217912	0.00235224
Bcin03g00190	3.03566	1.98664	18.9542	1.33894e-05	0.000204312
Bcin03g00500	3.17486	9.27789	16.9863	3.76503e-05	0.000513366	Bcspl1	ceratoplatinin-like phytotoxic protein
Bcin03g01290	3.4207	5.39809	28.5629	9.07052e-08	2.11912e-06
Bcin03g01300	3.23962	4.37495	17.4496	2.9503e-05	0.000416399
Bcin03g01310	2.62749	3.7734	24.9395	5.91583e-07	1.2142e-05		conserved fungal protein of unknown function
Bcin03g01320	3.40333	5.64731	13.3476	0.000258754	0.00272252		conserved fungal protein of unknown function
Bcin03g02600	2.09502	5.60472	28.1801	1.10537e-07	2.55176e-06
Bcin03g02710	2.22112	6.6772	16.4053	5.11429e-05	0.000678298
Bcin03g02870	2.07901	4.6834	27.0526	1.97997e-07	4.40506e-06	Bccdc34	ubiquitin-conjugating enzyme (E2), catalytic subunit of SCF ubiquitin-protein ligase complex
Bcin03g02970	2.53751	9.16365	27.2726	1.76702e-07	3.97681e-06		CAZY CE4 family protein, chitin deacetylase
Bcin03g05710	2.99392	7.2351	39.39	3.47065e-10	1.13336e-08		CAZY CE4 family protein, chitin deacetylase
Bcin03g05820	3.46216	4.31313	14.4227	0.00014603	0.00168057
Bcin03g06600	2.19418	13.5815	22.664	1.92944e-06	3.54786e-05	Bcqcr6	subunit 6 of the ubiquinol cytochrome-c reductase complex (Complex III)
Bcin03g07540	2.07276	7.65847	19.8258	8.48279e-06	0.000136215	Bcmto1	mitochondrial protein
Bcin03g07860	2.06721	3.10063	9.78099	0.00176326	0.0138331		Botrytis-specific protein of unknown function
Bcin03g08020	3.48776	7.66397	13.6906	0.000215526	0.0023308		amino acid transporter
Bcin03g08030	3.88358	11.728	12.4152	0.000425863	0.00415457
Bcin04g01380	2.93638	8.67703	28.2132	1.0866e-07	2.51341e-06		pyrroline-5-carboxylate reductase
Bcin04g02530	5.35194	-0.682517	7.8768	0.0050073	0.0316911		Botrytis-specific protein of unknown function
Bcin04g04920	2.54178	7.86345	24.2326	8.53749e-07	1.69557e-05	Bcnmt1	thiamine synthase
Bcin04g06930	2.51073	5.13536	29.8232	4.73301e-08	1.16654e-06	Bclot6	FMN-dependent NAD(P)H:quinone reductase, role in apoptosis-like cell death
Bcin05g00010	2.18577	3.16678	15.3772	8.80424e-05	0.00109658
Bcin05g00520	2.07303	1.49321	8.23931	0.00409926	0.0270914		Botrytis-specific small protein of unknown function
Bcin05g00730	2.21941	5.67179	23.934	9.96961e-07	1.95337e-05
Bcin05g02610	2.41135	9.94842	24.3454	8.05202e-07	1.61846e-05
Bcin05g03100	2.29443	10.0575	26.8833	2.16115e-07	4.78077e-06		conserved fungal protein of unknown function
Bcin05g04690	2.6022	6.24394	25.8153	3.75707e-07	8.0073e-06		conserved fungal protein of unknown function
Bcin05g04980	6.147	-0.154812	14.6038	0.000132647	0.00155886
Bcin05g07540	2.32721	1.78833	11.1988	0.000818524	0.00729537
Bcin05g07890	3.7272	0.383861	11.05	0.000886879	0.00776219		Botrytis-specific protein of unknown function
Bcin05g08410	4.46427	1.39203	14.9862	0.000108303	0.00131247		Botrytis-specific protein of unknown function
Bcin06g00480	3.32257	0.133333	9.33879	0.00224354	0.0167769	Bhl1	hydrophobin-like protein
Bcin06g01330	2.70317	0.476401	9.39806	0.00217215	0.0163521		Botrytis-specific protein of unknown function
Bcin06g02020	2.37895	6.11579	11.4744	0.000705609	0.00643158	Bcap11	aspartyl proteinase
Bcin06g02700	2.42647	2.96221	17.2187	3.33144e-05	0.000461806		conserved fungal protein of unknown function
Bcin06g04940	2.14747	4.61903	29.4908	5.61836e-08	1.36741e-06
Bcin06g07550	2.53716	1.45538	12.231	0.000470012	0.00451462
Bcin07g00250	3.89626	4.20708	45.9895	1.18887e-11	4.6046e-10
Bcin07g00300	2.01662	6.83812	18.0053	2.20294e-05	0.000319825
Bcin07g00790	4.87366	-0.159276	12.042	0.000520145	0.00492996
Bcin07g01720	2.30338	4.94188	32.1927	1.39617e-08	3.79407e-07	Bcade2	phosphoribosylaminoimidazole carboxylase, catalyzes a step in purine nucleotide biosynthesis
Bcin07g02400	2.00331	2.64749	10.4194	0.00124696	0.0103394		Botrytis-specific protein of unknown function
Bcin07g02890	2.21421	5.44949	25.5668	4.27327e-07	9.04134e-06
Bcin07g04060	3.07278	3.08734	27.3417	1.7049e-07	3.84444e-06
Bcin07g06380	2.48585	6.49574	21.9253	2.83479e-06	4.98461e-05		Botrytis-specific protein of unknown function
Bcin08g00980	2.18388	2.63689	9.1464	0.00249209	0.0182035		Botrytis-specific protein of unknown function
Bcin08g00990	2.15972	8.46027	23.5313	1.22899e-06	2.35263e-05		Botrytis-specific small secreted peptide of unknown function
Bcin08g01080	2.22575	2.07746	9.45587	0.00210475	0.0159428		Botrytis-specific protein of unknown function
Bcin08g01580	2.02949	2.79458	12.3824	0.000433393	0.00421744
Bcin08g02190	2.44614	0.982437	8.05362	0.00454127	0.0293308
Bcin08g02200	5.34461	0.437633	18.8418	1.42023e-05	0.000214748
Bcin08g02690	2.69026	3.88764	17.7519	2.5166e-05	0.000359743
Bcin08g03480	2.42264	6.84486	31.3733	2.12884e-08	5.51513e-07		conserved fungal protein of unknown function
Bcin08g04880	2.18717	3.56595	13.9043	0.000192362	0.00211562
Bcin08g05540	2.52596	6.56936	18.5557	1.65009e-05	0.000245367	CND1	calcineurin-dependent gene of unknown function
Bcin08g05790	4.04006	5.36275	19.3302	1.09951e-05	0.000172286		Botrytis-specific protein of unknown function
Bcin09g01020	3.44046	-0.624553	7.01512	0.00808244	0.0464163
Bcin09g03090	2.98904	8.28484	11.4593	0.000711371	0.00647398
Bcin09g03430	2.06508	6.70305	20.1959	6.99011e-06	0.000113973
Bcin09g04190	2.21388	8.47944	12.7727	0.000351715	0.00354697
Bcin09g06210	2.18986	8.42912	15.4877	8.3044e-05	0.00103765		conserved fungal small peptide
Bcin09g06230	2.31505	6.36701	30.6394	3.10724e-08	7.85775e-07		conserved fungal small peptide
Bcin10g00300	2.23037	13.3827	22.5116	2.08883e-06	3.81089e-05
Bcin10g00910	4.81292	-1.37687	7.32905	0.00678489	0.0402946
Bcin10g01210	2.13816	1.95453	14.6752	0.000127714	0.00151156
Bcin10g01780	2.28768	3.04061	20.4825	6.01781e-06	9.923e-05
Bcin10g02670	2.69588	0.908324	10.028	0.00154179	0.0123364		Botrytis-specific protein of unknown function
Bcin10g03910	3.46964	11.3332	38.0021	7.06691e-10	2.22065e-08
Bcin10g05610	2.63803	10.3188	15.9412	6.53403e-05	0.000840769
Bcin10g05950	2.00264	10.1468	17.2746	3.23485e-05	0.000450022	Bcprx6	peroxiredoxin
Bcin11g01730	2.38446	1.96519	9.18414	0.00244122	0.0179217		Botrytis-specific protein of unknown function
Bcin11g03340	3.40512	3.97264	17.4281	2.9839e-05	0.000419618		Botrytis-specific protein of unknown function
Bcin11g05770	2.52303	7.97647	15.6742	7.5242e-05	0.000951379	Bcmcm4	helicase component of heterohexameric MCM2-7 complexes, which bind pre-replication complexes on DNA and melt DNA prior to replication
Bcin11g06200	2.83428	4.78964	18.7285	1.50715e-05	0.00022555		Botrytis-specific protein of unknown function
Bcin12g00250	3.18728	4.90468	10.186	0.00141508	0.0114319		Sclerotiniaceae-specific protein of unknown function
Bcin12g00630	2.38187	2.67952	22.9386	1.67258e-06	3.11485e-05
Bcin12g00640	2.45549	11.4251	13.1625	0.000285606	0.00296491
Bcin12g00790	3.93432	-0.223071	9.70574	0.00183693	0.014334		Botrytis-specific protein of unknown function
Bcin12g01020	3.63263	9.79876	34.7601	3.7293e-09	1.09237e-07
Bcin12g01030	3.23087	7.77441	41.6346	1.10028e-10	3.8988e-09
Bcin12g01250	3.95918	4.85993	13.8698	0.000195926	0.00215076		Botrytis-specific protein of unknown function
Bcin12g01400	2.10609	7.30079	23.6797	1.13775e-06	2.2033e-05	Bcvba2
Bcin12g02780	2.53756	6.02278	30.7423	2.94672e-08	7.48428e-07	Bcrpb8	RNA polymerase subunit ABC14.5
Bcin12g02880	4.69679	6.16061	91.519	1.10526e-21	8.64777e-20	Bcssp1	developmental-specific protein SSP1
Bcin12g03340	2.04721	8.69508	22.4769	2.12684e-06	3.86211e-05	Bccuz1	protein with role in ubiquitin-proteasome pathway
Bcin12g06290	2.44427	6.43738	33.2441	8.12853e-09	2.262e-07		Botrytis-specific protein of unknown function
Bcin12g06670	2.89847	5.6593	33.102	8.7448e-09	2.42154e-07
Bcin12g06750	2.13055	4.14311	15.1764	9.79182e-05	0.00120542
Bcin13g00600	2.81285	4.98819	41.047	1.48613e-10	5.08466e-09		conserved fungal protein of unknown function
Bcin13g01020	2.1284	4.36531	26.0109	3.39493e-07	7.28879e-06
Bcin13g02070	6.22854	5.16014	160.073	1.09061e-36	2.44506e-34		conserved fungal protein of unknown function
Bcin13g02080	6.5849	6.33879	168.944	1.25859e-38	3.05681e-36		conserved fungal protein of unknown function
Bcin13g02100	2.2062	4.11807	18.9941	1.31125e-05	0.00020114
Bcin13g02820	2.72157	6.45924	21.1344	4.28181e-06	7.31926e-05		conserved fungal small protein of unknown function
Bcin13g02870	2.12819	6.47787	16.23	5.60989e-05	0.00073815
Bcin13g04470	2.40851	11.497	9.27853	0.00231855	0.0171617
Bcin13g04580	2.72298	1.39379	8.921	0.0028191	0.0201874		Botrytis-specific protein of unknown function
Bcin13g04600	3.60174	0.30099	9.23366	0.00237606	0.0175206		Botrytis-specific protein of unknown function
Bcin13g05290	2.16254	5.14411	20.9735	4.65678e-06	7.91381e-05		ankyrin repeat protein
Bcin14g01990	2.16474	5.20938	10.4269	0.00124194	0.0103257
Bcin14g03140	3.7574	-0.25494	10.4778	0.00120819	0.0100896		conserved fungal small secreted protein
Bcin14g03440	3.51364	-0.13474	8.03749	0.00458189	0.0294788		triacylglycerol lipase
Bcin14g03610	2.66324	7.40926	12.6708	0.000371407	0.0037039
Bcin14g04130	3.57859	5.02689	30.1842	3.9289e-08	9.82898e-07
Bcin15g00100	2.29262	3.89583	14.6762	0.000127645	0.00151156		conserved fungal protein of unknown function
Bcin15g00210	2.08492	3.23068	8.58329	0.00339261	0.0233381
Bcin15g00240	2.19855	1.09279	7.83192	0.00513314	0.0323297
Bcin15g00520	4.22918	10.5664	33.8423	5.9765e-09	1.69112e-07	BcekdA	protein of unknown function
Bcin15g00530	2.2847	2.05383	16.7989	4.15567e-05	0.000565307		cytochrome P450, partial
Bcin15g00550	2.24061	1.78776	13.6571	0.000219405	0.0023618		conserved fungal protein of unknown function
Bcin15g00560	4.05859	6.16384	28.4124	9.80347e-08	2.27667e-06
Bcin15g01630	2.18846	7.24264	9.34983	0.00223006	0.0167103		MAPEG superfamily protein
Bcin15g03060	3.48347	3.87773	46.8203	7.78023e-12	3.0851e-10
Bcin15g03760	2.41002	5.54366	34.9975	3.30129e-09	9.74342e-08
Bcin15g03880	2.28672	7.46646	23.3365	1.35991e-06	2.57787e-05
Bcin15g03990	5.80207	5.62328	58.3012	2.24912e-14	1.09251e-12		Botrytis-specific small protein of unknown function
Bcin15g04000	4.19954	2.6479	48.5216	3.26674e-12	1.34097e-10		conserved fungal protein of unknown function
Bcin15g04010	3.1819	6.92979	55.6021	8.87273e-14	4.1709e-12		Botrytis-specific small secreted protein of unknown function
Bcin15g05090	3.02386	10.0579	13.374	0.000255134	0.00268929
Bcin16g00300	2.83504	3.95561	17.0365	3.66691e-05	0.000501158		glutamyl-tRNA(Gln) amidotransferase subunit A
Bcin16g00910	5.46685	-0.915721	8.24465	0.00408722	0.0270425		Sclerotiniaceae-specific protein of unknown function
Bcin16g01270	2.52777	5.91413	27.6149	1.48036e-07	3.36415e-06	Bcddr48	DNA-damage response protein
Bcin16g02010	2.59705	9.01465	30.8656	2.7653e-08	7.05423e-07
Bcin16g02740	2.87325	-0.00324314	7.03363	0.00799929	0.0460068		Sclerotiniaceae-specific protein of unknown function
Bcin16g03020	3.97117	1.57606	27.2557	1.7825e-07	4.00394e-06		CAZY GH5 family protein
Bcin16g04430	2.11268	4.28022	13.9731	0.000185441	0.00205306		conserved fungal protein of unknown function
Bcin16g04500	3.1356	0.913021	16.5027	4.85818e-05	0.000648017		Ribonuclease III domain-containing protein
Bcin16g05195	2.37148	0.471183	8.01665	0.00463493	0.0297708

## Sheet: S6e_D115_D124_shared_down
D115_wt_DOWN	logFC	logCPM	LR	P-value	P(adjusted)		D124_wt_DOWN	logFC	logCPM	LR	P-value	P(adjusted)	gene name	description
Bcin01g00080	-2.69362	2.2308	12.9718	0.00031622	0.00208985		Bcin01g00080	-4.0379	2.2308	29.3923	5.91127e-08	1.43272e-06	BcBoA8	botcinic acid biosynthetic protein
Bcin01g00600	-7.07343	1.07562	19.331	1.09909e-05	0.000121108		Bcin01g00600	-7.85308	1.07562	25.5533	4.3034e-07	9.07215e-06		Botrytis-specific protein of unknown function
Bcin01g00990	-2.01962	8.26547	14.8704	0.000115154	0.000902798		Bcin01g00990	-6.91147	8.26547	115.868	5.0813e-27	5.48498e-25
Bcin01g01560	-2.43024	0.777885	8.90444	0.00284478	0.0125766		Bcin01g01560	-2.2096	0.777885	7.72995	0.00543123	0.0336634		Botrytis-specific protein of unknown function
Bcin01g02150	-3.42846	1.53681	10.6215	0.00111783	0.00589667		Bcin01g02150	-5.66119	1.53681	35.1443	3.06151e-09	9.0817e-08	MAT1-1-1	alpha-domain mating type protein
Bcin01g03330	-2.44527	2.40514	17.3836	3.05447e-05	0.000289435		Bcin01g03330	-3.22578	2.40514	32.7361	1.05558e-08	2.90921e-07		Botrytis-specific small secreted glutamate/lysine-rich protein
Bcin01g03920	-7.3691	0.656242	17.4231	2.99161e-05	0.000285169		Bcin01g03920	-6.84278	0.656242	14.8779	0.0001147	0.00138137		conserved fungal protein of unknown function
Bcin01g09970	-4.43638	7.3581	88.4973	5.09034e-21	2.82587e-18		Bcin01g09970	-2.06707	7.3581	22.9461	1.66607e-06	3.10768e-05		CAZY CE9 family protein, N-acetylglucosamine 6-phosphate deacetylase
Bcin01g10730	-2.57568	5.67732	20.6737	5.44585e-06	6.67589e-05		Bcin01g10730	-2.0571	5.67732	14.3486	0.00015189	0.00173262		Botrytis-specific protein of unknown function
Bcin01g11030	-9.35309	4.98578	117.798	1.9198e-27	2.79763e-24		Bcin01g11030	-4.75533	4.98578	28.6246	8.78579e-08	2.06501e-06		3-hydroxyacyl-CoA dehydrogenase
Bcin01g11200	-2.62828	2.05138	12.1957	0.000478987	0.00296078		Bcin01g11200	-3.69924	2.05138	26.2786	2.95552e-07	6.38063e-06		MFS transporter
Bcin01g11210	-3.14316	2.75538	22.836	1.76434e-06	2.51759e-05		Bcin01g11210	-4.63821	2.75538	53.1444	3.09904e-13	1.4108e-11		Botrytis-specific protein of unknown function
Bcin02g03680	-4.84492	0.195404	6.64093	0.00996617	0.0343745		Bcin02g03680	-7.06995	0.195404	18.5927	1.61841e-05	0.000240963		Botrytis-specific protein of unknown function
Bcin02g04240	-2.36962	7.12711	26.8658	2.18089e-07	4.15438e-06		Bcin02g04240	-2.01629	7.12711	19.8682	8.29711e-06	0.000133418		fatty acid elongase 2
Bcin02g05200	-3.4131	8.00033	36.6252	1.4317e-09	4.66223e-08		Bcin02g05200	-8.44364	8.00033	161.245	6.0476e-37	1.38241e-34		Botrytis-specific protein of unknown function
Bcin02g05330	-3.96791	1.70019	27.1042	1.92775e-07	3.72699e-06		Bcin02g05330	-2.13576	1.70019	7.89168	0.00496627	0.0314657		secreted serine/threonine-rich glycoprotein
Bcin02g07090	-9.19613	7.15934	174.223	8.8488e-40	1.03159e-35		Bcin02g07090	-2.3288	7.15934	13.0995	0.000295375	0.00305273		NADH:flavin oxidoreductase/NADH oxidase
Bcin02g07450	-5.40532	-0.81151	9.08287	0.00258015	0.0116226		Bcin02g07450	-4.85683	-0.81151	7.39061	0.00655651	0.0392331		Botrytis-specific protein of unknown function
Bcin02g09010	-4.12542	3.37431	25.7054	3.97717e-07	7.04649e-06		Bcin02g09010	-6.29042	3.37431	58.48	2.05363e-14	1.00172e-12		conserved fungal small secreted peptide
Bcin02g09020	-2.01792	4.68764	16.3474	5.27281e-05	0.000463173		Bcin02g09020	-3.38613	4.68764	43.1179	5.15387e-11	1.89539e-09		G protein-coupled receptor GPCR family 2
Bcin03g00600	-3.5702	5.15876	21.0848	4.3941e-06	5.55273e-05		Bcin03g00600	-9.04974	5.15876	193.5	5.47433e-44	3.19099e-41		Botrytis-specific protein of unknown function
Bcin03g01110	-2.36731	2.47018	16.9557	3.82623e-05	0.000350677		Bcin03g01110	-2.53908	2.47018	20.5753	5.73298e-06	9.48015e-05		Botrytis-specific protein of unknown function
Bcin03g06660	-5.08209	0.563301	18.257	1.93013e-05	0.000196585		Bcin03g06660	-4.39269	0.563301	13.3212	0.000262423	0.00275615		MFS transporter
Bcin03g07770	-3.55435	-0.0845792	6.58993	0.0102557	0.0351129		Bcin03g07770	-4.09962	-0.0845792	9.41308	0.00215443	0.0162565	Bcalo4	NADH-oxidoreductase
Bcin03g07840	-4.62104	-0.409091	6.01257	0.0142044	0.045493		Bcin03g07840	-6.11018	-0.409091	13.8129	0.000201948	0.00220235
Bcin04g02440	-5.16737	6.0209	10.113	0.00147226	0.00739491		Bcin04g02440	-13.6261	6.0209	237.664	1.27075e-53	7.40718e-50		Botrytis-specific protein of unknown function
Bcin04g02710	-2.09211	4.85724	18.2733	1.91371e-05	0.00019553		Bcin04g02710	-3.83254	4.85724	55.3845	9.91135e-14	4.64042e-12
Bcin04g02860	-5.55521	-0.0111103	9.2708	0.00232836	0.0106908		Bcin04g02860	-6.61135	-0.0111103	14.9328	0.000111409	0.00134731		Botrytis-specific protein of unknown function
Bcin04g02900	-3.31276	3.52021	26.0999	3.24202e-07	5.90554e-06		Bcin04g02900	-6.03937	3.52021	97.159	6.39794e-23	5.48435e-21		Botrytis-specific protein of unknown function
Bcin04g02940	-2.06344	3.75278	13.9106	0.000191715	0.00137455		Bcin04g02940	-2.15845	3.75278	15.7339	7.29053e-05	0.000924843		conserved fungal protein of unknown function
Bcin04g06440	-5.18965	4.54593	10.1035	0.00147989	0.00743002		Bcin04g06440	-12.1079	4.54593	163.114	2.36207e-37	5.6198e-35		Botrytis-specific protein of unknown function
Bcin05g02430	-2.34166	1.42829	6.512	0.0107149	0.036397		Bcin05g02430	-3.69066	1.42829	18.2432	1.94421e-05	0.000286058		chloroperoxidase
Bcin05g03810	-2.10386	2.93463	16.0051	6.31707e-05	0.000541105		Bcin05g03810	-2.71815	2.93463	27.6519	1.45233e-07	3.31335e-06		Botrytis-specific protein of unknown function
Bcin05g04500	-2.18071	5.72896	20.5333	5.86029e-06	7.10179e-05		Bcin05g04500	-6.62942	5.72896	180.514	3.74369e-41	1.38319e-38		Botrytis-specific RRM-domain-containing protein
Bcin05g07830	-4.95879	0.290181	6.31891	0.0119457	0.0397214		Bcin05g07830	-7.32332	0.290181	16.0933	6.02979e-05	0.000782799		Botrytis-specific protein of unknown function
Bcin05g08160	-4.61576	5.00311	6.56926	0.0103755	0.0354337		Bcin05g08160	-12.6065	5.00311	112.654	2.56905e-26	2.61755e-24		GDP-fucose protein O-fucosyltransferase domain-containing protein
Bcin06g00070	-6.43551	-0.280951	11.8432	0.000578716	0.00344258		Bcin06g00070	-5.4361	-0.280951	8.27309	0.00402371	0.0267132
Bcin06g01240	-2.21685	3.72095	19.294	1.12059e-05	0.000123012		Bcin06g01240	-2.0925	3.72095	17.7773	2.48323e-05	0.000355644		Cytochrome b5-like heme/steroid binding protein
Bcin06g02880	-3.06828	4.16778	31.0936	2.45886e-08	6.04754e-07		Bcin06g02880	-2.0618	4.16778	14.2105	0.000163459	0.0018501		Botrytis-specific protein of unknown function
Bcin06g03560	-2.75695	4.00146	7.71387	0.0054798	0.0212026		Bcin06g03560	-8.3726	4.00146	134.581	4.07736e-31	6.42349e-29		HIT/MYND zinc finger-like protein
Bcin06g03770	-2.01179	2.27907	11.2323	0.000803861	0.00450332		Bcin06g03770	-2.57319	2.27907	19.145	1.21154e-05	0.000187322
Bcin06g03810	-6.47085	-0.241009	15.0047	0.000107243	0.000853402		Bcin06g03810	-5.50177	-0.241009	10.2391	0.00137496	0.0111936		zinc-binding oxidoreductase
Bcin06g03820	-5.23058	2.56032	47.4981	5.50577e-12	3.60597e-10		Bcin06g03820	-2.24874	2.56032	8.37229	0.00380986	0.0255996		Zn2Cys6 transcription factor
Bcin06g03860	-5.95853	0.0241581	11.1004	0.000863073	0.00476632		Bcin06g03860	-6.43408	0.0241581	14.0473	0.00017827	0.0019812
Bcin06g05060	-6.40092	0.226822	8.5337	0.00348631	0.0147633		Bcin06g05060	-6.91301	0.226822	10.2539	0.00136393	0.0111271		Botrytis-specific protein of unknown function
Bcin06g05360	-3.50892	2.77887	28.3757	9.99111e-08	2.07994e-06		Bcin06g05360	-3.40558	2.77887	26.7698	2.29189e-07	5.0413e-06		dihydrodipicolinate synthetase family protein
Bcin06g06070	-2.4517	4.19514	31.8436	1.671e-08	4.33864e-07		Bcin06g06070	-3.01336	4.19514	48.1444	3.9595e-12	1.61964e-10		amino acid permease AGP2
Bcin06g06840	-4.62107	0.0460904	6.14037	0.0132129	0.0430565		Bcin06g06840	-6.85473	0.0460904	19.6277	9.40971e-06	0.000149861
Bcin06g07150	-4.63884	-0.339311	5.83941	0.015671	0.0491507		Bcin06g07150	-6.19902	-0.339311	13.3022	0.000265094	0.00277876		FAD-binding oxidoreductase
Bcin07g00630	-2.27825	0.639484	6.24245	0.0124724	0.0410743		Bcin07g00630	-2.6816	0.639484	9.69274	0.00184998	0.0144069
Bcin07g04490	-2.47514	7.83563	16.4723	4.9365e-05	0.000436644		Bcin07g04490	-9.77719	7.83563	207.318	5.28356e-47	4.10639e-44		serine/threonine protein kinase
Bcin07g05820	-3.08458	3.5237	25.9746	3.45945e-07	6.29178e-06		Bcin07g05820	-4.564	3.5237	55.6041	8.86387e-14	4.1709e-12
Bcin07g06410	-3.64537	1.99299	22.2292	2.4197e-06	3.28042e-05		Bcin07g06410	-2.08665	1.99299	7.04568	0.00794568	0.0457232		Botrytis-specific protein of unknown function
Bcin08g01070	-5.91184	0.847084	13.5637	0.0002306	0.00160306		Bcin08g01070	-7.7985	0.847084	32.0772	1.48168e-08	4.01707e-07		MFS drug efflux transporter
Bcin08g01960	-2.03262	2.63235	11.1522	0.000839306	0.00466601		Bcin08g01960	-2.91673	2.63235	23.8168	1.05955e-06	2.06906e-05		RTA1-domain-containing transmembrane protein
Bcin08g04040	-2.06816	3.85042	19.3935	1.06367e-05	0.000117761		Bcin08g04040	-2.66376	3.85042	32.6546	1.10077e-08	3.01949e-07
Bcin08g04630	-3.53699	3.68028	30.5463	3.26001e-08	7.78795e-07		Bcin08g04630	-2.0726	3.68028	11.3058	0.000772634	0.00696625		conserved fungal protein of unknown function
Bcin08g04900	-5.57954	1.4767	11.612	0.000655294	0.00380259		Bcin08g04900	-8.70546	1.4767	46.422	9.53404e-12	3.72979e-10		GMC oxidoreductase
Bcin08g05200	-3.13768	3.06163	26.5003	2.63493e-07	4.92275e-06		Bcin08g05200	-3.28284	3.06163	29.505	5.57735e-08	1.36027e-06		cytochrome P450
Bcin09g00320	-2.70409	1.31759	7.74679	0.0053808	0.020875		Bcin09g00320	-4.20487	1.31759	20.1184	7.27937e-06	0.000118029		conserved fungal protein of unknown function
Bcin09g01380	-4.11321	2.03102	28.7667	8.16448e-08	1.76262e-06		Bcin09g01380	-2.70641	2.03102	12.7043	0.000364812	0.00365063		conserved fungal protein of unknown function
Bcin09g04270	-2.55967	4.47735	19.2608	1.14023e-05	0.000124816		Bcin09g04270	-6.28778	4.47735	121.304	3.27826e-28	4.10946e-26
Bcin09g06850	-5.19716	0.380407	6.99541	0.00817191	0.0292054		Bcin09g06850	-7.48853	0.380407	16.5863	4.64867e-05	0.000623639		HET domain-containing protein
Bcin10g01340	-5.55701	0.673573	10.0632	0.0015126	0.00755846		Bcin10g01340	-7.67236	0.673573	24.5013	7.42601e-07	1.50823e-05		Sclerotiniaceae-specific protein of unknown function
Bcin10g01670	-6.00327	-0.27159	9.98287	0.00158003	0.00783498		Bcin10g01670	-5.79965	-0.27159	9.57456	0.00197292	0.0151417
Bcin10g05080	-2.03215	5.92771	21.8449	2.95607e-06	3.93849e-05		Bcin10g05080	-3.17407	5.92771	49.7232	1.77036e-12	7.53243e-11
Bcin11g00760	-2.2976	5.00519	12.9245	0.000324308	0.00213483		Bcin11g00760	-7.36428	5.00519	156.045	8.27521e-36	1.78653e-33		S-adenosyl-L-methionine-dependent methyltransferase
Bcin11g03790	-4.12303	0.527536	11.8371	0.000580618	0.00344997		Bcin11g03790	-4.90509	0.527536	19.3536	1.08612e-05	0.00017046		Botrytis-specific protein of unknown function
Bcin12g00280	-2.32475	6.15361	23.2106	1.45194e-06	2.16178e-05		Bcin12g00280	-2.66166	6.15361	30.7261	2.97148e-08	7.53076e-07		putative phosphoserine phosphatase
Bcin12g04970	-3.7781	4.21176	44.3648	2.72544e-11	1.37546e-09		Bcin12g04970	-3.62752	4.21176	42.6017	6.71014e-11	2.4294e-09		FAD/NAD(P)-binding monooxygenase
Bcin12g05380	-6.15663	0.158779	9.68617	0.0018566	0.00894392		Bcin12g05380	-6.82593	0.158779	12.3496	0.000441086	0.00426641
Bcin12g05620	-3.29854	0.417998	7.51344	0.00612404	0.0231423		Bcin12g05620	-3.80153	0.417998	11.1658	0.000833178	0.00738155		pectate lyase
Bcin12g05950	-5.89401	-0.271948	12.4078	0.000427548	0.00270155		Bcin12g05950	-5.90105	-0.271948	13.2619	0.000270858	0.00282944		sulfide:quinone oxidoreductase flavo-binding protein
Bcin13g02200	-2.28453	3.34395	8.02392	0.00461634	0.0185267		Bcin13g02200	-5.43746	3.34395	41.0455	1.48728e-10	5.08466e-09		Botrytis-specific secreted protein
Bcin13g02750	-3.14136	3.50904	42.3309	7.70648e-11	3.50946e-09		Bcin13g02750	-2.31722	3.50904	23.7662	1.08774e-06	2.117e-05		MFS superfamily protein
Bcin13g03380	-2.93025	6.83749	9.1935	0.00242877	0.0110907		Bcin13g03380	-11.3339	6.83749	252.99	5.79045e-57	6.75051e-53
Bcin13g04960	-5.04098	-0.63702	6.08596	0.013626	0.0440818		Bcin13g04960	-5.33502	-0.63702	7.20334	0.00727679	0.042544
Bcin14g00340	-2.05798	6.01003	21.5931	3.37067e-06	4.40037e-05		Bcin14g00340	-3.63255	6.01003	60.306	8.11994e-15	4.08027e-13		membrane protein, similar to serine/threonine exporters
Bcin14g01070	-2.57036	0.452745	7.10665	0.00767985	0.0277595		Bcin14g01070	-2.79875	0.452745	9.30778	0.00228183	0.0169761		alcohol dehydrogenase
Bcin14g01210	-2.18435	6.04345	9.27899	0.00231797	0.0106515		Bcin14g01210	-7.66173	6.04345	87.0384	1.06436e-20	7.85339e-19		Botrytis-specific protein of unknown function
Bcin14g01580	-2.43252	1.30853	8.51975	0.00351312	0.0148445		Bcin14g01580	-2.82016	1.30853	12.4978	0.000407435	0.00400158		putative NADP-dependent alcohol dehydrogenase, GroES protein
Bcin14g04150	-4.64299	-0.521399	5.83737	0.0156893	0.0491947		Bcin14g04150	-5.88981	-0.521399	11.6263	0.000650242	0.00601151		cytochrome P450
Bcin14g04280	-2.01963	5.13889	13.2386	0.000274236	0.00185728		Bcin14g04280	-6.29558	5.13889	119.812	6.95365e-28	8.35729e-26
Bcin15g03840	-3.51922	0.941688	18.7973	1.4537e-05	0.000154487		Bcin15g03840	-2.40321	0.941688	8.53619	0.00348154	0.0237773		conserved fungal protein of unknown function
Bcin15g05700	-5.76181	-0.0902675	11.6434	0.000644303	0.00375189		Bcin15g05700	-6.3557	-0.0902675	16.2555	5.53487e-05	0.000729102		abhydrolase
Bcin16g02620	-3.35044	2.52857	12.4541	0.000417083	0.00264979		Bcin16g02620	-6.71606	2.52857	74.0723	7.53079e-18	4.69486e-16
MAT1-2-1	-4.42629	1.84	31.0472	2.51828e-08	6.16766e-07		MAT1-2-1	-4.3975	1.84	31.4312	2.06634e-08	5.38357e-07		HMG-domain mating type protein

## Sheet: S6f_D115_D124_shared_up
D115_wt_UP	logFC	logCPM	LR	P-value	P(adjusted)		D124_wt_UP	logFC	logCPM	LR	P-value	P(adjusted)	gene name	description
Bcin01g03530	2.97586	8.3422	19.5038	1.004e-05	0.000112652		Bcin01g03530	2.34819	8.3422	13.5368	0.000233929	0.00248374		conserved fungal protein of unknown function
Bcin01g06980	2.96104	0.16085	6.11201	0.0134266	0.0435889		Bcin01g06980	3.11759	0.16085	8.0375	0.00458186	0.0294788		acetylhydrolase
Bcin01g09630	2.24918	7.0181	12.0227	0.000525561	0.00318782		Bcin01g09630	2.79476	7.0181	19.6924	9.09647e-06	0.000145269		conserved fungal small protein of unknown function
Bcin02g01640	2.98849	5.79046	47.2884	6.12729e-12	3.96844e-10		Bcin02g01640	2.23258	5.79046	28.7861	8.08305e-08	1.9114e-06		CAZY GH27 family protein, alpha-galactosidase
Bcin02g05720	3.58226	1.95598	26.8318	2.21949e-07	4.20729e-06		Bcin02g05720	2.38347	1.95598	16.633	4.53558e-05	0.000611281		HET domain-containing protein
Bcin04g04920	2.75309	7.86345	27.2215	1.81431e-07	3.53197e-06		Bcin04g04920	2.54178	7.86345	24.2326	8.53749e-07	1.69557e-05	Bcnmt1	thiamine synthase
Bcin06g00480	2.94408	0.133333	6.55219	0.0104755	0.0357295		Bcin06g00480	3.32257	0.133333	9.33879	0.00224354	0.0167769	Bhl1	hydrophobin-like protein
Bcin07g00790	3.26527	-0.159276	5.88989	0.0152281	0.0480517		Bcin07g00790	4.87366	-0.159276	12.042	0.000520145	0.00492996
Bcin07g01720	2.35551	4.94188	32.1956	1.39405e-08	3.6686e-07		Bcin07g01720	2.30338	4.94188	32.1927	1.39617e-08	3.79407e-07	Bcade2	phosphoribosylaminoimidazole carboxylase, catalyzes a step in purine nucleotide biosynthesis
Bcin12g02880	2.1751	6.16061	24.5156	7.37104e-07	1.19515e-05		Bcin12g02880	4.69679	6.16061	91.519	1.10526e-21	8.64777e-20	Bcssp1	sclerotium-specific protein SSP1
Bcin12g06750	2.47707	4.14311	18.8088	1.445e-05	0.000153703		Bcin12g06750	2.13055	4.14311	15.1764	9.79182e-05	0.00120542		MFS transporter, oligopeptide permease
Bcin13g00600	2.82738	4.98819	39.9619	2.58964e-10	1.02339e-08		Bcin13g00600	2.81285	4.98819	41.047	1.48613e-10	5.08466e-09		conserved fungal protein of unknown function
Bcin13g02070	3.53829	5.16014	70.2279	5.28338e-17	1.23187e-14		Bcin13g02070	6.22854	5.16014	160.073	1.09061e-36	2.44506e-34		conserved fungal protein of unknown function
Bcin13g02080	3.80383	6.33879	75.4291	3.7876e-18	1.26159e-15		Bcin13g02080	6.5849	6.33879	168.944	1.25859e-38	3.05681e-36		conserved fungal protein of unknown function
Bcin13g02820	2.1214	6.45924	13.7214	0.000212025	0.00148787		Bcin13g02820	2.72157	6.45924	21.1344	4.28181e-06	7.31926e-05		conserved fungal small protein of unknown function
Bcin14g04130	3.18986	5.02689	22.725	1.8692e-06	2.64456e-05		Bcin14g04130	3.57859	5.02689	30.1842	3.9289e-08	9.82898e-07
Bcin15g00240	2.89308	1.09279	10.583	0.00114135	0.00600172		Bcin15g00240	2.19855	1.09279	7.83192	0.00513314	0.0323297
Bcin15g00520	2.1878	10.5664	10.4261	0.0012425	0.00642352		Bcin15g00520	4.22918	10.5664	33.8423	5.9765e-09	1.69112e-07	BcekdA	protein of unknown function
Bcin15g00530	2.06481	2.05383	12.4951	0.000408019	0.00259786		Bcin15g00530	2.2847	2.05383	16.7989	4.15567e-05	0.000565307		cytochrome P450, partial
Bcin15g00560	2.49465	6.16384	11.4648	0.000709257	0.00405917		Bcin15g00560	4.05859	6.16384	28.4124	9.80347e-08	2.27667e-06
Bcin15g03880	2.11023	7.46646	19.4254	1.04608e-05	0.000116366		Bcin15g03880	2.28672	7.46646	23.3365	1.35991e-06	2.57787e-05
Bcin15g03990	3.25293	5.62328	21.4206	3.68794e-06	4.77346e-05		Bcin15g03990	5.80207	5.62328	58.3012	2.24912e-14	1.09251e-12		conserved fungal protein of unknown function
Bcin15g04000	2.19192	2.6479	15.9712	6.43137e-05	0.000550492		Bcin15g04000	4.19954	2.6479	48.5216	3.26674e-12	1.34097e-10		conserved fungal protein of unknown function
Bcin15g05090	2.16136	10.0579	7.23851	0.00713561	0.0261102		Bcin15g05090	3.02386	10.0579	13.374	0.000255134	0.00268929		tyrosinase
Bcin16g04430	2.6886	4.28022	20.777	5.15996e-06	6.37233e-05		Bcin16g04430	2.11268	4.28022	13.9731	0.000185441	0.00205306		conserved fungal protein of unknown function
Bcin16g04500	2.11578	0.913021	7.63201	0.00573413	0.0220768		Bcin16g04500	3.1356	0.913021	16.5027	4.85818e-05	0.000648017		Ribonuclease III domain-containing protein
