# Supplementary material for: Functional Analysis of Mating Type Genes and Transcriptome Analysis during Fruiting Body Development of Botrytis cinerea
Source: mBio. 2018 Feb 13;9(1):e01939-17. doi: 10.1128/mBio.01939-17 (PMC5821092; doi:10.1128/mBio.01939-17)
Supplement: TABLE S7 [file mbo001183733st7.xlsx]

## Sheet: File info
File info
Panel S7a	Expression data for down-regulated genes in the transition from apothecial disks to ascospores
Panel S7b	Expression data for up-regulated genes in the transition from apothecial disks to ascospores
Panel S7c	GO enrichment analysis of down-regulated genes in the transition from apothecial disks to ascospores
Panel S7d	GO enrichment analysis of up-regulated genes in the transition from apothecial disks to ascospores
Column A (panels S7a and S7b)	gene IDs of differentially expressed genes in the transition from apothecial disks to ascospores
Column B (panels S7a and S7b) "Apo56A"	normalized expression level in RNA from from apothecial disks (sample A), expressed in Counts Per Million (CPM)
Column C (panels S7a and S7b) "Apo56B"	normalized expression level in RNA from from apothecial disks (sample B), expressed in Counts Per Million (CPM)
Column D (panels S7a and S7b) "Asc12A"	normalized expression level in RNA from from ascospores (sample A), expressed in Counts Per Million (CPM)
Column E (panels S7a and S7b) "Asc12B"	normalized expression level in RNA from from ascospores(sample B), expressed in Counts Per Million (CPM)
Column F (panels S7a and S7b) "logFC"	2log of the ratio between the transcript levels of ascospores and apothecial disks
Column G (panels S7a and S7b) "log CPM"	average 2log of the CPM values between the four RNA samples in columns B-E
Column H (panels S7a and S7b) "LR"	test statistic of the likelihood ratio test
Column I (panels S7a and S7b) "P-value"	P value of the likelihood test
Column J (panels S7a and S7b) "P(adjusted)"	Benjamini-Hochberg corrected P-value
Column K (panels S7a and S7b) "gene name"	gene symbol in manually annotated Botrytis cinerea genome
Column L (panels S7a and S7b) "description"	functional description of gene product or protein domains
Column A (panels S7c and S7d) "GO.ID"	Gene Ontology identifier of overrepresented term
Column B (panels S7c and S7d) "Term"	overrepresented ontology term
Column C (panels S7c and S7d) "Annotated"	the amount of genes annotated with respective GO term
Column D (panels S7c and S7d) "Significant"	the amount of genes annotated with respective GO term, that is found significantly differentially expressed
Column E (panels S7c and S7d) "Expected"	the amount of genes that is expected to be annotated with this go term and to be significantly differentially expressed
Column F (panels S7c and S7d) "P-value"	the P-value of the Fisher’s exact test
Column G (panels S7c and S7d) "pop.ratio"	fraction of genes that is annotated with respective GO term over the total amount of genes
Column H (panels S7c and S7d) "study.ratio"	fraction of genes that is annotated with respective GO term over only the significantly differentially expressed genes
Column I (panels S7c and S7d) "population"	total amount of genes with a BP GO term
Column J (panels S7c and S7d) "study"	amount of significantly differentially expressed genes

## Sheet: S7a_APO56_Asc_UP_list
Table S7a. Upregulated genes in the transition from apothecial disks (APO56) to ascospores (Asc)
APO56_Asc_UP	APO56A	APO56B	AscA	AscB	logFC	logCPM	LR	P-value	P(adjusted)	gene name	description
Bcin01g00070	7.37653	15.8526	35.1889	45.4881	2.61917	4.0699	34.4889	4.28698e-09	2.02109e-08	Bcboa7
Bcin01g00160	14.3648	42.1905	131.017	190.742	3.22759	5.49243	8.93133	0.00280321	0.00534505	Bcboa17
Bcin01g00170	72.8432	121.703	183.223	281.147	2.00372	7.06828	22.4695	2.13502e-06	6.86325e-06
Bcin01g00400	54.8872	78.9511	172.983	208.378	2.29771	6.38276	58.8784	1.67725e-14	1.60203e-13	Bccyb2	cytochrome b2 (L-lactate cytochrome-c oxidoreductase)
Bcin01g00440	148.841	132.563	322.974	399.405	2.13205	7.48022	55.4547	9.56355e-14	8.32596e-13	Bcfas2	alpha subunit of fatty acid synthetase
Bcin01g00530	39.4062	33.1407	71.4319	101.307	2.01862	5.75478	41.4083	1.23534e-10	7.18275e-10
Bcin01g00570	22.6634	38.3209	88.6498	101.135	2.4341	5.35457	52.7361	3.81518e-13	3.04918e-12
Bcin01g00630	79.0065	161.897	305.907	275.326	2.09219	7.60654	22.5539	2.04324e-06	6.59447e-06
Bcin01g00640	61.1961	50.6785	282.716	291.078	3.13927	8.78877	70.3243	5.0314e-17	6.65498e-16
Bcin01g00670	121.81	119.394	470.958	459.732	2.727	7.7078	88.6532	4.70469e-21	1.05357e-19	Bcsui2	alpha subunit of translation initiation factor eIF2
Bcin01g00770	66.777	124.949	443.249	488.612	3.12873	7.95462	63.065	2.00002e-15	2.16442e-14
Bcin01g00790	10.1913	5.42984	62.4966	37.8401	3.48837	4.05832	62.1414	3.1966e-15	3.38486e-14
Bcin01g00800	30.1855	7.73908	147.281	104.56	3.60976	5.54678	37.1789	1.07772e-09	5.53243e-09	Bclcc8	laccase
Bcin01g00900	3.44562	4.43125	15.0092	9.58845	2.581	3.66307	17.348	3.1123e-05	8.27581e-05
Bcin01g00910	1.55295	1.99718	5.2708	6.84889	2.56032	1.03592	18.3926	1.79756e-05	4.97491e-05
Bcin01g00940	159.032	105.289	373.323	400.032	2.37533	7.02585	14.1948	0.000164827	0.000389492
Bcin01g00950	10.8221	15.915	33.9339	43.4905	2.27629	3.58144	16.0567	6.14736e-05	0.000155736	Bcaqp2	aquaporin
Bcin01g00980	182.86	183.616	1344.2	1058.5	3.50708	8.92584	85.4391	2.3895e-20	4.96744e-19
Bcin01g01040	42.8033	63.7226	303.698	292.105	3.23406	6.80707	70.7618	4.03063e-17	5.40131e-16	Bcutp4	subunit of U3-containing 90S preribosome and SSU processome complexes
Bcin01g01080	87.4022	95.4279	376.737	312.195	2.69628	7.50427	56.4645	5.72216e-14	5.12367e-13	Bcpng1	peptide N-glycanase, required for deglycosylation of misfolded glycoproteins
Bcin01g01100	23.8281	50.0544	119.22	222.361	2.98121	6.05432	76.9449	1.75793e-18	2.87892e-17	Bcndi1
Bcin01g01110	16.6943	30.145	51.202	68.6031	2.13011	4.52296	31.4907	2.00401e-08	8.53931e-08
Bcin01g01115	1.84413	2.05959	39.3051	16.8939	4.59978	3.19693	55.6649	8.59392e-14	7.53984e-13
Bcin01g01190	177.765	159.837	409.918	437.245	2.10508	8.18805	53.0748	3.21088e-13	2.603e-12	Bcap3	aspartyl proteinase
Bcin01g01210	65.5638	55.9211	203.302	127.161	2.24083	6.39439	38.4938	5.49274e-10	2.93977e-09
Bcin01g01230	22.6634	29.396	92.9669	77.7349	2.52115	5.30436	53.6121	2.44253e-13	2.00308e-12	Bctrm1	tRNA methyltransferase
Bcin01g01400	2.62061	5.2426	68.7212	58.558	4.77735	4.18867	68.0353	1.60599e-16	2.01131e-15
Bcin01g01410	2.18384	6.30361	21.9366	32.1898	3.48128	2.99599	40.2481	2.23671e-10	1.25658e-09	Bcaat2	cytosolic aspartate aminotransferase
Bcin01g01420	3.44562	4.6809	15.3606	25.9687	3.08692	2.82906	59.5606	1.18587e-14	1.16213e-13
Bcin01g01430	0.0485298	0.124824	0.501981	1.02733	3.8041	-1.64716	10.363	0.00128569	0.00260664
Bcin01g01450	1.26177	1.62271	7.8309	15.0676	3.70209	1.92786	70.0931	5.65697e-17	7.42165e-16	BcatrO	ABC transporter
Bcin01g01500	16.9854	25.7137	273.278	168.483	4.12781	6.19882	84.0203	4.89718e-20	9.81955e-19	Bcbna4	kynurenine 3-mono oxygenase
Bcin01g01510	56.7313	59.7907	169.82	119.684	2.09137	6.45751	32.3254	1.30399e-08	5.72246e-08
Bcin01g01760	3.44562	4.36884	72.3856	181.382	5.72433	5.06888	113.311	1.84483e-26	6.90832e-25		CAZY GH18 family protein, endochitinase
Bcin01g01780	35.3297	59.6658	120.676	123.908	2.18323	5.73674	40.7641	1.71757e-10	9.79032e-10
Bcin01g01800	360.868	343.89	2078.35	1678.66	3.20527	9.65317	85.5458	2.26393e-20	4.73248e-19
Bcin01g01820	32.9517	42.8146	152.1	136.693	2.72445	5.85267	69.6339	7.13986e-17	9.281e-16	Bchom2	aspartic beta semi-aldehyde dehydrogenase, catalyzes second step in methionine and threonine biosynthesis
Bcin01g01970	15.0928	26.1506	56.4728	66.9479	2.40319	4.62783	40.9776	1.5398e-10	8.85289e-10
Bcin01g02070	32.4664	31.0812	114.401	86.8097	2.42765	5.4723	47.6185	5.17764e-12	3.58347e-11
Bcin01g02090	41.8812	50.1168	109.331	130.871	2.15836	5.90952	54.3571	1.67174e-13	1.40043e-12	Bcade1	N-succinyl-5-aminoimidazole-4-carboxamide ribotide synthetase, required for purine nucleotide biosynthesis
Bcin01g02200	241.873	270.119	1847.44	1238.85	3.35811	9.40858	77.9739	1.04409e-18	1.76232e-17
Bcin01g02210	402.7	331.283	1608.95	1204.89	2.7238	9.38253	72.1672	1.9771e-17	2.77408e-16
Bcin01g02250	31.9811	54.548	96.8823	113.806	2.06776	5.58285	36.709	1.37148e-09	6.95832e-09
Bcin01g02520	3.10591	3.37025	23.1915	9.81675	3.13367	2.44197	21.1094	4.33803e-06	1.32807e-05	BcchsIIIb	chitin synthase
Bcin01g02530	0.630887	0.62412	60.5389	30.9912	6.96213	3.63588	100.266	1.33249e-23	3.88379e-22		nuclear pore protein
Bcin01g02680	241.387	241.409	794.084	1053.87	2.69739	8.80232	71.7303	2.46713e-17	3.41671e-16	Bcprt1	eIF3b subunit of translation initiation factor 3 (eIF3)
Bcin01g02930	50.1313	90.3101	230.108	175.275	2.32414	6.5686	33.7526	6.25852e-09	2.88863e-08	Bcsmm1	dihydrouridine synthase
Bcin01g03000	276.717	189.67	987.848	564.406	2.51813	8.37675	48.778	2.86638e-12	2.05554e-11	Bcipp1	cytoplasmic inorganic pyrophosphatase
Bcin01g03220	65.3211	77.8901	318.758	296.5	2.86716	6.97359	68.623	1.19208e-16	1.51645e-15	Bcnop14	nucleolar protein
Bcin01g03420	103.271	205.273	308.116	730.549	2.46949	8.10318	28.6468	8.68593e-08	3.3779e-07
Bcin01g03460	96.4772	76.0178	323.577	227.155	2.44459	6.9454	64.7238	8.61694e-16	9.72545e-15
Bcin01g03480	121.907	85.0675	303.598	246.56	2.21155	7.26611	40.9415	1.56858e-10	9.00002e-10
Bcin01g03710	5.5324	4.11919	31.3738	15.0105	2.9874	3.08299	23.0888	1.54692e-06	5.08993e-06
Bcin01g03720	1.69854	2.87095	6.17436	4.68008	2.05326	1.29469	15.7122	7.37459e-05	0.000184675
Bcin01g03830	56.7313	70.2135	215.802	209.747	2.52511	6.56056	66.3128	3.8475e-16	4.57533e-15	Bcsod3	superoxide dismutase
Bcin01g04090	36.7371	45.9976	243.36	196.05	3.18244	6.35463	86.1274	1.68706e-20	3.60661e-19	Bcpno1	nucleolar protein required for pre-18S rRNA processing
Bcin01g04230	12.278	14.7916	67.416	67.1762	3.09142	4.44385	59.8599	1.01855e-14	1.01042e-13	Bcmet16	3'-phosphoadenylsulfate reductase
Bcin01g04340	78.7153	98.3612	642.536	509.329	3.5066	7.63468	96.5646	8.63771e-23	2.33693e-21	Bcmet3	ATP sulfurylase
Bcin01g04500	0.145589	0.374472	0.652575	0.684889	2.15134	-1.10867	5.54161	0.0185695	0.0299575
Bcin01g04710	83.3742	153.908	942.118	658.978	3.52587	8.14738	56.7468	4.95708e-14	4.47046e-13	Bcnop7	component of pre-ribosomal particles
Bcin01g04950	70.8535	82.8207	356.758	335.824	2.95757	7.01541	91.2103	1.29189e-21	3.09532e-20
Bcin01g04980	232.021	209.392	855.727	719.476	2.61025	8.28469	71.3485	2.99381e-17	4.07916e-16	Bcsdh2	Iron-sulfur protein subunit of succinate dehydrogenase
Bcin01g05020	76.4344	73.1468	260.779	131.67	2.20799	6.69938	22.1338	2.54295e-06	8.08041e-06
Bcin01g05030	0.630887	0.374472	1.10436	1.36978	2.05015	-0.187807	7.76263	0.00533382	0.00964506		Botrytis-specific protein of unknown function
Bcin01g05040	67.2623	40.6926	186.536	85.1546	2.11976	6.33326	23.1368	1.50876e-06	4.97016e-06		Botrytis-specific protein of unknown function
Bcin01g05050	0.291179	0.187236	33.7833	12.0997	7.29055	2.66948	72.1492	1.99528e-17	2.79264e-16		Botrytis-specific protein of unknown function
Bcin01g05070	14.1707	23.2797	50.1981	40.1231	2.06843	4.59536	27.1191	1.91301e-07	7.13061e-07
Bcin01g05180	0.533828	0.686532	2.20872	5.13667	3.2964	0.734924	26.7599	2.30368e-07	8.51105e-07		Botrytis-specific protein of unknown function
Bcin01g05190	6.60005	4.11919	16.4148	10.8441	2.14251	4.3651	29.5986	5.31437e-08	2.12744e-07
Bcin01g05310	23.1972	9.48662	38.8533	33.2171	2.0051	5.11514	21.5074	3.52474e-06	1.09599e-05
Bcin01g05400	27.3708	61.2885	149.891	135.494	2.50492	5.94507	32.0565	1.49754e-08	6.52374e-08	Bcrcl1	endonuclease that cleaves pre-rRNA for 18S rRNA biogenesis
Bcin01g05450	51.2475	72.2106	194.317	166.599	2.32552	6.25941	45.2015	1.77772e-11	1.14685e-10
Bcin01g05590	569.691	497.049	2666.62	2255.91	2.98503	10.0215	80.7339	2.58247e-19	4.70293e-18
Bcin01g05710	57.1681	36.3862	178.555	189.144	2.78013	7.50626	74.8329	5.12284e-18	7.82895e-17
Bcin01g05720	135.058	36.0117	347.772	336.281	2.98055	7.7248	37.1975	1.06751e-09	5.48749e-09
Bcin01g05730	12.6663	11.7959	107.825	78.4769	3.71458	7.02489	85.4089	2.4263e-20	5.03468e-19
Bcin01g05890	26.3032	29.9577	66.8639	99.6514	2.31711	5.73825	61.176	5.21937e-15	5.37576e-14	Bmr1	ABC transporter
Bcin01g06040	28.4385	38.6954	200.943	240.739	3.5115	6.13341	101.944	5.71062e-24	1.74074e-22
Bcin01g06170	15.3354	12.9817	41.9656	32.8747	2.18246	4.52072	30.9232	2.68441e-08	1.12939e-07
Bcin01g06220	279.435	400.622	825.106	819.128	2.08678	8.89015	35.8646	2.11515e-09	1.0441e-08
Bcin01g06250	156.606	178.373	656.942	606.527	2.68829	8.80125	71.7932	2.38977e-17	3.32014e-16
Bcin01g06480	92.2552	83.5696	189.498	246.218	2.07085	7.01471	47.6187	5.1773e-12	3.58347e-11
Bcin01g06640	70.5623	75.8305	197.73	200.159	2.23221	7.26389	47.1745	6.49412e-12	4.42955e-11	Bchis1	ATP phosphoribosyltransferase, catalyzes first step in histidine biosynthesis
Bcin01g06650	78.3271	124.013	776.916	536.325	3.5385	8.11314	67.8255	1.78623e-16	2.22472e-15
Bcin01g06930	115.113	113.403	322.121	339.02	2.31319	7.7495	42.7956	6.07692e-11	3.67115e-10	BccarA	arginine-specific carbamoyl phosphate synthase small subunit
Bcin01g06940	35.1356	36.2613	78.9616	113.692	2.18607	5.42171	58.1756	2.3973e-14	2.24429e-13
Bcin01g06950	2.13531	10.8597	23.3923	43.3193	3.20496	3.26529	21.0943	4.37227e-06	1.33782e-05
Bcin01g06960	78.7153	136.433	232.919	266.365	2.00863	6.66439	28.4952	9.39292e-08	3.64032e-07	Bccir1	mitochondrial protein
Bcin01g07240	17.859	39.1323	118.819	105.987	2.75733	5.46365	34.911	3.45123e-09	1.64753e-08	Bchgh1
Bcin01g07420	58.2358	150.538	317.904	236.801	2.25797	7.00117	21.728	3.1417e-06	9.84741e-06	Bcpxr1	protein involved in rRNA and snoRNA maturation
Bcin01g07450	49.646	76.8291	243.963	166.086	2.50103	6.55319	40.4034	2.06586e-10	1.16639e-09	Bcbud23	methyltransferase, methylates residue G1575 of 18S rRNA
Bcin01g07460	95.6522	149.539	723.455	759.371	3.38309	8.10089	91.4697	1.13315e-21	2.73237e-20	Bcidh1	subunit of mitochondrial NAD(+)-dependent isocitrate dehydrogenase
Bcin01g07490	68.6211	55.9211	192.359	154.1	2.25197	6.3798	49.9389	1.58607e-12	1.17465e-11
Bcin01g07500	1.50442	1.68512	4.91941	8.90356	2.87179	2.65089	16.2302	5.60917e-05	0.000142773
Bcin01g07780	24.3134	29.8329	90.8585	75.3378	2.38226	5.32762	48.4786	3.33905e-12	2.38092e-11
Bcin01g07830	28.0017	56.4828	135.886	140.574	2.52296	5.96426	39.5807	3.14781e-10	1.72893e-09	Bcpam16	subunit of import motor (PAM complex, component of the Translocase of the Inner Mitochondrial membrane)
Bcin01g07990	53.0916	34.8259	111.038	150.39	2.31251	7.07731	16.919	3.901e-05	0.000102216	Bckha1	K+/H+ antiporter with role in intracellular cation homeostasis
Bcin01g08010	27.9046	40.8798	557.701	330.63	4.44191	7.06288	96.1121	1.08562e-22	2.89558e-21
Bcin01g08030	55.3725	40.3181	121.831	134.41	2.20407	6.04687	55.9831	7.3097e-14	6.44378e-13	Bcgcn20	positive regulator of Gcn2p kinase activity
Bcin01g08050	174.707	160.399	500.776	438.5	2.27914	7.81632	36.5183	1.51242e-09	7.62547e-09	Bcass1	argininosuccinate synthase
Bcin01g08070	9.90008	10.4852	22.7899	28.0234	2.08885	3.72014	38.6463	5.07983e-10	2.72911e-09
Bcin01g08220	46.2489	33.0783	1167.16	411.961	4.95385	7.88034	89.022	3.90449e-21	8.84888e-20
Bcin01g08370	9.07507	8.05114	25.9524	29.2219	2.46145	3.37087	36.0915	1.88263e-09	9.3462e-09
Bcin01g08510	16.9369	14.6044	55.5191	49.9969	2.52221	4.26651	42.686	6.42715e-11	3.87445e-10
Bcin01g08520	71.7756	51.7395	151.648	137.606	2.02141	7.00006	34.1249	5.16848e-09	2.40834e-08	Bcprx4	peroxiredoxin
Bcin01g08540	22.1296	39.3819	92.7159	89.2068	2.37189	5.34779	37.0354	1.16003e-09	5.94417e-09
Bcin01g08780	98.8067	118.395	679.983	562.237	3.31943	8.01599	83.1089	7.76534e-20	1.50632e-18
Bcin01g09000	21.6928	24.0286	57.6776	55.7043	2.09927	5.30363	46.2219	1.0559e-11	7.01187e-11
Bcin01g09030	12.9575	20.0342	49.3447	58.7293	2.49031	4.43761	46.2064	1.06426e-11	7.06186e-11
Bcin01g09060	44.9871	65.7822	149.64	140.402	2.18278	6.27476	44.3899	2.69076e-11	1.69525e-10
Bcin01g09170	53.0916	44.8118	199.839	138.234	2.60132	6.52819	44.5491	2.4806e-11	1.56984e-10
Bcin01g09220	1.55295	1.18583	8.83486	7.99038	3.39581	1.78692	57.8903	2.77153e-14	2.57333e-13		Botrytis-specific protein of unknown function
Bcin01g09270	2.08678	4.61848	25.9524	24.4277	3.73516	2.92547	48.9588	2.61398e-12	1.8853e-11
Bcin01g09350	141.464	171.446	751.917	573.424	2.85882	8.33304	59.9693	9.63475e-15	9.57464e-14
Bcin01g09360	145.25	206.334	1483.55	1097.42	3.63857	8.65344	61.6716	4.0579e-15	4.25308e-14	Bcccp1	Cytochrome c peroxidase 1
Bcin01g09380	6.16328	8.98732	5.42139	41.7212	2.18304	3.26971	7.78878	0.00525716	0.00952319
Bcin01g09560	115.21	146.418	470.958	514.637	2.69745	7.74228	82.2649	1.19017e-19	2.24701e-18
Bcin01g09570	9.31772	14.2299	272.023	146.053	4.86777	6.29374	79.2097	5.58541e-19	9.68795e-18
Bcin01g09580	104.291	121.953	524.319	436.503	2.89818	7.69456	65.6825	5.29748e-16	6.13824e-15
Bcin01g09620	352.035	380.713	2210.72	2057.92	3.32698	9.71595	110.117	9.23515e-26	3.29465e-24
Bcin01g09650	181.793	179.247	486.419	458.248	2.1835	8.18275	27.0233	2.01016e-07	7.47057e-07	Bczwf1	Glucose-6-phosphate dehydrogenase (G6PD)
Bcin01g09660	114.191	120.455	1003.11	609.209	3.54311	8.33109	85.2078	2.68598e-20	5.54301e-19
Bcin01g09710	2.03825	4.05678	73.239	61.9254	5.27283	4.31693	104.126	1.89867e-24	5.94795e-23		glutathione-dependent formaldehyde-activating enzyme superfamily
Bcin01g09790	50.4225	69.2773	160.082	134.467	2.11254	6.82891	35.9158	2.06035e-09	1.01838e-08
Bcin01g09800	34.99	42.565	195.321	83.2711	2.55083	5.88164	30.1708	3.95625e-08	1.61346e-07	Bcutp23	component of small subunit processome, involved in 40S ribosomal subunit biogenesis
Bcin01g09900	146.803	155.219	481.801	621.937	2.63418	7.98159	87.9486	6.71769e-21	1.4838e-19	Bcgcd11	gamma subunit of translation initiation factor eIF2
Bcin01g09910	16.209	23.7165	59.8361	68.2036	2.44283	4.98285	38.0732	6.81393e-10	3.5992e-09
Bcin01g10010	47.4136	60.8517	230.51	208.606	2.81026	6.64969	74.697	5.48788e-18	8.37549e-17
Bcin01g10250	46.2974	64.9708	208.724	196.906	2.65584	6.2788	63.7295	1.4273e-15	1.56712e-14
Bcin01g10270	0.873536	0.998591	3.51387	17.3505	3.80824	1.39633	31.7635	1.74134e-08	7.49631e-08
Bcin01g10340	138.456	168.949	668.89	730.72	2.96746	8.15165	91.2919	1.23964e-21	2.97646e-20	Bccyt1	Cytochrome c1
Bcin01g10350	39.5033	86.3781	281.36	376.575	3.2013	6.84043	72.6774	1.52676e-17	2.18283e-16
Bcin01g10360	18.8296	22.8428	172.882	126.933	3.60844	5.71492	89.1544	3.65167e-21	8.34277e-20
Bcin01g10480	61.8755	165.142	533.706	347.638	2.79384	7.42001	28.3641	1.00511e-07	3.88212e-07	Bcrrs1
Bcin01g10490	40.5224	84.1937	217.609	279.949	2.82668	6.63003	59.963	9.66587e-15	9.59713e-14	Bcrsm23	mitochondrial ribosomal protein of small subunit
Bcin01g10680	15.0928	33.9521	271.17	216.539	4.17519	6.24166	74.157	7.21454e-18	1.09223e-16
Bcin01g10950	51.6357	116.586	304.351	319.444	2.74802	6.85465	49.2313	2.27493e-12	1.65236e-11	Bcjip5	protein required for biogenesis of large ribosomal subunit
Bcin01g10960	26.3517	19.9718	55.6195	85.6112	2.36963	5.06887	55.0025	1.20379e-13	1.02977e-12
Bcin01g11010	20.2369	79.9497	793.582	483.304	4.52546	8.26279	43.4056	4.4491e-11	2.72562e-10
Bcin01g11020	22.0325	71.3993	586.012	461.33	4.22288	7.79239	43.5708	4.08898e-11	2.52276e-10
Bcin01g11030	6.69711	10.4228	1098.43	799.837	7.52422	7.99139	142.1	9.24732e-33	6.37671e-31		3-hydroxyacyl-CoA dehydrogenase
Bcin01g11230	31.3503	38.1337	186.837	130.586	2.99568	5.91635	60.2821	8.21927e-15	8.22582e-14
Bcin01g11420	0.533828	1.061	2.45971	3.36737	2.6534	0.419417	16.1797	5.76074e-05	0.000146433	Bcgst22	glutathione S-transferase
Bcin01g11430	5.48387	6.67808	15.5614	19.9759	2.30536	2.83743	34.3882	4.51461e-09	2.11761e-08
Bcin01g11500	0.873536	1.74753	21.033	8.96064	4.32294	2.2537	36.7019	1.37642e-09	6.98024e-09
Bcin01g11530	1.7956	1.62271	8.83486	5.87863	2.86055	1.45914	38.1429	6.57475e-10	3.48099e-09
Bcin02g00003	0	0.062412	0.552179	1.42685	5.49091	4.51523	35.1172	3.10439e-09	1.4895e-08		Botrytis-specific protein of unknown function
Bcin02g00004	0.291179	0.062412	0.903566	1.08441	3.33231	0.974495	9.41853	0.00214804	0.00418686		Sclerotiniaceae-specific protein of unknown function
Bcin02g00016	0.582358	0.249648	0.953764	3.13908	3.14223	-0.0973754	9.7778	0.00176632	0.00349646
Bcin02g00240	0.485298	0.873767	10.5416	7.76208	4.37338	1.39056	17.471	2.91726e-05	7.79014e-05
Bcin02g00270	0	0	0.25099	0.0570741	4.98466	-1.55052	7.61258	0.00579626	0.0103949
Bcin02g00300	1.06766	0.436884	3.11228	1.48393	2.40423	0.0254323	15.2864	9.2381e-05	0.000227314
Bcin02g00310	15.5781	25.2768	67.1148	58.9576	2.46465	4.58514	40.5974	1.87059e-10	1.06197e-09	Bcgst7	glutathione S-transferase
Bcin02g00350	28.6811	30.5194	102.655	76.7647	2.40519	5.70996	43.4763	4.29123e-11	2.63604e-10
Bcin02g00440	4.12503	7.05255	22.8401	42.1778	3.28576	3.34292	27.9965	1.21535e-07	4.64026e-07
Bcin02g00520	2.96032	6.36602	25.099	17.8071	3.00299	3.19697	32.3233	1.3054e-08	5.72645e-08
Bcin02g00540	7.66771	15.603	38.0501	25.5692	2.189	4.19619	17.9224	2.30094e-05	6.25211e-05
Bcin02g00630	87.5478	102.73	431.704	317.104	2.76702	7.12742	62.4416	2.74462e-15	2.91994e-14	Bcsen2	subunit of tRNA splicing endonuclease
Bcin02g00720	0.922066	0.748943	12.1479	12.8417	4.66132	1.9662	69.6075	7.23615e-17	9.39536e-16		Botrytis-specific protein of unknown function
Bcin02g00990	18.3928	21.3449	235.881	208.891	4.28925	6.78542	139.559	3.324e-32	2.14806e-30
Bcin02g01090	19.1693	51.8643	107.775	93.7728	2.33547	5.43671	23.163	1.48834e-06	4.90862e-06	Bcyar1	ankyrin-repeat containing, nucleocytoplasmic shuttling chaperone
Bcin02g01180	1.01913	3.74472	41.6644	18.8915	4.27391	3.33276	27.3706	1.67962e-07	6.31267e-07		Botrytis-specific protein of unknown function
Bcin02g01230	4.75592	12.0455	140.304	180.297	5.12403	5.50708	105.012	1.2141e-24	3.90065e-23		conserved fungal small secreted protein of unknown function
Bcin02g01350	57.8961	93.0562	348.827	777.121	3.61158	7.61718	94.2431	2.79058e-22	7.10782e-21
Bcin02g01580	1.60148	2.12201	25.0488	13.127	4.05706	2.7192	33.9568	5.63492e-09	2.61706e-08
Bcin02g01590	3.44562	2.30924	10.9432	7.30549	2.44678	2.51611	31.0221	2.55102e-08	1.07688e-07
Bcin02g01660	53.9651	188.921	1055.31	908.392	3.89472	8.21003	47.6993	4.96863e-12	3.45361e-11
Bcin02g01760	113.123	128.132	570.501	630.783	3.09102	7.92956	104.94	1.25889e-24	4.0217e-23	Bcade6	formylglycinamidine-ribonucleotide (FGAM)-synthetase, catalyzes a step in purine nucleotide biosynthesis
Bcin02g02020	33.0973	42.0657	159.53	149.82	2.81051	5.87971	73.7556	8.84116e-18	1.31812e-16	Bcgcd10	subunit of tRNA (1-methyladenosine) methyltransferase
Bcin02g02120	9.70596	9.36179	33.0805	22.0306	2.36398	4.03357	24.5499	7.24089e-07	2.48218e-06
Bcin02g02160	24.7502	38.9451	77.1043	85.8965	2.14764	5.56225	41.4713	1.19617e-10	6.97654e-10	Bctpa1	Poly(rA)-binding protein involved in translation termination efficiency, mRNA poly(A) tail length and mRNA stability
Bcin02g02250	67.1167	102.73	267.606	218.48	2.33399	6.72802	41.8291	9.961e-11	5.87325e-10
Bcin02g02270	7.13388	7.67667	24.7477	53.8209	3.10183	5.04421	77.6432	1.23442e-18	2.06204e-17
Bcin02g02280	30.8164	40.2557	105.767	105.644	2.34379	5.62406	53.9265	2.08129e-13	1.72435e-12
Bcin02g02350	80.4139	111.655	232.618	228.924	2.05777	6.97397	43.5086	4.221e-11	2.59996e-10	Bcmrp7	mitochondrial ribosomal protein of large subunit
Bcin02g02430	0.291179	0.811355	2.5601	3.5386	3.27978	0.42987	13.7235	0.00021179	0.000491409
Bcin02g02520	165.487	125.198	414.837	475.713	2.39978	7.81682	56.541	5.50374e-14	4.93199e-13	Bcqcr2	subunit 2 of ubiquinol cytochrome-c reductase (Complex III)
Bcin02g02530	63.5255	62.9113	148.536	148.221	2.01787	6.27643	46.5345	9.00195e-12	6.04172e-11	Bcrpc82	RNA polymerase III subunit
Bcin02g02540	23.5855	32.3918	272.776	147.822	3.74127	6.20248	59.1794	1.43932e-14	1.39642e-13	Bcggc1	mitochondrial GTP/GDP transporter, essential for mitochondrial genome maintenance
Bcin02g02550	4.17356	3.80713	7.9815	12.7275	2.13774	2.07523	15.3925	8.73347e-05	0.00021612		conserved fungal small peptide
Bcin02g02610	88.9066	107.411	251.091	293.19	2.2518	6.92129	58.693	1.84295e-14	1.75437e-13	Bcadk1	adenylate kinase
Bcin02g02750	204.456	215.134	946.334	838.704	2.87763	8.49582	75.0845	4.50992e-18	6.92032e-17
Bcin02g03080	97.3508	152.597	429.294	372.294	2.4491	7.6148	40.8696	1.62736e-10	9.30898e-10
Bcin02g03100	10.6766	11.7334	35.9418	37.6689	2.49773	3.93942	53.9664	2.03952e-13	1.69222e-12
Bcin02g03110	13.2486	14.542	38.7529	27.9663	2.02505	4.23445	28.9277	7.51294e-08	2.94707e-07
Bcin02g03270	7.13388	9.48662	54.3143	47.3715	3.39606	4.06598	68.5262	1.252e-16	1.58377e-15
Bcin02g03330	9.75449	16.1023	182.42	167.227	4.4963	5.59303	89.9498	2.4428e-21	5.71958e-20
Bcin02g03350	6.11476	10.1731	70.0263	82.9858	4.02416	4.54147	106.483	5.77932e-25	1.93368e-23	Bccox17	Cytochrome c oxidase copper chaperone
Bcin02g03390	27.759	40.5054	88.4992	79.4472	2.08922	5.34538	36.4032	1.60437e-09	8.05541e-09	Bctrm5	tRNA(m(1)G37)methyltransferase
Bcin02g03490	100.651	100.358	299.733	263.283	2.27599	7.3283	50.536	1.16999e-12	8.85045e-12	Bccys3	cystathionine gamma-lyase, catalyzes raction in transsulfuration of homocysteine to cysteine
Bcin02g03530	173.688	291.838	1394.35	1239.88	3.29041	9.04259	67.1936	2.4611e-16	3.01218e-15
Bcin02g03540	296.905	337.149	1235.93	1066.72	2.64661	9.19608	61.6948	4.01035e-15	4.20714e-14	Bcrps15	protein component of the small (40S) ribosomal subunit
Bcin02g03560	29.4576	47.121	601.423	655.04	4.83116	7.52168	118.083	1.66261e-27	6.83727e-26
Bcin02g03580	63.0402	85.1923	320.013	268.077	2.75409	6.96803	53.0984	3.17248e-13	2.57372e-12	Bcnop12	nucleolar protein involved in pre-25S rRNA processing
Bcin02g03620	8.05595	8.80009	25.9022	23.0009	2.31651	3.37219	38.0494	6.89744e-10	3.63481e-09
Bcin02g03810	29.9914	32.9535	119.12	103.647	2.6253	5.48947	63.4787	1.62111e-15	1.77132e-14	Bcfol2	GTP-cyclohydrolase I, catalyzes first step in folic acid biosynthesis
Bcin02g03920	6.98829	7.11496	19.0753	17.9783	2.17207	3.73201	37.4856	9.20906e-10	4.76419e-09
Bcin02g03930	53.0431	94.7413	172.732	198.504	2.17694	6.4909	36.0011	1.97204e-09	9.76437e-09	Bcoxa1	mitochondrial inner membrane insertase
Bcin02g04160	36.6885	62.9737	119.07	114.377	2.04802	5.91428	32.0158	1.52923e-08	6.64646e-08	Bcnoc4	nucleolar protein
Bcin02g04170	134.379	154.033	446.512	396.779	2.34157	7.7576	52.7018	3.88232e-13	3.10065e-12	Bcatp4	subunit of mitochondrial F1F0 ATP synthase
Bcin02g04190	35.2326	66.9056	238.24	191.883	2.8452	6.44281	43.0487	5.33934e-11	3.24289e-10	Bcnsa2	constituent of 66S pre-ribosomal particles
Bcin02g04200	41.7356	33.8273	97.7357	83.4424	2.04702	5.51509	43.7287	3.77194e-11	2.33608e-10	Bcmrpl49	mitochondrial ribosomal protein of large subunit
Bcin02g04220	323.742	406.864	1998.74	1907.99	3.21437	9.61377	82.2104	1.22347e-19	2.3022e-18
Bcin02g04250	70.4167	77.3284	329.149	221.276	2.69122	6.99246	50.6514	1.10315e-12	8.37849e-12	Bccox6	subunit VI of cytochrome c oxidase (Complex IV)
Bcin02g04520	106.135	109.72	264.795	287.368	2.12823	7.21594	56.1562	6.6935e-14	5.94633e-13
Bcin02g04540	44.0651	95.9896	233.17	200.558	2.45427	6.55896	34.322	4.67064e-09	2.18575e-08
Bcin02g04680	10.4824	7.67667	51.2522	91.4898	3.73496	4.66663	75.9553	2.90156e-18	4.62166e-17
Bcin02g04850	1.01913	0.998591	3.31307	4.79423	2.73627	1.09748	32.5749	1.14685e-08	5.08417e-08
Bcin02g04910	28.8267	34.5762	191.957	174.19	3.30364	6.22793	89.0543	3.84119e-21	8.74044e-20
Bcin02g05140	132.68	229.052	1003.56	991.663	3.29393	8.71156	79.7039	4.34947e-19	7.63792e-18	Bcrpl28	ribosomal 60S subunit protein L28
Bcin02g05150	24.7502	37.4472	69.7753	91.7181	2.15861	5.11653	36.9815	1.19254e-09	6.0942e-09	Bccdc7	Dbf4-dependent kinase catalytic subunit, required for origin firing and replication fork progression in mitotic S phase
Bcin02g05250	1.7956	1.37306	14.2061	42.5773	4.83672	3.13781	47.4343	5.68778e-12	3.90784e-11
Bcin02g05300	3.44562	5.49225	82.6261	105.815	5.1951	4.65537	159.283	1.62287e-36	1.50435e-34		conserved fungal protein of unknown function
Bcin02g05330	4.85298	6.99014	29.6671	13.5836	2.62306	3.07666	21.6145	3.33321e-06	1.0416e-05
Bcin02g05540	35.2812	43.3139	145.926	141.772	2.65839	5.99653	68.5567	1.23282e-16	1.563e-15	Bccoq1	hexaprenyl pyrophosphate synthetase, catalyzes first step in ubiquinone biosynthesis
Bcin02g05680	1.06766	0.62412	1.80713	2.34004	2.06344	0.579376	11.8326	0.000582042	0.00125425		Botrytis-specific protein of unknown function
Bcin02g05740	42.5121	38.1337	2132.77	1234.8	6.15266	8.87163	199.04	3.38312e-45	6.4847e-43	Bcdal1	metallo-dependent hydrolase, allantoinase
Bcin02g05800	2.91179	2.12201	16.3144	11.3577	3.24522	2.6775	52.4575	4.39652e-13	3.47694e-12
Bcin02g05860	1.98972	2.68371	4.06605	7.24841	2.0022	2.62724	23.9616	9.82748e-07	3.3125e-06	Bcpg6	endopolygalacturonase
Bcin02g05870	24.7017	68.778	1376.13	1005.3	5.4978	8.57374	86.5269	1.37847e-20	2.97502e-19		NADP-dependent leukotriene b4 12-hydroxydehydrogenase
Bcin02g05910	21.3531	26.213	61.4425	63.3523	2.15399	5.22176	33.4054	7.48148e-09	3.41162e-08	Bcbud20	C2H2-type zinc finger protein required for ribosome assembly
Bcin02g05920	637.39	407.238	1674.56	1480.1	2.39978	9.72712	52.865	3.57276e-13	2.87167e-12	Bcaco1	aconitase, required for TCA cycle and for mitochondrial genome maintenance
Bcin02g05970	2.91179	7.92632	14.2563	12.9558	2.23517	2.94477	18.6364	1.58169e-05	4.421e-05
Bcin02g06060	43.2401	47.3083	273.078	228.639	3.27659	6.69867	87.763	7.37869e-21	1.6203e-19	Bcrps26	ribosomal protein rps26
Bcin02g06070	405.709	522.076	2367.04	2460.64	3.16778	10.0213	90.0848	2.28165e-21	5.37567e-20	Bcrps31	ribosomal protein rps31
Bcin02g06080	23.7796	36.8231	126.298	79.5613	2.49531	5.40427	30.398	3.51899e-08	1.44714e-07		conserved fungal small protein of unknown function
Bcin02g06120	0.0970596	0.748943	0.702773	1.541	2.22481	0.122719	7.61058	0.0058027	0.0104031		Botrytis-specific protein of unknown function
Bcin02g06400	142.726	166.203	393.252	443.123	2.21821	7.67376	57.0967	4.14902e-14	3.76878e-13
Bcin02g06410	36.2032	56.8573	156.568	152.787	2.50329	5.9678	49.7895	1.7116e-12	1.26183e-11	Bcsgd1	nuclear protein required for biogenesis of small ribosomal subunit
Bcin02g06470	12.8119	30.145	60.8401	62.8386	2.34517	5.00669	22.1065	2.57929e-06	8.1798e-06	Bcstr2	cystathionine gamma-synthase, key enzyme in methionine biosynthesis
Bcin02g06480	45.6665	57.6062	231.915	206.608	2.83951	6.75124	61.8622	3.68356e-15	3.8715e-14	Bcutp22	component of small-subunit processome, required for nuclear export of tRNAs
Bcin02g06640	259.198	200.53	579.186	587.521	2.12955	8.3611	47.4957	5.51244e-12	3.79892e-11	Bcths1	threonyl-tRNA synthetase
Bcin02g06650	52.0239	103.729	500.425	453.853	3.46905	7.53208	66.9237	2.8222e-16	3.42082e-15	Bcgar1	component of snoRNP pseudouridylase complex involved in modification and cleavage of 18S pre-rRNA
Bcin02g06840	46.443	70.2135	275.186	458.819	3.39218	7.07032	47.3961	5.79994e-12	3.97524e-11
Bcin02g06900	147.531	221.063	717.28	710.459	2.77153	8.5387	53.4241	2.68776e-13	2.19782e-12	Bcrps20	component of small 40S ribosomal subunit
Bcin02g07010	39.2606	47.9324	134.581	156.668	2.50813	6.12154	61.559	4.29676e-15	4.49511e-14
Bcin02g07090	3.59121	6.8029	61.9946	21.9165	3.71548	4.15809	32.6072	1.12796e-08	5.00632e-08
Bcin02g07220	50.6166	50.0544	172.029	106.557	2.25348	6.17048	38.2037	6.37298e-10	3.38089e-09
Bcin02g07320	0.533828	1.061	25.8018	31.6761	5.97752	3.06152	130.937	2.55629e-30	1.46746e-28		RTA1 domain-containing protein
Bcin02g07330	0.194119	0.062412	4.66842	4.05226	5.75767	0.264605	25.469	4.49551e-07	1.59073e-06		conserved fungal protein of unknown function
Bcin02g07340	12.7633	16.4143	30.1691	77.5637	2.54807	5.37315	29.6215	5.25179e-08	2.10313e-07		Helotiales-specific protein of unknown function
Bcin02g07440	12.7633	13.2313	87.0435	73.2832	3.4067	4.81358	83.5242	6.29395e-20	1.23966e-18
Bcin02g07480	0.970596	1.99718	7.47951	3.70982	2.86414	0.979089	12.198	0.000478401	0.00104972
Bcin02g07490	0.582358	1.18583	4.96961	3.082	2.98122	0.320544	10.2463	0.0013696	0.00276487
Bcin02g07560	82.0639	90.9342	259.374	163.86	2.04472	6.4873	33.4971	7.13692e-09	3.26502e-08	Bcmrp4	mitochondrial ribosomal protein of small subunit
Bcin02g07720	27.8561	29.5833	105.818	92.6884	2.57565	5.69022	67.5334	2.0715e-16	2.55495e-15	Bcyhk8	MFS drug transporter
Bcin02g07860	80.9477	88.625	286.782	249.357	2.46655	6.89579	50.648	1.10509e-12	8.38756e-12	Bcrrp6	nuclear exosome exonuclease component with3'-5' exonuclease activity
Bcin02g08110	32.1753	62.6616	140.354	152.787	2.42021	5.97682	38.4871	5.51175e-10	2.94576e-09	Bcutp6	nucleolar protein, component of small subunit (SSU) processome
Bcin02g08260	250.559	240.785	843.579	738.14	2.47437	8.47102	65.754	5.10868e-16	5.94384e-15
Bcin02g08410	60.6623	80.137	353.796	345.184	3.09777	7.12008	89.4488	3.14674e-21	7.26255e-20	Bcmam33	mitochondrial matrix protein
Bcin02g08420	18.9266	37.9465	111.741	62.7815	2.37332	5.42241	21.4567	3.61908e-06	1.12378e-05	Bctma16
Bcin02g08480	34.2135	31.0187	104.814	89.8347	2.36343	5.49122	59.8054	1.04716e-14	1.03608e-13	Bcrba50
Bcin02g08540	104.533	153.97	1252.24	1090.52	3.98666	8.61097	106.868	4.75802e-25	1.61255e-23	Bcnop56	nucleolar protein, component of snoRNP complexes that direct 2'-O-methylation of pre-rRNA
Bcin02g08600	484.327	475.704	1926	1622.5	2.66665	9.44027	61.9735	3.48118e-15	3.67246e-14	Bcshm2	cytosolic serine hydroxymethyltransferase, converts serine to glycine
Bcin02g08610	28.8267	43.8756	158.224	129.273	2.75499	5.96435	46.5426	8.96499e-12	6.02049e-11
Bcin02g08660	19.0722	22.3435	52.0554	45.431	2.04697	5.46091	25.153	5.29583e-07	1.85822e-06		Botrytis-specific protein of unknown function
Bcin02g08710	0.436768	0.561708	0.803169	2.11174	2.26763	-0.22507	5.68051	0.0171544	0.0278734
Bcin02g08810	27.0311	55.6091	351.035	297.128	3.73715	6.77857	65.2948	6.449e-16	7.40424e-15
Bcin02g08820	119.626	164.518	411.022	336.509	2.21533	8.2082	38.6497	5.07102e-10	2.72567e-09
Bcin02g08840	0.242649	0.62412	1.50594	1.541	2.50769	-0.391632	6.24488	0.0124553	0.0208368
Bcin02g08990	1.3103	1.74753	5.77278	6.84889	2.81474	2.1397	43.7897	3.65615e-11	2.2681e-10
Bcin02g09200	69.3006	89.6236	191.456	253.124	2.25148	6.80179	60.9138	5.963e-15	6.07528e-14	Bcifm1	mitochondrial translation initiation factor 2
Bcin02g09320	91.8669	112.217	293.257	285.428	2.30682	7.08685	51.4403	7.38079e-13	5.73279e-12
Bcin02g09380	3.34856	2.68371	42.8692	30.7059	4.38936	3.4268	94.0939	3.00902e-22	7.61275e-21		conserved fungal protein of unknown function
Bcin02g09390	10.531	5.55466	19.5773	21.0033	2.14549	3.03002	29.0408	7.08681e-08	2.79056e-07		Zn2Cys6 transcription factor
Bcin02g09400	0.194119	0.249648	1.60634	0.627815	3.00462	-0.98233	13.0029	0.000311015	0.000703688		conserved fungal protein of unknown function
Bcin02g09410	0.194119	0	1.00396	0.913186	4.45615	-1.46118	11.4644	0.000709424	0.00150354		conserved fungal protein of unknown function
Bcin03g00160	11.6472	16.3519	33.6829	33.5596	2.03505	3.61234	25.3419	4.80166e-07	1.69376e-06
Bcin03g00300	30.6223	35.45	154.309	133.553	2.91386	5.70911	79.0362	6.09828e-19	1.0497e-17	Bcdbp6	protein involved in ribosome biogenesis, ATP-dependent RNA helicase of DEAD-box protein family
Bcin03g00410	4.75592	5.67949	11.7464	66.7196	3.41837	6.09091	33.6506	6.59544e-09	3.03203e-08
Bcin03g00510	7.71624	17.3505	360.221	399.861	5.69353	6.66841	120.135	5.91121e-28	2.58108e-26
Bcin03g00520	2.96032	3.99437	3.91545	14.611	2.01567	2.86505	14.2806	0.00015748	0.000373285
Bcin03g00590	410.514	293.773	2004.06	1420.86	3.07406	9.63362	77.7	1.19943e-18	2.00656e-17	Bcrps5	component of small (40S) ribosomal subunit
Bcin03g00610	53.8681	103.978	333.717	410.991	3.02606	7.12953	66.7346	3.10631e-16	3.74912e-15	Bcsda1	nuclear protein required for actin cytoskeleton organization
Bcin03g00750	344.659	270.493	1108.93	1141.37	2.65572	9.03988	71.5738	2.67083e-17	3.67451e-16	BczipA	bZIP transcription factor
Bcin03g00770	37.7077	54.4232	261.432	272.757	3.32736	6.67302	86.4766	1.41401e-20	3.04591e-19
Bcin03g00790	148.21	413.979	862.654	1171.1	2.73441	8.96856	40.7672	1.71489e-10	9.77997e-10
Bcin03g00810	0.0485298	0	0.100396	0.228296	2.90586	-1.23523	4.95892	0.0259564	0.0407187		Botrytis-specific protein of unknown function
Bcin03g00860	36.9312	93.3683	803.22	631.525	4.2263	7.96925	55.3433	1.01215e-13	8.7578e-13	Bcaah1	adenine deaminase, converts adenine to hypoxanthine
Bcin03g00870	32.1267	29.8329	125.495	113.235	2.73005	5.96099	44.5565	2.47116e-11	1.56475e-10	Bczfr1	Zn2Cys6 transcription factor
Bcin03g00970	0	0.124824	0.100396	0.627815	3.09626	-2.00366	6.47006	0.0109707	0.0186008
Bcin03g00980	0.194119	0.62412	4.26684	2.34004	3.89544	0.486614	23.5873	1.1937e-06	3.981e-06		Botrytis-specific protein of unknown function
Bcin03g01010	277.736	526.32	2806.32	2871.68	3.63572	10.1027	75.9412	2.92231e-18	4.64816e-17		Botrytis-specific protein of unknown function
Bcin03g01030	149.86	220.564	1068.47	1007.59	3.26518	8.62732	70.2338	5.26765e-17	6.95121e-16	Bcmir1	mitochondrial phosphate carrier, imports inorganic phosphate into mitochondria
Bcin03g01090	33.437	84.7554	472.213	346.212	3.60444	7.1088	48.6393	3.0764e-12	2.20197e-11	Bcnop16	constituent of 66S pre-ribosomal particles
Bcin03g01100	44.6474	61.2885	190.351	145.71	2.43003	6.68151	29.67	5.12203e-08	2.057e-07
Bcin03g01290	10.7251	9.11215	17.6697	40.2943	2.18351	10.3284	31.6554	1.84106e-08	7.90153e-08
Bcin03g01300	16.209	35.8869	205.812	122.31	3.53788	9.57433	47.2453	6.26359e-12	4.28523e-11
Bcin03g01310	2.52355	4.11919	24.3963	13.07	3.36171	6.91524	39.3153	3.60598e-10	1.9653e-09		conserved fungal protein of unknown function
Bcin03g01320	9.6089	8.92491	39.5561	34.7581	2.78868	10.2083	66.5899	3.34296e-16	4.00483e-15		conserved fungal protein of unknown function
Bcin03g01480	80.8506	89.3739	226.092	190.685	2.06412	7.05296	42.5492	6.89268e-11	4.14183e-10	Bcgpx3	glutathione peroxidase
Bcin03g01620	2.86326	1.68512	8.33288	7.07719	2.56563	1.78304	40.4655	2.00115e-10	1.13268e-09
Bcin03g01640	0.194119	0	0.301189	0.627815	2.95862	-0.50046	6.43192	0.0112088	0.0189562		Botrytis-specific protein of unknown function
Bcin03g01700	84.636	105.976	286.982	227.726	2.19973	6.93891	39.2675	3.69534e-10	2.01206e-09	Bcmas2	alpha subunit of mitochondrial processing protease (MPP)
Bcin03g01750	46.7342	61.0389	132.774	149.877	2.16619	6.48046	50.3452	1.28944e-12	9.6635e-12
Bcin03g01760	3.20297	2.74613	5.57199	8.84649	2.01547	2.10547	22.5086	2.09202e-06	6.74422e-06	Bcrit1	initiator methionine 2'-O-ribosyl phosphate transferase
Bcin03g01820	604.778	505.287	2277.29	2184.11	2.79092	10.0161	85.3825	2.45884e-20	5.09286e-19	Bcrpl1	ribosomal protein rpl1
Bcin03g01830	25.3326	38.3209	86.2403	118.029	2.45017	5.84411	37.2686	1.02929e-09	5.29823e-09		MFS multidrug transporter
Bcin03g01840	6.93976	9.48662	48.8427	54.0492	3.4438	4.25317	84.2524	4.35467e-20	8.7941e-19		Zn2Cys6 transcription factor
Bcin03g01900	602.158	515.523	1786.65	1248.61	2.21709	9.8589	47.4859	5.54017e-12	3.8157e-11
Bcin03g02250	144.813	157.965	455.949	310.141	2.13977	7.87784	36.3078	1.68492e-09	8.42757e-09
Bcin03g02320	222.994	201.216	1077.6	728.38	2.86836	8.57748	73.7308	8.9529e-18	1.33047e-16
Bcin03g02350	31.0105	46.6841	166.457	176.587	2.95643	6.01764	69.3454	8.26461e-17	1.06817e-15	Bchom3	aspartate kinase (L-aspartate 4-P-transferase), catalyzes first step in methionine and threonine biosynthesis
Bcin03g02430	27.1282	33.5776	136.74	74.1393	2.57638	5.48915	37.5984	8.69176e-10	4.51516e-09	Bcrpc19	RNA polymerase subunit AC19
Bcin03g02530	420.996	478.45	1744.89	1875.86	2.79481	9.73308	71.5409	2.71575e-17	3.72272e-16
Bcin03g02670	22.2752	24.2783	64.7555	67.6899	2.29662	5.09618	52.7472	3.7937e-13	3.0363e-12	Bcpha2	prephenate dehydratase, catalyzes conversion of prephanate to phenylpyruvate in phenylalanine biosynthesis
Bcin03g02680	55.324	74.4575	215.852	240.796	2.60254	6.66594	45.664	1.4038e-11	9.18194e-11	Bcsup45	polypeptide release factor (eRF1) in translation termination
Bcin03g02730	15.6266	12.0455	43.5217	23.4004	2.04616	4.14763	23.2806	1.40005e-06	4.62686e-06
Bcin03g02760	21.3531	15.7902	269.664	243.706	4.5801	6.30408	113.568	1.62046e-26	6.12901e-25	Bcap4	aspartyl proteinase
Bcin03g02810	7.71624	6.11637	18.1215	20.0901	2.23976	3.44899	39.829	2.77201e-10	1.53821e-09	Bcmod5	delta 2-isopentenyl pyrophosphate:tRNA isopentenyl transferase
Bcin03g02840	241.096	300.576	837.204	648.476	2.23164	8.50853	44.6151	2.39835e-11	1.51949e-10	Bccdc34	ubiquitin-conjugating enzyme (E2), catalytic subunit of SCF ubiquitin-protein ligase complex
Bcin03g02880	3.10591	5.99155	8.38308	14.2115	2.07112	3.34995	15.7814	7.10964e-05	0.000178198
Bcin03g02940	102.883	102.106	190.652	316.362	2.03482	7.0218	51.2521	8.12322e-13	6.27925e-12
Bcin03g03070	28.6811	35.3252	79.2628	84.1843	2.14521	5.96939	51.3446	7.74949e-13	6.00267e-12
Bcin03g03150	87.3051	76.205	219.617	194.737	2.12643	6.52409	48.2926	3.67131e-12	2.60306e-11
Bcin03g03230	56.1005	84.3186	295.265	259.687	2.75443	6.75593	57.125	4.08974e-14	3.72091e-13	Bcsas10	subunit of SSU processome complex
Bcin03g03320	31.9811	39.5068	79.8652	102.391	2.12413	5.67845	52.2114	4.9836e-13	3.93297e-12
Bcin03g03340	11.1619	10.5476	32.9299	49.4262	2.66831	4.13455	64.152	1.15184e-15	1.27457e-14	Bcnam2	mitochondrial leucyl-tRNA synthetase
Bcin03g03360	499.469	301.762	1267.8	905.652	2.24355	9.05841	45.1959	1.78281e-11	1.14948e-10
Bcin03g03620	302.486	232.422	1406.3	794.871	2.80829	8.99408	58.2535	2.30423e-14	2.16433e-13
Bcin03g03630	1.65001	1.5603	33.2813	32.5893	5.13482	3.18927	108.884	1.72058e-25	5.96873e-24		CAZY GH12 family protein, endoglucanase
Bcin03g03790	31.2047	20.3463	364.789	206.665	4.24865	6.38932	92.6184	6.34139e-22	1.56967e-20
Bcin03g03830	6.98829	4.05678	46.9352	48.7984	3.92835	3.91997	93.5819	3.89736e-22	9.7945e-21	Bcpme2	CAZY CE8 family protein, pectin methylesterase
Bcin03g03940	35.6209	49.4303	168.113	89.2639	2.31311	6.02689	25.6582	4.07551e-07	1.45074e-06
Bcin03g04120	79.7345	73.4589	240.047	206.209	2.32373	6.86483	57.4751	3.42284e-14	3.13686e-13
Bcin03g04130	59.2064	69.4021	148.737	155.127	2.01979	6.32602	43.4259	4.40312e-11	2.70038e-10	Bcpet127
Bcin03g04160	60.5652	110.344	243.762	289.879	2.42173	6.7652	40.3529	2.11986e-10	1.19509e-09
Bcin03g04170	23.6825	29.6457	154.359	88.522	2.94686	5.60421	46.2996	1.01487e-11	6.75526e-11	Bchis3	imidazoleglycerol-phosphate dehydratase, involved in histidine biosynthesis
Bcin03g04550	34.5532	32.0173	126.7	135.779	2.7535	5.61228	73.4112	1.05265e-17	1.5541e-16
Bcin03g04630	29.3605	26.2754	86.1399	103.076	2.5363	5.26589	72.6509	1.54738e-17	2.20952e-16	Bcgcd1	gamma subunit of translation initiation factor eIF2B
Bcin03g04660	6.40593	6.2412	13.0013	28.1946	2.42411	2.95758	30.7791	2.89141e-08	1.21242e-07
Bcin03g04840	52.5578	54.4856	149.239	154.5	2.29226	6.16571	58.6272	1.90564e-14	1.80796e-13	Bcrsm7	mitochondrial ribosomal protein of small subunit
Bcin03g04900	98.2728	91.2463	453.439	334.683	2.82471	7.38312	69.214	8.83369e-17	1.14041e-15
Bcin03g04920	1.69854	2.49648	5.72258	9.41723	2.59753	1.60489	27.2083	1.82676e-07	6.83389e-07
Bcin03g05100	95.3611	120.33	313.136	334.226	2.36957	7.28873	61.2972	4.90784e-15	5.08733e-14
Bcin03g05130	1.35883	0.936179	9.83882	7.13426	3.68959	1.41425	21.021	4.54268e-06	1.38696e-05	Bcalo3	AMID-like oxidoreductase 3
Bcin03g05210	9.36625	23.7165	57.6776	54.1633	2.58415	4.59991	28.9244	7.52576e-08	2.95107e-07
Bcin03g05220	85.7036	120.393	348.977	392.67	2.60425	7.29591	46.9262	7.3709e-12	4.99745e-11	Bcutp14	subunit of SSU processome complex
Bcin03g05330	232.458	282.976	1145.02	1175.84	2.93454	8.80611	81.0304	2.2227e-19	4.06739e-18		pyridoxal 5'phosphate synthase
Bcin03g05340	73.9109	125.51	626.874	509.215	3.28441	7.65766	63.6132	1.51412e-15	1.66084e-14	Bcade5,7	enzyme of purine nucleotide biosynthetic pathway, contains aminoimidazole ribotide synthetase and glycinamide ribotide synthetase activities
Bcin03g05350	29.3605	33.3904	224.737	174.932	3.46327	6.08585	75.9353	2.93116e-18	4.65568e-17	Bcthr1	homoserine kinase required for threonine biosynthesis
Bcin03g05710	3.83385	4.61848	25.5508	40.5226	3.71227	6.61234	59.1171	1.48565e-14	1.43355e-13
Bcin03g05740	42.6092	34.1393	106.822	88.8073	2.13994	5.41913	49.0576	2.48558e-12	1.79958e-11
Bcin03g05780	665.247	983.55	4746.48	3301.51	3.11277	11.0563	48.2122	3.82508e-12	2.707e-11		Botrytis-specific protein of unknown function
Bcin03g05790	34.165	55.4218	312.985	241.424	3.39869	6.62015	67.612	1.9905e-16	2.4661e-15	Bcrpa49	RNA polymerase I subunit A49
Bcin03g05820	3.05738	2.05959	8.93526	10.6158	2.72854	4.80357	34.2595	4.82318e-09	2.25581e-08
Bcin03g05890	0.194119	0	0.853367	0.0570741	2.89808	-1.28432	7.29257	0.00692402	0.0122216
Bcin03g05930	173.979	236.167	1766.77	1474.17	3.78964	9.17941	95.536	1.45227e-22	3.82837e-21
Bcin03g05940	21.1105	51.365	128.808	112.607	2.58937	5.63939	34.1315	5.15106e-09	2.40121e-08	Bcrrp36	component of 90S preribosomes
Bcin03g05960	648.455	524.822	2165.95	1835.16	2.5577	9.95627	49.3369	2.15571e-12	1.57283e-11	Bcgst25	glutathione S-transferase
Bcin03g05970	62.2152	52.8629	164.851	156.326	2.2618	6.40242	64.4356	9.97379e-16	1.11017e-14	Bcmrps9	mitochondrial ribosomal protein of small subunit
Bcin03g05980	120.208	70.151	282.565	250.612	2.30132	6.55037	44.6637	2.3396e-11	1.48727e-10		conserved fungal protein of unknown function
Bcin03g06010	7.71624	6.8029	32.679	45.9447	3.18822	3.92484	90.5072	1.84307e-21	4.36967e-20	Bcrkm4	ribosomal lysine methyltransferase, specific for monomethylation of Rpl42a and Rpl42b
Bcin03g06090	286.374	283.725	747.249	764.907	2.19596	8.59456	46.8531	7.65138e-12	5.17521e-11	Bcnap1	histone chaperone, involved in histone exchange by removing and replacing histone H2A-H2B dimers from assembled nucleosomes
Bcin03g06110	10.3368	15.3533	45.9814	33.2171	2.39407	3.74215	17.8032	2.44972e-05	6.61506e-05
Bcin03g06150	17.1795	17.6002	86.9431	71.6851	2.97856	5.05435	80.6895	2.64126e-19	4.80226e-18
Bcin03g06170	489.52	358.744	2267.7	1647.27	3.001	9.77782	73.5388	9.86783e-18	1.46067e-16
Bcin03g06180	34.8929	82.4462	241.905	421.036	3.31931	6.80182	84.3205	4.20726e-20	8.52686e-19
Bcin03g06270	29.9914	38.8202	96.4807	71.5709	2.0431	5.35643	28.375	9.9946e-08	3.86224e-07	Bcrsm10	mitochondrial ribosomal protein of small subunit
Bcin03g06280	51.7813	97.6123	273.278	222.817	2.51703	6.658	36.4515	1.56512e-09	7.86312e-09	Bcfcf2	nucleolar protein involved in early steps of 35S rRNA processing
Bcin03g06400	7.27947	5.36743	37.0462	32.7605	3.25544	3.8188	62.25	3.02508e-15	3.20624e-14
Bcin03g06530	490.976	452.05	1867.72	2389.69	2.94054	9.8571	101.692	6.48517e-24	1.95055e-22
Bcin03g06540	39.8915	57.2318	179.207	134.352	2.43819	6.19722	35.4476	2.6201e-09	1.27609e-08	Bcncs6	protein required for uridine thiolation of Gln, Lys, and Glu tRNAs
Bcin03g06560	71.5815	65.3453	195.321	130.814	2.03408	6.57339	37.6517	8.45735e-10	4.39743e-09	Bcura3	orotidine-5'-phosphate (OMP) decarboxylase, catalyzes a step in biosynthesis of pyrimidines
Bcin03g06580	104.096	83.8193	370.562	297.299	2.61674	7.12648	68.6771	1.15977e-16	1.47868e-15	Bcqcr6	subunit 6 of the ubiquinol cytochrome-c reductase complex (Complex III)
Bcin03g06650	0.194119	0.249648	0.552179	0.570741	2.10082	-0.921819	5.21182	0.0224338	0.0356126
Bcin03g06870	0.145589	0.31206	1.65654	1.88345	3.6074	-0.72291	6.94578	0.00840172	0.0145617
Bcin03g06940	337.719	359.93	1307.66	1430.45	2.75255	9.21676	85.8377	1.95331e-20	4.11359e-19	Bcnip1	eIF3c subunit of eukaryotic translation initiation factor 3 (eIF3)
Bcin03g06970	102.738	201.216	720.543	1007.19	3.3489	8.56641	66.3973	3.68612e-16	4.39729e-15
Bcin03g06980	25.4296	38.1337	80.6181	68.8885	2.01264	5.53043	27.5312	1.54582e-07	5.83501e-07	Bctyr1	prephenate dehydrogenase involved in tyrosine biosynthesis
Bcin03g06990	147.967	198.969	834.895	798.752	3.03593	8.52866	78.1543	9.5296e-19	1.61575e-17
Bcin03g07070	5.77505	4.1816	11.7966	12.7846	2.0779	2.42199	18.7095	1.52223e-05	4.26534e-05
Bcin03g07080	200.282	261.943	1778.87	1404.88	3.539	9.30568	75.5869	3.49679e-18	5.46959e-17
Bcin03g07110	166.894	135.309	708.897	639.173	2.94273	8.16327	94.4441	2.52111e-22	6.43595e-21
Bcin03g07120	210.134	286.97	1006.62	1120.71	2.89735	8.85332	79.934	3.87125e-19	6.86207e-18	Bcrps12	component of small (40S) ribosomal subunit
Bcin03g07200	34.7473	43.7508	157.271	108.213	2.54411	5.96559	49.2608	2.24095e-12	1.62977e-11
Bcin03g07240	150.054	124.387	677.875	631.126	3.03649	8.00786	98.4278	3.37101e-23	9.45974e-22	Bctuf1	mitochondrial translation elongation factor Tu
Bcin03g07360	0.922066	1.37306	2.6103	13.5266	3.36461	1.36518	18.9367	1.35125e-05	3.81173e-05
Bcin03g07460	215.375	200.155	910.543	724.385	2.75426	8.64922	69.4135	7.98402e-17	1.03308e-15	Bcrpl25	ribosomal 60S subunit protein L25
Bcin03g07520	50.5681	68.7156	162.14	159.408	2.18696	6.38164	34.3495	4.60507e-09	2.15736e-08	Bcmto1	mitochondrial protein
Bcin03g07630	455.307	412.543	2342.44	1724.44	3.00552	9.88235	75.2081	4.23624e-18	6.53583e-17
Bcin03g07670	214.308	193.664	499.622	1717.99	3.10848	8.39212	40.0553	2.46869e-10	1.38279e-09	Bcgdh2	NAD(+)-dependent glutamate dehydrogenase, degrades glutamate to ammonia and alpha-ketoglutarate
Bcin03g07720	76.2888	242.034	953.814	944.919	3.45766	8.44574	45.9607	1.20651e-11	7.9606e-11	Bcrpa135	RNA polymerase I subunit A135
Bcin03g07910	114.239	271.492	661.962	431.766	2.28512	8.5286	20.1345	7.21812e-06	2.1291e-05	Bccat2	Carnitine acetyl-CoA transferase
Bcin03g07920	53.9651	57.8559	191.556	151.589	2.3858	6.35836	55.4501	9.58607e-14	8.33914e-13	Bcnam9	mitochondrial ribosomal component of small subunit
Bcin03g07930	115.21	142.112	498.517	422.919	2.62954	7.63806	64.4802	9.75066e-16	1.08748e-14	Bclhp1	RNA binding protein required for maturation of tRNA and U6 snRNA
Bcin03g07940	63.8652	91.4335	208.071	161.234	2.02997	6.60213	32.6671	1.09371e-08	4.86206e-08	Bcmrpl3	mitochondrial ribosomal protein of large subunit
Bcin03g08170	65.2241	70.151	252.848	223.616	2.60074	6.70445	65.7391	5.14747e-16	5.9828e-15
Bcin03g08350	13.4913	11.359	38.1003	38.468	2.40373	4.00239	45.3316	1.6634e-11	1.0774e-10	Bcurh1	uridine-cytidine N-ribohydrolase, cleaves N-glycosidic bonds in nucleosides
Bcin03g08680	99.8743	108.098	552.229	597.395	3.23315	7.64693	99.636	1.83148e-23	5.27029e-22	Bcutp20	component of SSU processome
Bcin03g08820	53.1401	98.5485	1840.56	1848.12	5.45892	9.03174	159.263	1.63955e-36	1.50745e-34		ankyrin repeat containing protein
Bcin03g08840	26.2061	23.9662	72.1347	49.6545	2.06099	4.87182	33.1246	8.64399e-09	3.90395e-08
Bcin03g08920	9.90008	5.7419	19.3765	19.0628	2.09266	3.27978	28.8479	7.82925e-08	3.06052e-07
Bcin03g09280	115.792	155.468	439.585	449.402	2.51556	7.45206	58.8924	1.66537e-14	1.59202e-13	Bclys9	saccharopine dehydrogenase, catalyzes the seventh step in lysine biosynthesis
Bcin03g09318	0.291179	0.436884	1.20475	1.88345	2.81821	-0.661793	15.9449	6.52131e-05	0.000164509
Bcin04g00070	58.2843	96.8009	180.412	191.37	2.0614	6.53054	35.0159	3.27024e-09	1.56509e-08	Bcmrpl24	mitochondrial ribosomal protein of large subunit
Bcin04g00110	10.1913	12.1703	33.7833	30.0781	2.29748	4.15281	45.508	1.5202e-11	9.8918e-11
Bcin04g00140	104.873	88.1257	240.901	216.254	2.03662	7.02642	36.2219	1.76084e-09	8.7879e-09	Bclys2	alpha aminoadipate reductase, catalyzes fifth step in biosynthesis of lysine
Bcin04g00180	8.34713	10.7349	56.1717	29.3932	2.91863	3.83906	34.7835	3.68488e-09	1.75167e-08
Bcin04g00200	93.711	163.956	772.047	684.262	3.26093	8.52542	61.3489	4.78065e-15	4.97372e-14	Bchem2	aminolevulinate dehydratase, catalyzes the second step in heme biosynthesis
Bcin04g00210	28.8752	35.9493	87.5957	192.796	2.81617	6.01271	68.8318	1.07231e-16	1.37336e-15
Bcin04g00320	57.8961	63.5978	143.818	163.346	2.10699	6.4064	50.4554	1.21903e-12	9.17845e-12
Bcin04g00410	10.9192	14.7292	71.0303	79.333	3.31473	4.77536	72.4232	1.73661e-17	2.45798e-16
Bcin04g00530	135.738	125.011	286.731	416.698	2.18117	7.50265	61.2245	5.09231e-15	5.25446e-14	Bcgcn1	positive regulator of Gcn2 kinase activity
Bcin04g00540	471.37	372.787	1892.07	1445.12	2.77881	9.6298	58.2456	2.31351e-14	2.17124e-13
Bcin04g00760	61.4387	54.3608	180.462	153.815	2.31017	6.53586	58.5811	1.95082e-14	1.84773e-13	Bcfaa2	medium chain fatty acyl-CoA synthetase
Bcin04g01070	7.76477	14.854	112.695	69.4021	3.87733	4.87807	54.0858	1.91922e-13	1.59592e-12
Bcin04g01180	400.565	327.039	1884.19	1496.43	3.00241	9.63288	71.5666	2.68056e-17	3.67894e-16
Bcin04g01280	54.0137	45.6231	203.152	109.012	2.41504	6.1739	41.4228	1.2262e-10	7.13695e-10	Bcqcr7	subunit 7 of ubiquinol cytochrome-c reductase (Complex III)
Bcin04g01420	87.2566	74.5823	275.387	246.731	2.4648	6.96713	54.7394	1.3762e-13	1.16755e-12	Bcdre2	component of cytosolic Fe-S protein assembly machinery
Bcin04g01520	81.9668	72.4603	454.945	306.031	3.07468	6.92162	52.9611	3.40215e-13	2.74038e-12
Bcin04g01680	85.2183	99.235	456.702	359.053	2.91602	7.40987	67.8903	1.72846e-16	2.1599e-15		iron-sulfur cluster assembly protein
Bcin04g01690	54.0137	74.3951	529.038	535.812	3.83362	7.45255	122.926	1.44777e-28	6.90839e-27	Bcdbp3	RNA-dependent ATPase, member of DExD/H-box family
Bcin04g01700	25.4296	25.6513	100.045	68.546	2.50179	5.17059	46.9894	7.13728e-12	4.8536e-11	Bcrft1	membrane protein required for translocation of Man5GlcNac2-PP-Dol from cytoplasmic side to lumenal side of ER membrane
Bcin04g01790	0.630887	1.061	8.83486	10.6729	4.31252	1.85041	76.5401	2.15789e-18	3.50123e-17		Botrytis-specific protein of unknown function
Bcin04g01850	28.6811	43.5635	172.932	227.954	3.24612	6.38776	101.496	7.15955e-24	2.11956e-22	Bcyvh1	protein phosphatase
Bcin04g01900	31.1076	33.328	71.0805	82.1867	2.00517	5.20659	22.9796	1.63731e-06	5.36706e-06	Bccyt2	Cytochrome c1 heme lyase
Bcin04g02150	63.1858	49.6799	195.22	153.644	2.41491	6.46613	62.378	2.83479e-15	3.01303e-14	Bcrsm25	mitochondrial ribosomal protein of small subunit
Bcin04g02200	79.4433	74.083	450.98	360.708	3.19008	7.1895	89.8974	2.50836e-21	5.86096e-20	Bcilv6	regulatory subunit of acetolactate synthase, which catalyzes first step of branched-chain amino acid biosynthesis
Bcin04g02220	3.00885	2.37165	21.3342	8.78941	3.09636	2.36677	14.9768	0.00010884	0.000264868
Bcin04g02240	0.630887	2.55889	11.4954	12.2139	3.71979	1.86906	29.5424	5.4707e-08	2.18693e-07
Bcin04g02540	61.4387	84.0689	285.477	285.884	2.76423	7.22167	71.6498	2.56987e-17	3.54856e-16
Bcin04g02570	0.873536	0.187236	1.05416	2.51126	2.59991	4.072	14.0396	0.000179001	0.000420595
Bcin04g02730	49.646	43.3139	203.654	216.71	2.955	6.37184	94.6234	2.30276e-22	5.91862e-21	Bciki3	subunit of Elongator complex, required for modification of wobble nucleosides in tRNA
Bcin04g02740	74.1535	98.923	295.918	243.478	2.46805	7.02508	47.5483	5.3665e-12	3.70511e-11
Bcin04g02860	4.36768	5.36743	12.4993	19.4052	2.45878	2.27183	5.72296	0.0167445	0.027267		Botrytis-specific protein of unknown function
Bcin04g02940	25.5267	23.5917	90.3064	81.5018	2.59503	4.9621	39.9407	2.61796e-10	1.45773e-09
Bcin04g02950	5.14416	6.67808	15.7622	16.0949	2.21156	3.46433	32.3754	1.27087e-08	5.59013e-08
Bcin04g02970	118.51	110.095	687.965	360.138	2.93731	7.88838	46.6823	8.34811e-12	5.61957e-11	Bcaro2	bifunctional chorismate synthase and flavin reductase, catalyzes the formation of chorismate, a precursor to aromatic amino acids
Bcin04g03000	1.60148	3.18301	32.8295	42.7485	4.77927	3.34883	94.7356	2.17589e-22	5.61807e-21
Bcin04g03020	79.3948	98.923	337.934	291.649	2.60159	6.89191	46.7645	8.00493e-12	5.40464e-11	Bcnop15	constituent of 66S pre-ribosomal particles
Bcin04g03030	123.945	121.578	486.369	461.273	2.73241	7.73101	71.9202	2.24073e-17	3.12074e-16	Bctif34	eIF3i subunit of the eukaryotic translation initiation factor 3 (eIF3)
Bcin04g03060	54.3048	82.7583	196.526	233.148	2.40831	6.47413	46.9865	7.14779e-12	4.85784e-11	Bctrp5	tryptophan synthase, catalyzes last step of tryptophan biosynthesis
Bcin04g03100	118.898	164.456	2222.37	1716.1	4.6001	9.23585	121.943	2.37596e-28	1.10122e-26	Bcilv5	acetohydroxyacid reductoisomerase, involved in branched-chain amino acid biosynthesis
Bcin04g03230	23.634	32.9535	97.0831	56.5034	2.18092	5.69151	26.763	2.30002e-07	8.5003e-07
Bcin04g03310	24.7017	40.9422	100.647	62.7245	2.10943	5.3591	23.669	1.1441e-06	3.82574e-06
Bcin04g03360	7.03682	14.0427	36.7952	60.7839	2.97661	4.0302	45.7839	1.32044e-11	8.67179e-11
Bcin04g03400	71.6785	114.089	399.727	396.037	2.86755	7.32746	53.1319	3.11892e-13	2.53542e-12	Bcmpp10	component of the SSU processome and 90S preribosome
Bcin04g03510	1656.86	994.847	5014.34	2659.77	2.32039	10.9101	40.9132	1.59145e-10	9.11276e-10
Bcin04g03560	0.436768	0.31206	0.803169	1.42685	2.26409	-0.820353	9.40421	0.00216488	0.00421822
Bcin04g03590	38.3871	53.0502	115.958	124.307	2.16964	5.85471	46.3327	9.97824e-12	6.65353e-11	Bcmrpl1	mitochondrial ribosomal protein of large subunit
Bcin04g03640	1.55295	0.561708	4.21664	3.25322	2.60692	1.68109	13.4711	0.000242265	0.000557772		Botrytis-specific protein of unknown function
Bcin04g03780	15.9663	8.73767	135.434	39.8377	3.38074	5.17261	24.806	6.33991e-07	2.19663e-06		Botrytis-specific protein of unknown function
Bcin04g03850	23.7796	17.6626	49.1941	54.2204	2.10692	4.94646	49.5777	1.90665e-12	1.39562e-11	Bcyah1	ferredoxin of mitochondrial matrix, involved in heme A biosynthesis
Bcin04g03860	32.4179	70.8376	243.511	217.281	2.94873	6.45264	45.4472	1.56808e-11	1.01916e-10	Bcrrp15	nucleolar protein, constituent of pre-60S ribosomal particles
Bcin04g03970	50.8107	68.5283	170.172	187.374	2.37373	6.36402	63.4996	1.60401e-15	1.75432e-14	Bcret1	subunit of RNA polymerase III
Bcin04g04170	25.284	20.3463	63.0488	53.6497	2.13508	5.07063	48.5403	3.23567e-12	2.31011e-11
Bcin04g04290	128.555	215.259	982.326	677.698	3.09299	8.69842	50.1365	1.43416e-12	1.06985e-11
Bcin04g04360	120.597	103.978	555.693	499.399	3.01415	7.59808	79.1586	5.73194e-19	9.9117e-18	Bcaco2	mitochondrial aconitase
Bcin04g04490	92.1581	105.976	967.418	1093.71	4.15311	8.25486	176.29	3.12931e-40	4.16001e-38
Bcin04g04500	487.773	255.639	1153.4	579.873	2.00293	9.12765	24.7371	6.57056e-07	2.26821e-06
Bcin04g04520	40.9592	57.7935	103.207	135.266	2.05523	6.0548	48.0874	4.07642e-12	2.8705e-11
Bcin04g04580	3.54268	5.18019	21.1334	25.398	3.12581	2.75237	9.95303	0.00160585	0.0032001
Bcin04g04770	43.7739	46.9338	114.954	111.694	2.1038	5.44693	41.1859	1.38417e-10	8.00286e-10	Bcarg8	acetylornithine aminotransferase, catalyzes fourth step in biosynthesis of arginine precursor ornithine
Bcin04g04790	2.71767	5.30502	11.8969	20.6038	2.77928	2.75339	41.959	9.32064e-11	5.51292e-10
Bcin04g04800	6.8427	5.67949	23.8943	10.9582	2.26407	4.12891	23.3568	1.34568e-06	4.46284e-06	Bcbrn1	tetrahydroxynaphtalene (THN) reductase, involved in DHN melanin biosynthesis
Bcin04g04940	0.679417	0.499296	1.60634	1.19856	2.02672	-0.570586	9.90459	0.00164867	0.00327735		Botrytis-specific protein of unknown function
Bcin04g05070	186.84	323.918	1119.57	1289.99	3.06115	9.02135	71.0983	3.39857e-17	4.59193e-16
Bcin04g05150	42.6577	48.3069	121.279	171.222	2.44154	5.97643	73.2772	1.12665e-17	1.65686e-16	Bcfbp26	fructose-2,6-bisphosphatase, required for glucose metabolism
Bcin04g05190	454.239	366.109	2009.88	1580.44	2.91574	9.73444	79.4653	4.90767e-19	8.55174e-18
Bcin04g05260	180.434	175.814	412.076	538.551	2.17803	7.86696	59.5111	1.21607e-14	1.18864e-13	Bccdc60	cytosolic leucyl tRNA synthetase
Bcin04g05280	3.2515	9.9235	25.099	25.1126	2.77842	3.47126	18.8464	1.4168e-05	3.98472e-05
Bcin04g05410	223.674	196.66	1097.73	1118.65	3.17884	8.83177	74.4633	6.17767e-18	9.37762e-17
Bcin04g05420	54.0137	43.8756	153.958	297.527	2.95931	6.33344	58.6842	1.85121e-14	1.76075e-13
Bcin04g05440	237.796	449.491	1658.95	2026.87	3.24085	9.63295	84.1347	4.62178e-20	9.31688e-19
Bcin04g05500	11.453	15.7902	165.905	111.922	4.16289	5.55541	95.5527	1.44003e-22	3.80498e-21	Bcura4	dihydroorotase, catalyzes third step in biosynthesis of pyrimidines
Bcin04g05560	454.918	270.306	1117.16	624.847	2.04607	8.44391	30.4234	3.47315e-08	1.42881e-07
Bcin04g05670	34.1165	38.8826	115.857	99.8797	2.35229	5.80154	53.0417	3.26544e-13	2.63966e-12	Bcrsm24	mitochondrial ribosomal protein of small subunit
Bcin04g05700	370.477	412.106	4074.53	3722.32	4.09801	10.5985	153.499	2.98001e-35	2.40721e-33
Bcin04g05800	60.0314	76.4546	247.025	232.919	2.60479	6.61845	69.4193	7.96046e-17	1.03121e-15	Bcutp25	nucleolar protein; required for 35S pre-RNA processing and 40S ribosomal subunit biogenesis
Bcin04g05810	118.073	94.4917	493.748	312.195	2.71168	7.48936	56.2918	6.24754e-14	5.57204e-13
Bcin04g05850	57.7019	60.7268	132.824	146.281	2.01205	6.40843	44.2605	2.8746e-11	1.80906e-10
Bcin04g05930	60.8564	92.2449	175.342	190.456	2.06283	6.47939	37.4639	9.31189e-10	4.81299e-09
Bcin04g06020	3.44562	7.3022	27.2576	25.9687	3.11958	3.82792	40.3282	2.14683e-10	1.20789e-09		CAZY GH35 family protein, beta-galactosidase
Bcin04g06030	91.236	116.586	249.836	278.122	2.13535	7.76836	50.4251	1.23801e-12	9.29656e-12
Bcin04g06040	11.6957	14.6668	149.691	140.003	4.2173	5.59878	128.811	7.46099e-30	4.15647e-28		CAZY GT2 family protein
Bcin04g06160	10.4824	12.0455	35.2893	38.468	2.49424	4.25948	32.4707	1.21003e-08	5.34539e-08		Botrytis-specific protein of unknown function
Bcin04g06170	36.5915	36.511	52.0052	134.923	2.00721	5.64658	29.416	5.8393e-08	2.32503e-07	Bcmlh3	protein involved in DNA mismatch repair and meiotic recombination
Bcin04g06190	3.30003	3.49507	11.5958	13.6978	2.66442	2.45396	43.5943	4.04024e-11	2.49405e-10
Bcin04g06400	84.636	100.67	269.162	301.808	2.39918	7.07159	68.7617	1.11109e-16	1.41981e-15	Bcgut2	mitochondrial glycerol-3-phosphate dehydrogenase
Bcin04g06410	43.3371	79.388	214.998	247.359	2.69451	6.94843	49.4393	2.04602e-12	1.49666e-11
Bcin04g06490	1.69854	0.748943	4.06605	4.90837	2.7803	0.767088	22.0784	2.61739e-06	8.29132e-06		Botrytis-specific protein of unknown function
Bcin04g06500	2.52355	5.55466	7.9815	20.8891	2.55012	2.28085	33.9547	5.64095e-09	2.61878e-08		short chain dehydrogenase/reductase
Bcin04g06510	2.71767	3.30783	115.405	83.2141	5.80337	4.77513	174.403	8.08505e-40	9.93846e-38		short chain dehydrogenase/reductase
Bcin04g06570	707.467	499.108	2591.73	2109.86	2.76317	9.98942	47.4301	5.69999e-12	3.91385e-11	Bcmet6	cobalamin-independent methionine synthase
Bcin04g06590	1.35883	1.31065	7.7807	11.1865	3.58057	2.90871	40.4451	2.0222e-10	1.14402e-09
Bcin04g06790	113.366	117.334	329.801	390.786	2.41273	7.34442	71.5369	2.72121e-17	3.72569e-16
Bcin04g06890	49.2577	69.5269	534.459	380.799	3.79474	7.21051	76.9791	1.72775e-18	2.83586e-17
Bcin04g06910	0.0970596	0.124824	4.26684	1.94052	5.48414	-0.207823	14.2808	0.000157461	0.000373285		Botrytis-specific protein of unknown function
Bcin04g06930	4.41621	6.74049	90.0554	70.087	4.61942	5.04767	115.117	7.41729e-27	2.91397e-25	Bclot6	FMN-dependent NAD(P)H:quinone reductase, role in apoptosis-like cell death
Bcin05g00008	0	0	0.200792	2.79663	7.55091	-1.25484	12.8314	0.000340859	0.000766356		Botrytis-specific protein of unknown function
Bcin05g00010	0.630887	0.873767	3.16248	3.3103	2.90501	1.01965	34.8365	3.58581e-09	1.70817e-08
Bcin05g00070	40.5224	52.1764	198.132	169.795	2.7822	6.27148	66.3797	3.71908e-16	4.43193e-15	Bcrrp9	protein involved in pre-rRNA processing
Bcin05g00180	224.014	286.908	1370.46	1843.67	3.41979	9.28816	113.257	1.89568e-26	7.07532e-25
Bcin05g00190	14.4619	25.5889	70.8797	71.7422	2.61567	4.88703	41.7223	1.052e-10	6.17067e-10
Bcin05g00510	8.73536	18.9108	50.6499	39.4953	2.59872	4.44638	25.0155	5.68701e-07	1.98562e-06		haloacid dehalogenase-like hydrolase
Bcin05g00520	0.727947	0.748943	2.6103	5.65034	3.18468	1.1524	38.6261	5.13278e-10	2.75494e-09		Botrytis-specific small protein of unknown function
Bcin05g00530	6.89123	7.17737	13.9551	41.2075	2.60054	3.62708	33.1347	8.59882e-09	3.8851e-08		beta lactamase family protein
Bcin05g00550	0.776477	2.18442	13.7543	10.787	4.16147	1.85571	32.3087	1.31522e-08	5.76506e-08		Botrytis-specific protein of unknown function
Bcin05g00620	22.6149	34.0769	164.75	97.026	2.88064	5.79784	29.5191	5.53687e-08	2.21142e-07
Bcin05g00650	26.4002	44.687	230.459	204.611	3.44463	6.23283	71.9881	2.16503e-17	3.01903e-16	Bcdal2	allantoicase, converts allantoate to urea and ureidoglycolate
Bcin05g00770	47.3166	45.8104	148.436	79.0477	2.00942	5.86251	30.4585	3.41086e-08	1.40628e-07	Bcmrp10	mitochondrial ribosomal protein of small subunit
Bcin05g00960	55.8093	57.9807	289.643	203.869	2.8941	6.59781	70.161	5.46556e-17	7.19558e-16	Bcmak11	protein involved in early step of 60S ribosomal subunit biogenesis
Bcin05g01140	87.5963	79.0759	327.191	310.369	2.7137	7.14927	83.6765	5.82753e-20	1.1562e-18	Bcatp20	subunit g of mitochondrial F1F0 ATP synthase
Bcin05g01350	21.7899	21.0328	47.5878	64.4938	2.14629	4.81424	56.053	7.05446e-14	6.2376e-13	Bctfb1	subunit of TFIIH and nucleotide excision repair factor 3 complexes
Bcin05g01390	6.26034	10.8597	48.5917	47.3144	3.32672	3.92633	57.8015	2.8995e-14	2.68774e-13
Bcin05g01490	23.6825	47.1834	90.2562	95.3708	2.21858	5.4337	36.6301	1.4281e-09	7.22287e-09	Bcutp11	subunit of SSU processome complex
Bcin05g01600	222.994	254.141	1170.37	932.42	2.9375	8.93975	67.1015	2.57888e-16	3.14612e-15
Bcin05g01660	4.70739	4.6809	105.667	83.4994	5.09576	4.8392	114.606	9.60133e-27	3.69325e-25		CAZY GH1 family protein
Bcin05g01670	18.5384	25.5889	153.456	90.5195	3.25858	5.50228	59.0398	1.54512e-14	1.48966e-13
Bcin05g01690	12.3266	18.0371	102.404	67.9182	3.26189	4.94867	45.5254	1.50675e-11	9.8156e-11
Bcin05g01760	156.703	180.246	551.426	427.143	2.32906	8.02475	49.6711	1.81805e-12	1.33509e-11
Bcin05g01790	105.261	79.5752	331.91	434.676	2.84143	7.27815	58.3985	2.14055e-14	2.02065e-13	Mrr1	Zn2Cys6 transcription factor regulating ABC transporter BcatrB
Bcin05g01800	1.06766	0.748943	23.0911	9.75967	4.93375	2.23754	47.8994	4.48648e-12	3.13776e-11
Bcin05g02090	13.4913	13.481	61.8942	51.3096	2.82986	4.70055	54.6561	1.43579e-13	1.21628e-12
Bcin05g02180	22.7605	23.7165	152.652	267.05	3.90247	6.51479	126.309	2.63171e-29	1.39728e-27
Bcin05g02250	41.9783	45.2487	178.454	193.824	2.87063	6.07001	96.4863	8.98627e-23	2.41966e-21	Bcdus3	dihydrouridine synthase
Bcin05g02290	3.44562	6.99014	82.4755	60.2703	4.48632	4.31722	47.4	5.78832e-12	3.96968e-11	Bcefm2	S-adenosylmethionine-dependent methyltransferase, dimethylates translation elongation factor EF2 and methylates EF3
Bcin05g02330	45.7151	61.2885	250.488	261.457	3.04531	6.72186	71.2302	3.17883e-17	4.32083e-16	Bcnan1	U3 snoRNP protein, component of SSU processosome
Bcin05g02400	114.822	222.311	996.834	1519.77	3.67802	9.62338	94.6824	2.23514e-22	5.75791e-21	Bcrcf2	cytochrome c oxidase subunit
Bcin05g02460	192.954	275.174	698.105	525.653	2.163	8.48388	28.5181	9.28284e-08	3.60136e-07
Bcin05g02580	72.1638	100.92	560.713	426.401	3.3155	7.77662	70.4121	4.81235e-17	6.38766e-16
Bcin05g02620	11.2104	22.718	625.167	375.89	5.71442	7.21829	97.7639	4.7136e-23	1.30333e-21		isocitrate lyase superfamily protein
Bcin05g02660	40.1827	30.7691	98.9404	83.3282	2.1553	5.3534	45.2278	1.754e-11	1.13219e-10	Bccts2	putative chitinase
Bcin05g02680	40.0371	67.2177	335.574	303.863	3.37309	6.91857	66.9051	2.84894e-16	3.44954e-15	Bctrr1	thioreoxin reductase
Bcin05g02850	87.7904	98.174	434.364	535.869	3.1435	8.13231	71.2019	3.22479e-17	4.37805e-16
Bcin05g02880	65.127	103.479	270.467	231.835	2.37928	6.79945	42.9415	5.64018e-11	3.4146e-10	Bcsof1	U3 small nucleolar RNA associated protein, required for biogenesis of 40S (small) ribosomal subunit
Bcin05g02890	0.727947	1.80995	3.96565	4.45178	2.52005	0.847709	17.7132	2.56835e-05	6.91887e-05		Botrytis-specific protein of unknown function
Bcin05g02900	0.291179	0.62412	0.903566	1.25563	2.01835	0.894465	11.5144	0.000690579	0.00146725		Helotiales-specific protein of unknown function
Bcin05g02910	36.3003	58.0431	122.684	147.137	2.33633	6.30231	47.1951	6.426e-12	4.38574e-11	Bccct3	subunit of cytosolic chaperonin Cct ring complex
Bcin05g02970	12.1325	11.1717	23.9947	35.2147	2.1085	4.04437	33.4538	7.29757e-09	3.33178e-08
Bcin05g03270	110.211	122.764	398.974	295.13	2.34376	7.27333	50.5285	1.17448e-12	8.87257e-12
Bcin05g03370	2.47502	3.1206	3.11228	18.6062	2.2699	1.67067	9.48346	0.00207332	0.0040517
Bcin05g03380	29.7973	18.7236	50.6499	118.315	2.48463	5.03665	33.7186	6.36899e-09	2.93748e-08
Bcin05g03630	3.44562	4.05678	14.708	19.234	2.94691	2.53473	52.7424	3.80297e-13	3.04157e-12
Bcin05g03800	62.2637	40.1309	551.024	282.859	3.80383	7.15591	65.5412	5.69109e-16	6.56994e-15
Bcin05g03920	40.1341	32.1422	112.594	101.249	2.3515	7.00108	50.759	1.04433e-12	7.96004e-12
Bcin05g04170	44.5018	80.449	486.972	471.889	3.76409	7.27164	98.0622	4.05441e-23	1.13213e-21	Bcnoc2	nuclear protein involved in ribosome biogenesis
Bcin05g04270	102.786	71.5865	267.857	213.115	2.25838	6.7087	58.7425	1.79714e-14	1.71221e-13	Bclys1	saccharopine dehydrogenase (NAD+, L-lysine-forming), catalyzes final step in lysine biosynthesis
Bcin05g04300	33.0003	31.4556	98.84	200.33	2.8998	6.11319	71.7331	2.46359e-17	3.41671e-16		CAZY GT31 family protein
Bcin05g04310	3.78532	6.92773	14.457	17.8642	2.34906	3.53128	26.3628	2.82933e-07	1.03249e-06		sodium/proton antiporter
Bcin05g04320	24.459	60.1651	158.074	153.472	2.72878	5.91825	39.8857	2.69266e-10	1.49711e-09		conserved fungal protein of unknown function
Bcin05g04420	251.578	269.12	1138.09	947.887	2.78665	8.72393	76.4944	2.20833e-18	3.57282e-17	Bcmas1	beta subunit of mitochondrial processing protease (MPP)
Bcin05g04430	117.345	68.5283	353.846	259.174	2.53213	7.17843	55.8572	7.79303e-14	6.84781e-13
Bcin05g04540	52.5578	53.8615	137.894	117.858	2.06937	5.82464	38.6595	5.04583e-10	2.71471e-09
Bcin05g04660	61.6328	61.2885	264.895	270.132	2.90177	6.61303	96.5593	8.66086e-23	2.33761e-21	Bcmrd1	component of 90S preribosome, required for production of 18S rRNA and small ribosomal subunit
Bcin05g04800	27.7105	76.8915	103.81	178.813	2.29475	6.91006	35.7775	2.2119e-09	1.08711e-08
Bcin05g04820	6.93976	5.05537	28.9141	21.2886	2.84906	3.651	58.3402	2.20492e-14	2.07969e-13
Bcin05g04990	0.825007	0.31206	1.45574	2.45419	2.52222	0.901027	11.335	0.000760589	0.00160596
Bcin05g05260	82.8404	71.7113	335.574	336.109	2.90573	7.03907	67.1183	2.55694e-16	3.12273e-15	Bchis4	multifunctional enzyme containing phosphoribosyl-ATP pyrophosphatase, phosphoribosyl-AMP cyclohydrolase, and histidinol dehydrogenase activities, catalyzes second, third, ninth and tenth steps in histidine biosynthesis
Bcin05g05450	1.01913	0.873767	9.28665	8.84649	4.02868	1.45621	24.6382	6.91676e-07	2.37828e-06
Bcin05g05740	35.7179	63.2857	182.269	120.426	2.39105	6.15841	31.6479	1.84818e-08	7.92798e-08	Bcspb4	ATP-dependent RNA helicase
Bcin05g05790	106.329	194.913	1363.83	1135.03	3.88436	8.75241	81.7484	1.54558e-19	2.87957e-18	Bcnop58	protein involved in producing mature rRNAs and snoRNAs
Bcin05g05810	57.7505	57.7311	201.244	140.916	2.33681	6.27515	50.625	1.11813e-12	8.48084e-12	Bcrps15	ribosomal protein s15
Bcin05g05820	551.978	321.983	1902.56	1157.75	2.60549	9.44381	54.8633	1.29211e-13	1.09785e-12	Bcrps0	ribosomal protein s0
Bcin05g05830	1.74707	1.24824	3.21268	4.73715	2.1201	3.37452	11.7328	0.000614085	0.00131653		peptidase S53, pro-kumamolisin
Bcin05g05860	136.951	160.836	370.261	360.765	2.07012	7.43798	43.5152	4.20678e-11	2.59262e-10
Bcin05g06070	39.843	69.2149	129.762	211.288	2.41652	6.57446	56.3447	6.08183e-14	5.43281e-13	Bcrpl38	ribosomal 60S subunit protein L38
Bcin05g06130	76.8227	121.142	572.108	625.989	3.419	8.08952	92.0295	8.5393e-22	2.08127e-20
Bcin05g06260	0.679417	0	2.30911	2.62541	4.10463	-0.0903068	9.08125	0.00258243	0.00495421		Botrytis-specific protein of unknown function
Bcin05g06280	49.2092	95.1782	3848.54	2086.63	6.07026	9.78813	95.1903	1.72939e-22	4.52725e-21		NADP-dependent leukotriene B4 12-hydroxydehydrogenase
Bcin05g06310	19.8487	27.4613	58.3302	58.0444	2.09375	5.16901	43.9902	3.30017e-11	2.05516e-10	Bcrpc34	RNA polymerase III subunit C34
Bcin05g06430	25.6237	28.7719	173.234	149.534	3.34829	5.85991	93.4775	4.10849e-22	1.03022e-20
Bcin05g06560	4.31915	4.49366	80.9695	82.5292	4.99638	4.45923	101.557	6.94397e-24	2.0775e-22
Bcin05g06710	9.17213	13.5434	28.3117	37.0411	2.30873	4.36869	50.6876	1.08299e-12	8.23641e-12	Bctim9	mitochondrial intermembrane space protein
Bcin05g06730	79.3948	104.166	177.902	318.645	2.16578	6.84773	53.8396	2.17547e-13	1.79842e-12
Bcin05g06800	42.318	53.7991	146.227	137.948	2.32975	6.05699	49.4102	2.07667e-12	1.51712e-11	Bcrok1	RNA-dependent ATPase, involved in pre-rRNA processing and in control of cell cycle progression
Bcin05g07030	79.2492	154.906	996.633	456.707	3.27416	8.39984	30.5028	3.33392e-08	1.37956e-07
Bcin05g07190	54.6931	63.1609	497.112	171.451	3.23647	7.12017	38.384	5.81056e-10	3.0996e-09
Bcin05g07240	158.887	205.398	403.492	526.851	2.12184	7.92466	55.3524	1.00749e-13	8.72409e-13
Bcin05g07430	55.0328	105.414	214.597	198.96	2.22537	6.64365	32.7621	1.04156e-08	4.65204e-08	Bcerg10	acetyl-CoA C-acetyltransferase, involved in first step in mevalonate biosynthesis
Bcin05g07440	66.6314	94.2421	479.994	441.525	3.28855	7.43211	79.3818	5.11961e-19	8.89364e-18	Bckre33	protein required for biogenesis of small ribosomal subunit
Bcin05g07450	2.23237	4.24401	23.1413	43.0339	4.11797	3.70128	88.0021	6.53862e-21	1.44707e-19		arsenate reductase
Bcin05g07520	1.3103	1.80995	9.73843	23.6287	4.13205	2.26393	41.2556	1.33567e-10	7.73824e-10	Bchxt3	hexose transporter
Bcin05g07550	0.485298	0.187236	1.85733	1.42685	3.02792	0.766999	12.1752	0.0004843	0.00106184
Bcin05g07650	10.9677	10.5476	43.6723	80.4174	3.26741	4.74887	51.1865	8.39963e-13	6.47948e-12
Bcin05g08070	123.8	246.964	566.987	684.262	2.55297	8.4946	47.0836	6.80234e-12	4.6342e-11
Bcin05g08120	90.5081	90.6222	319.812	215.284	2.34199	7.17012	48.1853	3.87787e-12	2.74264e-11
Bcin05g08140	15.2384	18.5988	67.1148	88.8073	2.96983	5.76903	84.0489	4.82698e-20	9.69597e-19
Bcin05g08280	182.229	246.278	1275.93	1275.55	3.34374	8.90415	85.9687	1.8281e-20	3.8643e-19
Bcin06g00022	1.98972	1.93477	10.2404	10.3875	3.16172	1.78877	30.5559	3.24377e-08	1.3462e-07
Bcin06g00024	3.00885	2.05959	13.7543	9.4743	2.93565	1.92902	9.18872	0.00243511	0.00469942
Bcin06g00140	10.2398	13.4186	47.9894	40.3514	2.70074	4.50553	53.3587	2.77871e-13	2.26891e-12
Bcin06g00240	1.65001	2.05959	4.91941	8.3899	2.58042	1.48602	34.4382	4.39994e-09	2.07243e-08		Sclerotiniaceae-specific protein of unknown function
Bcin06g00250	1.84413	2.80854	10.8428	10.8441	2.931	2.19522	18.5228	1.67886e-05	4.67066e-05
Bcin06g00260	199.555	179.247	984.184	635.92	2.876	8.20913	67.428	2.18526e-16	2.6868e-15	Bcssz1	Hsp70 family protein
Bcin06g00380	748.038	450.989	2647.6	1841.67	2.70925	10.0894	63.9161	1.29831e-15	1.42966e-14
Bcin06g00520	0.679417	0.249648	1.30515	0.913186	2.03864	0.175129	10.0915	0.00148958	0.00298522
Bcin06g00530	3.68826	7.17737	82.877	80.8169	4.74547	5.57551	111.02	5.85822e-26	2.12342e-24		short chain dehydrogenase/reductase
Bcin06g00540	2.66914	3.1206	7.37912	15.1817	2.69434	1.9201	5.96407	0.0146003	0.0241254
Bcin06g00640	29.4576	32.8911	144.972	93.0879	2.6934	5.69332	57.6301	3.16347e-14	2.91571e-13
Bcin06g00660	0.630887	0.499296	12.3989	7.13426	4.87038	1.41637	41.4608	1.20259e-10	7.00676e-10
Bcin06g00670	0.727947	1.68512	6.47555	5.13667	3.01396	1.08516	20.9544	4.70354e-06	1.43106e-05
Bcin06g00700	40.8136	44.8118	105.717	111.865	2.12939	5.81396	54.5355	1.52663e-13	1.28841e-12	Bcrsm22	mitochondrial ribosomal protein of m small subunit
Bcin06g00730	40.3283	65.907	301.44	223.902	3.07906	6.586	52.4365	4.44377e-13	3.51185e-12	Bcenp1	protein associated with U3 and U14 snoRNAs, required for pre-rRNA processing and 40S ribosomal subunit synthesis
Bcin06g00790	67.3108	55.4218	198.031	169.282	2.36392	6.41054	65.904	4.73428e-16	5.54244e-15	Bcprs1	5-phospho-ribosyl-1(alpha)-pyrophosphate synthetase, synthesizes PRPP which is required for nucleotide, histidine, and tryptophan biosynthesis
Bcin06g00800	13.8795	19.0981	23.9947	59.1288	2.01362	4.02893	25.0444	5.60256e-07	1.95795e-06		inositol monophosphatase
Bcin06g00810	10.4339	9.29938	55.5693	48.3418	3.1778	4.14337	83.4625	6.49373e-20	1.27275e-18		quinate 5-dehydrogenase
Bcin06g00820	15.8692	20.4711	101.651	132.697	3.45526	5.13757	114.445	1.04094e-26	3.97703e-25		MFS sugar transporter
Bcin06g00900	39.5033	48.5565	135.786	140.288	2.42367	5.8273	55.6251	8.76945e-14	7.68193e-13	Bclip5	protein involved in biosynthesis of p coenzyme lipoic acid
Bcin06g01070	12.5692	11.1717	40.4095	30.0781	2.33507	4.32467	42.9984	5.47841e-11	3.32378e-10
Bcin06g01140	23.6825	23.8414	61.6433	59.8707	2.14659	4.3914	10.9846	0.000918739	0.0019138
Bcin06g01270	28.5841	50.5537	128.306	127.789	2.50048	5.88932	48.903	2.68934e-12	1.93595e-11	Bcmrps8	mitochondrial ribosomal protein of small subunit
Bcin06g01340	0.145589	1.31065	3.46367	9.41723	3.9827	1.0575	26.6651	2.41956e-07	8.90139e-07
Bcin06g01350	0.533828	1.061	7.07793	15.0676	4.51564	1.64651	30.8297	2.81695e-08	1.18251e-07
Bcin06g01440	22.7119	23.4669	55.7701	57.5307	2.06358	4.7249	40.114	2.39561e-10	1.34318e-09
Bcin06g01510	14.8986	14.1675	59.3341	66.263	2.88975	4.5638	73.7544	8.84651e-18	1.31812e-16
Bcin06g01560	0	0	0.803169	0.228296	6.7413	-2.04639	7.03775	0.00798093	0.0138963		protein of unknown function shared between Botrytis, Pseudogymnascus and Exophalia spp.
Bcin06g01590	9.36625	10.298	79.3632	63.4664	3.6865	4.59102	76.1882	2.57874e-18	4.13073e-17
Bcin06g01620	33.3885	36.6982	184.277	229.438	3.33071	6.49675	119.889	6.69152e-28	2.8994e-26
Bcin06g01700	34.165	43.1267	164.449	131.213	2.71026	5.98336	63.5521	1.56181e-15	1.71148e-14	Bcmsy1	mitochondrial tyrosyl-tRNA synthetase
Bcin06g02190	5.14416	9.98591	14.0555	21.9735	2.05068	3.03114	29.015	7.18213e-08	2.82416e-07
Bcin06g02250	0.679417	0.374472	3.06208	3.36737	3.33857	0.650661	25.1405	5.33029e-07	1.86904e-06
Bcin06g02300	30.962	35.7621	107.374	116.831	2.54291	5.92485	59.4275	1.26886e-14	1.23703e-13	Bclys12	homo-isocitrate dehydrogenase, required for fourth step in biosynthesis of lysine
Bcin06g02340	87.2081	63.5978	194.568	194.337	2.15769	6.62917	57.9499	2.68882e-14	2.49859e-13
Bcin06g02530	20.6252	16.0399	45.7305	41.0934	2.02544	5.89431	31.2915	2.22046e-08	9.412e-08
Bcin06g02560	70.4167	102.48	395.812	312.138	2.81486	7.17439	54.2259	1.78714e-13	1.49157e-12	Bcmef1	mitochondrial translation elongation factor
Bcin06g02890	192.372	174.504	697.603	628.443	2.64176	8.64977	65.9462	4.63401e-16	5.44196e-15
Bcin06g02910	4.5618	4.1816	12.9511	13.4695	2.37862	3.62871	27.156	1.87681e-07	7.0026e-07
Bcin06g03080	35.8635	25.901	109.582	119.684	2.67982	5.7017	76.7147	1.97523e-18	3.21871e-17	Bchst2	NAD(+)-dependent histone H3 deacetylase, modulates nucleolar (rDNA) and telomeric silencing
Bcin06g03100	14.0736	30.8315	190.602	165.914	3.87208	5.96919	73.1484	1.20259e-17	1.75486e-16
Bcin06g03110	96.9625	78.2022	367.35	322.24	2.76565	7.21326	82.504	1.05459e-19	1.99437e-18
Bcin06g03210	59.0122	46.1848	123.738	137.834	2.09667	6.01266	53.1505	3.0895e-13	2.51361e-12
Bcin06g03290	59.6431	64.7836	368.253	257.29	3.14185	6.86028	66.6673	3.21423e-16	3.86288e-15	Bcpwp1	WD-40 repeats protein involved in rRNA processing
Bcin06g03350	369.7	317.802	1607.14	1459.73	2.94162	9.47022	91.707	1.00511e-21	2.434e-20
Bcin06g03360	28.9238	24.9024	74.7951	51.9374	2.0311	5.0635	34.643	3.96055e-09	1.87641e-08
Bcin06g03380	1.06766	3.18301	5.07001	5.82156	2.29033	1.19409	17.6611	2.63976e-05	7.09604e-05
Bcin06g03440	72.6006	179.06	418.803	781.63	3.04537	7.80972	64.5148	9.58082e-16	1.07277e-14	Bcaox	mitochondrial alternative oxidase
Bcin06g03820	1.74707	1.68512	5.87318	7.13426	2.68772	1.71716	22.5884	2.00692e-06	6.48651e-06
Bcin06g04120	5.77505	10.9221	19.7278	22.6014	2.15368	4.0832	32.9105	9.65031e-09	4.33249e-08
Bcin06g04130	0.825007	0.31206	1.00396	1.94052	2.14486	0.903503	10.0728	0.00150478	0.00301515
Bcin06g04600	0	0.249648	0.552179	0.684889	3.20623	-1.53464	9.86018	0.00168895	0.00335211
Bcin06g04660	23.3914	28.8343	40.2087	92.2888	2.06566	4.6887	18.3981	1.79232e-05	4.96312e-05	Bcgar1	galacturonate reductase
Bcin06g04980	31.8841	34.7635	195.823	174.704	3.2356	6.8468	86.1814	1.64163e-20	3.5228e-19	Bccab2	subunit of CoA-Synthesizing Protein Complex (CoA-SPC)
Bcin06g05040	81.6757	100.483	267.255	311.625	2.43394	6.98089	64.2584	1.09126e-15	1.21109e-14	Bcutp21	subunit of U3-containing 90S preribosome and SSU processome complexes
Bcin06g05120	2.03825	4.1816	23.8441	21.6882	3.61899	4.06256	30.689	3.02879e-08	1.26666e-07
Bcin06g05230	46.2489	42.7522	330.454	222.932	3.41434	6.70649	73.3177	1.10376e-17	1.62532e-16
Bcin06g05270	56.0519	68.2787	529.841	373.493	3.65144	7.04014	35.9589	2.01525e-09	9.96957e-09
Bcin06g05330	0.0485298	0.124824	0.803169	1.02733	4.09721	-1.10721	21.0065	4.57731e-06	1.39641e-05
Bcin06g05340	6.45446	5.55466	34.7873	18.8915	2.89357	3.29957	48.0039	4.25372e-12	2.98791e-11
Bcin06g05360	23.6825	29.7081	74.5944	93.202	2.39557	4.7886	22.8456	1.75549e-06	5.73118e-06
Bcin06g05400	55.0813	60.5396	139.852	160.264	2.15195	6.16869	60.1409	8.8305e-15	8.80636e-14
Bcin06g05540	0.291179	0	0.401585	0.684889	2.85039	-2.00538	4.85377	0.0275857	0.0430715		Botrytis-specific protein of unknown function
Bcin06g05550	0.873536	0.748943	2.6605	3.36737	2.69816	-0.0526695	5.6403	0.0175522	0.0284666
Bcin06g05640	39.6488	60.2899	440.739	297.47	3.64307	6.9921	76.038	2.78262e-18	4.43846e-17	Bcrpc40	RNA polymerase subunit AC40
Bcin06g05860	254.296	228.365	1147.43	937.328	2.90349	9.00197	72.3119	1.8374e-17	2.59091e-16	Bcrps13	component of small (40S) ribosomal subunit
Bcin06g05890	18.6354	15.0413	39.9577	42.9197	2.0809	4.6752	44.4507	2.60842e-11	1.64705e-10
Bcin06g06070	24.5561	45.4359	62.6472	110.61	2.0522	5.12233	17.6004	2.72524e-05	7.31193e-05
Bcin06g06100	1.01913	1.43547	8.78467	7.07719	3.48381	1.72198	49.045	2.50162e-12	1.81003e-11		Botrytis-specific protein of unknown function
Bcin06g06320	17.4707	20.6584	72.7872	69.8587	2.66345	4.76493	51.579	6.87737e-13	5.36387e-12	Bctrm82	catalytic subunit of tRNA methyltransferase complex
Bcin06g06330	392.315	272.116	2663.41	1548.48	3.45173	9.71402	80.4082	3.04531e-19	5.5103e-18	Bcrpp0	conserved ribosomal protein P0 of the ribosomal stalk
Bcin06g06430	4.65886	5.11778	12.0977	10.8441	2.00906	2.52728	22.7807	1.8158e-06	5.91103e-06
Bcin06g06550	49.4033	73.5213	252.747	250.955	2.83775	6.72042	73.7325	8.94521e-18	1.33047e-16
Bcin06g06610	38.6783	47.7451	222.428	182.923	3.01473	6.22409	72.8559	1.39469e-17	2.02276e-16	Bcutp13	nucleolar protein, component of small subunit (SSU) processome
Bcin06g06690	66.4373	58.4176	316.198	204.211	2.79905	6.54406	53.5298	2.54694e-13	2.08569e-12	Bcytm1	constituent of 66S pre-ribosomal particles
Bcin06g06790	37.465	91.4959	186.687	170.309	2.30879	6.29775	27.9741	1.22952e-07	4.68644e-07	Bcrrp17	component of pre-60S pre-ribosomal particle
Bcin06g06810	20.9649	27.3364	109.532	67.1192	2.63869	5.25363	39.4531	3.3603e-10	1.83849e-09	Bcfcf1	PINc domain nuclease, required for early cleavage of 35S pre-rRNA and maturation of 18S rRNA
Bcin06g06920	47.3166	67.717	112.243	187.374	2.13009	5.8931	35.2158	2.95125e-09	1.42206e-08	Bcrad16	nucleotide excision repair (NER) protein, binds damaged DNA
Bcin06g06940	18.0046	18.9108	50.9511	43.091	2.11437	4.58745	37.7047	8.23043e-10	4.28338e-09	Bctrm112	protein involved in methylation of tRNA, rRNA, and translation factors
Bcin06g07090	133.748	159.088	541.788	547.227	2.64777	7.8902	46.9815	7.16606e-12	4.86733e-11
Bcin06g07100	10.2883	16.1647	35.8916	27.3385	2.0059	4.69497	20.8051	5.08461e-06	1.53502e-05
Bcin06g07260	118.704	151.411	510.916	500.654	2.69689	7.70706	74.0722	7.53131e-18	1.13714e-16	Bcncl1	S-adenosyl-L-methionine-dependent tRNA: m5C-methyltransferase
Bcin06g07270	74.0079	84.381	335.875	286.398	2.74321	7.32734	66.9889	2.73046e-16	3.31673e-15	Bcrpb5	RNA polymerase subunit ABC27
Bcin06g07420	2.13531	2.49648	8.63407	18.1496	3.2602	3.20681	21.4652	3.60313e-06	1.11945e-05
Bcin06g07530	0.339709	0.561708	1.10436	1.36978	2.23477	-0.625071	12.1038	0.000503187	0.00109877
Bcin06g07540	0.388238	0.374472	0.501981	1.541	2.03232	0.311769	7.86071	0.00505205	0.00917956
Bcin06g07550	0.679417	0.686532	1.30515	2.51126	2.20294	0.78706	12.8717	0.000333593	0.000751365
Bcin06g07560	41.6871	72.8348	173.685	137.377	2.23616	6.19325	32.7515	1.04727e-08	4.672e-08	Bclcp5	protein involved in maturation of 18S rRNA
Bcin06g07610	0.145589	0.499296	7.8811	6.22108	5.50557	0.915286	30.4585	3.41094e-08	1.40628e-07	Bos1	two-component histidine kinase
Bcin07g00040	1.3103	6.49084	119.672	87.038	5.52243	4.81819	36.9264	1.22673e-09	6.26326e-09		phosphoinositide-specific phospholipase C-like phosphodiesterases superfamily
Bcin07g00090	0.388238	0.31206	4.36723	2.05467	3.88196	0.0695312	19.6994	9.06302e-06	2.63277e-05
Bcin07g00250	2.08678	6.8029	5.52179	17.9213	2.11365	4.92816	15.3465	8.94883e-05	0.000220966
Bcin07g00340	33.5341	49.243	722.049	536.154	4.72811	7.63642	115.116	7.42084e-27	2.91397e-25	Bccar1	arginase, catabolizes arginine to ornithine and urea
Bcin07g00480	67.1652	128.818	306.761	308.999	2.50434	6.98996	46.2753	1.02751e-11	6.83137e-11
Bcin07g00520	311.027	233.733	1234.12	865.929	2.73325	8.99108	66.1194	4.24411e-16	5.01532e-15
Bcin07g00610	27.9532	38.1961	171.075	174.761	3.15223	5.99609	80.0732	3.60797e-19	6.43572e-18	Bcurb2	nucleolar protein required for normal metabolism of rRNA primary transcript
Bcin07g00620	18.3443	27.2116	68.169	55.9326	2.24184	4.89962	34.8321	3.59401e-09	1.71135e-08	Bcabp140	S-adenosyl-L-methionine-dependent tRNA methyltransferase and actin binding protein
Bcin07g00650	0.242649	0.62412	1.25495	2.62541	2.9228	-0.203213	18.7863	1.46211e-05	4.10197e-05
Bcin07g00730	73.1344	73.2716	396.916	476.284	3.34466	7.18138	128.157	1.03716e-29	5.72156e-28
Bcin07g00770	36.9797	37.6344	105.065	93.202	2.19249	5.82654	54.996	1.20775e-13	1.0316e-12
Bcin07g00780	3.05738	3.30783	8.18229	23.1721	2.94657	2.79135	33.4369	7.36135e-09	3.35819e-08
Bcin07g01150	224.305	307.816	1032.07	1148.9	2.81898	9.05196	75.6107	3.45485e-18	5.41149e-17
Bcin07g01170	471.807	600.216	2028.81	1808.11	2.63268	9.93201	62.2769	2.98411e-15	3.16579e-14
Bcin07g01210	156.509	200.467	636.913	712.742	2.71084	8.2417	78.715	7.17476e-19	1.22389e-17	Bcfun12	translation initiation factor eIF5B
Bcin07g01220	43.968	76.8915	360.523	359.282	3.35188	7.00154	72.2993	1.84915e-17	2.60423e-16	Bcpol5	DNA Polymerase phi
Bcin07g01230	2.37796	3.86954	12.9511	17.9213	3.05896	2.87437	41.3573	1.26794e-10	7.36854e-10		HET domain-containing protein
Bcin07g01330	9.51184	9.9235	42.568	56.1609	3.10678	4.28044	66.5768	3.36521e-16	4.02722e-15
Bcin07g01540	1414.84	1151.44	3811.89	5467.07	2.6102	11.0585	59.6932	1.10861e-14	1.09114e-13
Bcin07g01580	124.722	140.115	889.008	678.212	3.32105	8.16722	68.9713	9.99086e-17	1.28394e-15	Bcnog1	GTPase, associates with free 60S ribosomal subunits in nucleolus and required for 60S ribosomal subunit biogenesis
Bcin07g01620	57.799	53.9239	475.878	209.519	3.33118	6.9811	62.0056	3.42475e-15	3.62306e-14	Bcrrp8	nucleolar S-adenosylmethionine-dependent rRNA methyltransferase
Bcin07g01690	102.495	96.4265	369.358	279.891	2.47896	7.0351	61.3439	4.79265e-15	4.98163e-14	Bcade2	phosphoribosylaminoimidazole carboxylase, catalyzes a step in purine nucleotide biosynthesis
Bcin07g02080	19.7031	21.2825	89.1518	62.382	2.6501	4.86388	49.585	1.89965e-12	1.39139e-11	Bcdys1	deoxyhypusine synthase, catalyzes first step in hypusine biosynthesis
Bcin07g02180	19.7031	101.17	240.198	277.894	2.8613	6.40002	15.0574	0.000104289	0.000254565	Bctpo1	MFS polyamine transporter
Bcin07g02190	1.01913	1.061	2.10832	3.48152	2.18	0.287109	8.18636	0.00422066	0.00779416
Bcin07g02390	0.776477	0.436884	2.00792	2.28296	2.56078	0.123426	22.6848	1.9087e-06	6.18673e-06		Botrytis-specific protein of unknown function
Bcin07g02450	34.6503	71.8986	324.48	261.799	3.2432	6.71749	53.553	2.51715e-13	2.06279e-12	Bcutp18	small-subunit processome protein involved in pre-18S rRNA maturation
Bcin07g02820	39.115	43.5011	155.614	164.373	2.74506	6.42107	72.8052	1.43099e-17	2.06153e-16	Bcmet12	methylenetetrahydrofolate reductase
Bcin07g02840	8.54125	12.3576	85.136	68.1465	3.65596	4.72128	76.6189	2.07343e-18	3.37387e-17
Bcin07g02850	18.9752	51.5523	165.553	218.023	3.23275	5.87275	39.9796	2.5663e-10	1.4332e-09
Bcin07g02980	3.49415	4.80572	1149.99	1187.2	8.87243	8.28977	175.767	4.07122e-40	5.17319e-38		NADPH dehydrogenase
Bcin07g03040	232.506	194.226	647.455	499.741	2.22621	8.23061	41.9025	9.59379e-11	5.66264e-10
Bcin07g03130	32.7091	34.5138	163.746	163.175	3.06565	5.81	100.627	1.11058e-23	3.26222e-22	Bchis5	histidinol-phosphate aminotransferase, catalyzes seventh step in histidine biosynthesis
Bcin07g03340	112.832	104.103	240.65	345.584	2.18918	7.19727	60.694	6.66737e-15	6.75638e-14	Bcnma	trypsin-like serine protease
Bcin07g03410	37.2709	52.0516	117.263	94.3435	2.01176	5.46219	30.445	3.43469e-08	1.41453e-07	Bccns1	TPR-containing co-chaperone
Bcin07g03790	0.291179	0	0.602377	0.799038	2.77326	-1.13365	6.84207	0.00890357	0.0153445		Botrytis-specific protein of unknown function
Bcin07g03810	181.307	212.575	619.997	653.67	2.47825	8.0872	71.1089	3.38049e-17	4.57296e-16
Bcin07g03840	110.357	130.628	347.371	445.292	2.47942	7.62616	60.9389	5.88749e-15	6.00917e-14
Bcin07g03920	48.6754	43.6884	153.757	126.077	2.36572	5.89831	48.629	3.09268e-12	2.21221e-11	Bcrio1	serine kinase involved in cell cycling and pre-rRNA processing
Bcin07g03950	81.3845	110.469	489.682	362.706	2.9245	7.25092	63.1572	1.90849e-15	2.07132e-14	Bcdbp9	DEAD-box protein required for 27S rRNA processing, exhibits DNA, RNA and DNA/RNA helicase activities
Bcin07g04070	67.1167	77.3908	411.424	166.942	2.82246	7.19662	25.5999	4.20054e-07	1.49234e-06
Bcin07g04130	129.769	176.064	508.205	300.153	2.15715	7.82691	28.9373	7.47591e-08	2.93356e-07
Bcin07g04240	6.50299	10.9221	32.3778	16.152	2.14069	3.28115	12.1716	0.000485225	0.00106345		Sclerotiniaceae-specific protein of unknown function
Bcin07g04280	262.789	228.303	767.629	620.51	2.27035	8.15328	49.3894	2.09874e-12	1.53226e-11	Bcidh2	subunit of mitochondrial NAD(+)-dependent isocitrate dehydrogenase
Bcin07g04500	141.464	192.603	1806.93	1589.34	4.13579	9.08154	134.349	4.58367e-31	2.80199e-29		FKBP-type peptidyl-prolyl cis-trans isomerase
Bcin07g04510	4.02797	2.87095	32.8295	52.8506	4.40362	4.1413	99.9364	1.57369e-23	4.55162e-22		PfpI endopeptidase
Bcin07g04520	1.16472	2.05959	2.00792	12.0426	2.68993	1.2225	10.7635	0.00103522	0.00213793		Botrytis-specific protein of unknown function
Bcin07g04690	174.513	204.462	486.269	572.339	2.25534	8.05986	59.5443	1.19573e-14	1.17078e-13	Bcatp3	gamma subunit of F1 sector of mitochondrial F1F0 ATP synthase
Bcin07g04770	3.44562	1.68512	12.3989	8.84649	2.87377	2.93426	37.7317	8.11748e-10	4.23435e-09
Bcin07g04780	110.405	106.225	359.368	435.818	2.64578	7.21479	72.8528	1.39692e-17	2.02276e-16	Bcaro8	aromatic aminotransferase
Bcin07g04930	14.1707	24.9024	81.1201	49.4262	2.48286	4.91543	25.5017	4.41986e-07	1.56543e-06	Bctim22	component of mitochondrial TIM22 complex, involved in insertion of polytopic proteins into inner membrane
Bcin07g04950	16.5972	22.2187	35.992	96.9689	2.44453	4.63105	41.7758	1.02362e-10	6.0073e-10
Bcin07g04990	0	0.062412	0.401585	0.741964	4.87298	-2.08688	7.31359	0.00684351	0.0120958
Bcin07g05070	45.0842	85.6292	441.191	338.906	3.37084	7.00593	54.9986	1.20614e-13	1.03101e-12	Bcbrx1	nucleolar constituent of 66S pre-ribosomal particles
Bcin07g05110	89.5375	164.331	846.942	596.139	3.27374	8.09533	50.8028	1.02129e-12	7.79334e-12	Bcnop2	rRNA m5C methyltransferase
Bcin07g05240	3.88238	6.74049	18.0211	19.1769	2.65597	2.69455	35.8393	2.14282e-09	1.05591e-08
Bcin07g05610	58.0416	75.3936	248.23	190	2.50402	6.57226	50.7586	1.04454e-12	7.96004e-12	Bcmnp1	putative mitochondrial ribosomal protein
Bcin07g05620	89.1007	99.8591	603.783	684.775	3.54095	7.79244	132.451	1.19203e-30	7.09506e-29	Bcmdn1	dynein-related AAA-type ATPase (midasin)
Bcin07g05660	44.8901	50.5537	257.265	191.312	3.0057	6.36687	75.0604	4.56536e-18	6.99589e-17	Bcnoc3	subunit of nuclear complex with Noc2p and pre-replicative complexes
Bcin07g05670	26.7399	45.748	224.536	130.3	3.05415	6.0684	42.1127	8.61617e-11	5.11766e-10	Bcnip7	nucleolar constituent of 66S pre-ribosomal particles
Bcin07g05700	40.8621	38.8202	121.831	95.0284	2.20192	5.55511	45.8716	1.26266e-11	8.3068e-11	Bcmrh4	mitochondrial ATP-dependent RNA helicase of DEAD-box family, required for assembly of large subunit of mitochondrial ribosomes
Bcin07g05810	30.7194	49.7423	227.849	135.722	2.9127	6.54302	37.6638	8.40518e-10	4.37232e-09	Bcccp2	cytochrome c peroxidase 2
Bcin07g05840	123.314	181.993	325.033	442.553	2.08064	7.95289	29.878	4.60094e-08	1.85829e-07
Bcin07g05890	53.3828	130.566	600.47	478.509	3.36783	7.75212	41.3285	1.28676e-10	7.46637e-10
Bcin07g06060	115.744	95.1158	375.482	161.177	2.05576	7.94977	23.1563	1.49354e-06	4.92431e-06
Bcin07g06110	18.1987	15.2909	89.6036	62.7245	2.97189	5.0366	72.3346	1.81638e-17	2.56447e-16	Bcalo2	AMID-like oxidoreductase 2
Bcin07g06140	131.03	335.277	739.568	800.122	2.58091	8.41669	30.4787	3.37559e-08	1.39476e-07	Bcmdj1	co-chaperone involved in protein folding/refolding in the mitochodrial matrix
Bcin07g06180	26.109	31.206	137.643	147.08	3.12261	6.1194	54.5563	1.51057e-13	1.27867e-12
Bcin07g06220	706.982	957.399	3181.81	2006.33	2.39667	10.478	31.4518	2.04455e-08	8.70222e-08		HSP70 family protein
Bcin07g06230	78.8609	90.4973	354.047	307.173	2.77232	7.33682	62.733	2.36711e-15	2.54223e-14	Bctif35	eIF3g subunit of eukaryotic translation initiation factor 3 (eIF3)
Bcin07g06240	19.7516	17.2257	63.601	31.9044	2.17711	4.19762	21.1097	4.33734e-06	1.32807e-05		integral membrane protein
Bcin07g06310	504.322	636.789	3115.19	2445.51	3.08159	10.163	67.4275	2.18574e-16	2.6868e-15	Bcole1	Delta(9) fatty acid desaturase
Bcin07g06380	36.7371	34.389	310.827	110.667	3.31406	7.08321	43.4787	4.28607e-11	2.6343e-10		Botrytis-specific protein of unknown function
Bcin07g06390	63.3314	65.0333	167.561	136.407	2.03695	6.23133	40.3488	2.12441e-10	1.19706e-09	Bcmrpl4	mitochondrial ribosomal protein of large subunit
Bcin07g06550	394.838	467.466	1239.49	1459.27	2.42406	9.36736	59.8138	1.04272e-14	1.03258e-13	Bcleu1	isopropylmalate isomerase, catalyzes second step in leucine biosynthesis
Bcin07g06580	58.5269	140.864	775.811	572.967	3.58097	7.87297	50.9672	9.39231e-13	7.19632e-12	Bckrr1	nucleolar protein required for rRNA synthesis and ribosomal assembly
Bcin07g06750	6.64858	6.55326	83.2786	78.9906	4.39286	4.63833	113.342	1.81628e-26	6.82401e-25
Bcin07g06770	0	0	0.200792	0.570741	6.16717	-1.89838	10.5515	0.00116095	0.00237817		Botrytis-specific protein of unknown function
Bcin07g06910	50.6166	40.5054	169.368	150.562	2.60093	6.35654	67.5332	2.0717e-16	2.55495e-15	Bcmet30	F-box protein that controls cell cycle function, sulfur metabolism, and methionine biosynthesis as part of ubiquitin ligase complex
Bcin07g07100	5.5324	9.61144	108.076	72.7695	4.37825	4.72392	64.8116	8.2414e-16	9.32852e-15
Bcin07g07110	57.2166	70.6503	157.421	151.988	2.00039	6.07841	20.3551	6.4323e-06	1.9104e-05
Bcin08g00060	3.97944	3.80713	11.5456	10.5016	2.29548	2.22895	27.6634	1.44365e-07	5.46211e-07
Bcin08g00090	17.3251	26.5875	47.638	71.5139	2.19032	4.41105	13.2738	0.00026914	0.000614022
Bcin08g00110	0.145589	0.561708	23.7939	12.4422	6.48181	3.22696	80.5754	2.79817e-19	5.07937e-18		abhydrolase family protein
Bcin08g00270	23.3914	34.0769	63.9524	93.202	2.2119	6.24404	45.4386	1.57502e-11	1.02252e-10	Bcstl1	glycerol proton symporter of the plasma membrane
Bcin08g00440	191.499	196.847	477.635	624.905	2.26813	8.34703	58.0333	2.57722e-14	2.40145e-13	Bcnnf2
Bcin08g00530	0.679417	0.936179	2.30911	2.56834	2.36265	0.532667	19.454	1.03053e-05	2.9647e-05
Bcin08g00590	32.6606	45.3735	97.1333	108.213	2.18625	5.66827	52.4694	4.37006e-13	3.45843e-12	Bcmrpl10	mitochondrial ribosomal protein of large subunit
Bcin08g00630	51.9269	87.1895	330.504	289.48	2.96194	6.90277	64.0592	1.20737e-15	1.33341e-14	Bcrrb1	nuclear protein involved in early steps of ribosome biogenesis
Bcin08g00690	5.28975	6.61567	23.6935	23.0579	2.75067	3.41011	46.2644	1.03324e-11	6.86543e-11	Bclas1	protein required for pre-rRNA processing
Bcin08g00720	2.57208	5.7419	78.7608	153.529	5.59395	4.95962	157.304	4.39225e-36	3.85054e-34	Bcap14	aspartyl proteinase
Bcin08g00760	301.952	294.21	774.807	663.715	2.04559	8.80033	41.5005	1.17841e-10	6.88001e-10
Bcin08g00870	26.8855	37.6968	85.4873	83.2141	2.17917	5.28444	41.9221	9.49828e-11	5.60919e-10
Bcin08g01190	0.582358	1.31065	4.51783	4.73715	3.09354	0.657933	23.4344	1.29249e-06	4.29778e-06
Bcin08g01310	0.727947	1.43547	3.11228	3.70982	2.39968	0.354914	6.86781	0.0087762	0.0151388
Bcin08g01460	76.2888	67.4673	430.649	439.813	3.38092	7.27064	124.605	6.20896e-29	3.05292e-27	Bcgcv2	P subunit of mitochondrial glycine decarboxylase complex
Bcin08g01510	191.499	223.56	1272.17	959.073	3.19176	8.67159	70.665	4.23332e-17	5.65894e-16	Bczuo1	ribosome-associated chaperone
Bcin08g01540	59.449	95.1158	192.459	185.833	2.12238	6.82949	36.1356	1.84049e-09	9.15308e-09
Bcin08g01720	203.388	281.665	723.856	930.137	2.53896	8.38089	61.3653	4.74085e-15	4.93685e-14
Bcin08g01870	6.69711	7.48943	81.7225	55.8756	4.03688	4.37283	65.5067	5.79177e-16	6.66997e-15	Bcaqp4	aquaporin
Bcin08g01960	6.55152	4.6809	37.5482	31.0483	3.39519	3.69685	32.4661	1.21289e-08	5.35385e-08
Bcin08g02090	0.922066	0.811355	2.91149	2.39711	2.38778	0.197195	18.6402	1.57857e-05	4.41337e-05
Bcin08g02110	7.57065	5.99155	18.6235	15.1246	2.10105	3.01537	29.2951	6.21519e-08	2.4645e-07
Bcin08g02130	58.0902	77.1412	284.071	204.782	2.66172	7.02675	50.9793	9.33453e-13	7.15689e-12		CAZY GH13 family protein, alpha-amylase
Bcin08g02140	94.0508	152.036	1511.31	2116.19	4.65146	9.23714	171.09	4.27751e-39	4.8863e-37		CAZY GT5 family protein, glucan synthase
Bcin08g02150	9.41478	8.3632	37.3474	38.8675	2.87771	5.10183	89.7982	2.63729e-21	6.14952e-20
Bcin08g02490	108.707	182.056	708.998	612.862	3.00925	8.35376	56.564	5.43991e-14	4.87866e-13	Bcrpl32	ribosomal 60S subunit protein L32
Bcin08g02500	45.2298	60.6644	155.012	199.017	2.5198	6.55654	67.0282	2.67648e-16	3.25466e-15	Bcxdj1	chaperone facilitating mitochondrial protein import
Bcin08g02670	82.0154	134.248	212.639	301.408	2.04004	7.09591	40.433	2.03478e-10	1.15056e-09
Bcin08g02810	13.2001	15.1661	33.4821	38.2397	2.12985	4.49226	40.0091	2.52787e-10	1.41313e-09
Bcin08g02820	7.23094	10.6724	16.967	28.0805	2.08814	4.44721	36.9439	1.2158e-09	6.21026e-09	Bctda3	oxidoreductase involved in late endosome to Golgi transport
Bcin08g02870	50.6166	59.8531	241.152	210.889	2.79146	6.70913	48.0789	4.09416e-12	2.8812e-11
Bcin08g03170	97.8846	113.777	391.746	348.951	2.58011	7.58091	62.6487	2.47064e-15	2.64839e-14	Bcehd3	3-hydroxyisobutyryl-CoA hydrolase
Bcin08g03200	39.8915	36.2613	103.057	79.3901	2.02994	5.5401	40.5996	1.86842e-10	1.06127e-09	Bcyml6	mitochondrial ribosomal protein of large subunit
Bcin08g03210	53.0916	62.412	198.333	213.229	2.6166	6.49852	79.4505	4.94455e-19	8.60275e-18	Bcmrpl35	mitochondrial ribosomal protein of large subunit
Bcin08g03320	51.6842	35.0755	3477.72	1536.89	6.59503	9.48608	193.751	4.82681e-44	8.80426e-42		conserved fungal secreted GPI-anchored protein
Bcin08g03420	26.934	45.3735	207.368	138.747	3.04342	6.0888	47.9417	4.39072e-12	3.07459e-11
Bcin08g03490	107.445	70.2759	664.07	259.744	3.1087	7.42263	50.7231	1.06359e-12	8.09427e-12	Bcldb19	alpha-arrestin involved in ubiquitin-dependent endocytosis
Bcin08g03530	108.658	202.964	770.089	648.933	3.02462	8.42527	54.3823	1.65045e-13	1.38464e-12
Bcin08g03610	115.744	69.6517	255.86	174.704	2.01783	6.87278	35.8538	2.12695e-09	1.04946e-08	Bccox4	subunit IV of cytochrome c oxidase
Bcin08g03710	141.707	141.738	743.634	611.492	3.00939	8.20418	65.5385	5.6991e-16	6.56994e-15	Bcnde2	external NADH dehydrogenase 2
Bcin08g03880	3.39709	3.37025	10.391	12.328	2.5164	2.49968	22.5237	2.07565e-06	6.69525e-06	Bcaba3	protein of unknown function in ABA cluster
Bcin08g04020	137.485	103.354	380.301	230.465	2.07185	6.85663	15.264	9.34832e-05	0.000229826
Bcin08g04150	138.358	219.253	872.493	951.197	3.13102	8.52332	77.3222	1.45221e-18	2.40103e-17	Bcrrp5	RNA binding protein involved in synthesis of both 18S and 5.8S rRNAs
Bcin08g04170	267.302	294.584	967.016	919.521	2.52726	8.80428	68.3143	1.39404e-16	1.7556e-15	Bctif3	translation initiation factor eIF-4B
Bcin08g04270	54.7416	86.3781	464.684	443.066	3.48859	7.32386	94.6107	2.31765e-22	5.94339e-21	Bcspb1	S-adenosyl-L-methionine-dependent methyltransferase involved in rRNA processing and 60S ribosomal subunit maturation
Bcin08g04500	64.6902	79.7001	198.282	235.317	2.37037	6.72697	59.1426	1.46648e-14	1.41747e-13
Bcin08g04540	315.201	264.127	817.124	631.868	2.10673	8.52427	45.9181	1.23299e-11	8.12107e-11	Bcpdb1	E1 beta subunit of pyruvate dehydrogenase (PDH) complex
Bcin08g04600	10.531	15.4158	41.2126	49.1979	2.56117	4.26703	37.025	1.16624e-09	5.9679e-09
Bcin08g04610	9.26919	15.0413	29.3659	40.066	2.27961	3.75265	35.7136	2.2856e-09	1.12284e-08
Bcin08g04670	23.1002	21.0328	81.6723	68.8314	2.55045	4.91972	53.0063	3.32477e-13	2.6857e-12
Bcin08g04720	0.0970596	0	2.96169	1.541	6.05261	-0.345223	43.2623	4.78722e-11	2.91695e-10		Botrytis-specific small protein of unknown function
Bcin08g04730	68.5726	77.8901	209.326	258.146	2.44752	6.71489	45.2817	1.70633e-11	1.10331e-10	Bcfbp1	fructose-1,6-bisphosphatase, key regulatory enzyme in gluconeogenesis pathway
Bcin08g04770	53.5284	69.5893	166.808	181.153	2.26052	6.48629	47.7264	4.90051e-12	3.40835e-11	Bcrib3	3,4-dihydroxy-2-butanone-4-phosphate synthase, required for riboflavin biosynthesis from ribulose-5-phosphate
Bcin08g04880	4.41621	3.68231	20.0792	22.2589	3.15552	5.20319	73.9899	7.85168e-18	1.18393e-16
Bcin08g04930	6.30887	7.17737	6.07397	59.6425	2.60505	3.95739	14.9377	0.000111119	0.00026984
Bcin08g05000	5.43534	5.2426	46.132	42.6344	3.85093	4.18925	81.2924	1.94672e-19	3.58559e-18
Bcin08g05010	116.132	321.858	693.035	558.641	2.41058	9.00948	24.3496	8.03438e-07	2.74255e-06
Bcin08g05130	26.934	20.7208	55.8203	57.6449	2.03802	5.22277	44.468	2.58555e-11	1.63352e-10
Bcin08g05160	158.353	198.907	491.59	477.197	2.21285	8.02326	48.459	3.37268e-12	2.40338e-11
Bcin08g05220	88.1301	140.864	266.502	368.813	2.28538	7.28387	30.048	4.21478e-08	1.71272e-07
Bcin08g05230	20.2369	31.3932	84.2826	60.6698	2.27171	5.07457	32.526	1.17608e-08	5.20558e-08	Bcmrpl51	mitochondrial ribosomal protein of large subunit
Bcin08g05250	39.2606	53.0502	305.706	195.593	3.20746	6.70158	61.4144	4.62408e-15	4.82415e-14	Bcmrt4	protein involved in mRNA turnover and ribosome assembly
Bcin08g05360	1.16472	2.12201	2.25891	6.6206	2.0827	1.34385	21.8115	3.00789e-06	9.45684e-06
Bcin08g05540	44.0165	76.3298	842.675	761.54	4.59066	8.52679	99.1301	2.36442e-23	6.75234e-22	CND1	calcineurin-dependent gene of unknown function
Bcin08g05590	64.7388	81.8845	454.995	458.02	3.39293	7.43298	69.9797	5.99168e-17	7.84258e-16	Bcsqt1	protein involved in 60S ribosomal subunit assembly or modification
Bcin08g05600	93.614	211.264	788.06	599.164	3.01801	9.01938	44.0655	3.17568e-11	1.98309e-10
Bcin08g05850	42.9003	56.5452	118.116	111.523	2.00553	5.64697	38.6702	5.018e-10	2.70231e-09	Bcpus4	pseudouridine synthase
Bcin08g05890	47.6077	109.595	613.119	622.279	3.77857	7.68691	72.7457	1.47481e-17	2.11658e-16	Bcebp2	required for 25S rRNA maturation and 60S ribosomal subunit assembly
Bcin08g05970	14.9472	13.6058	228.652	207.236	4.7123	5.99517	144.157	3.28236e-33	2.3346e-31
Bcin08g06040	97.6905	312.185	550.673	572.168	2.33756	8.50032	24.0626	9.32555e-07	3.15473e-06	Bcagc1	mitochondrial amino acid transporter, acts as glutamate uniporter and aspartate-glutamate exchanger
Bcin08g06090	36.0091	45.9352	148.185	128.93	2.52812	5.82487	47.815	4.68403e-12	3.26583e-11
Bcin08g06110	27.9046	27.6485	35.3897	247.131	2.73731	5.46578	20.8645	4.92943e-06	1.49496e-05
Bcin08g06260	5.43534	6.17878	13.2523	16.8369	2.1367	3.12515	36.8488	1.27656e-09	6.50299e-09	Bccox16	mitochondrial inner membrane protein
Bcin08g06490	3.10591	4.1816	16.465	25.3409	3.27274	4.35517	75.0327	4.62991e-18	7.0852e-17
Bcin08g06710	4.41621	6.17878	106.822	181.553	5.51465	5.45555	162.766	2.81457e-37	2.72051e-35
Bcin08g06780	177.522	190.232	588.824	461.558	2.31312	7.95462	45.1144	1.85853e-11	1.19421e-10
Bcin08g06850	43.5312	95.9896	346.969	238.684	2.88241	6.78088	37.9479	7.26579e-10	3.81294e-09
Bcin08g07040	409.543	1065.43	1959.08	1994.46	2.22401	10.4794	22.9341	1.67654e-06	5.49337e-06
Bcin09g00020	1.01913	0.936179	3.41347	3.70982	2.64204	0.87503	21.011	4.56663e-06	1.3939e-05
Bcin09g00070	16.1119	20.3463	80.4173	75.7944	2.88496	4.98647	64.9596	7.64479e-16	8.68893e-15
Bcin09g00150	66.6314	159.899	641.431	892.411	3.5897	7.87835	84.539	3.76705e-20	7.68981e-19	Bchxt1	hexose transporter
Bcin09g00280	139.814	221.999	1131.16	701.498	3.17028	8.54228	53.6221	2.43016e-13	1.99729e-12
Bcin09g00320	26.109	75.144	360.673	491.408	3.90168	6.86815	54.4374	1.60476e-13	1.34931e-12
Bcin09g00360	1.11619	2.55889	7.9815	5.82156	2.9494	1.09584	12.2086	0.000475698	0.00104439		Botrytis-specific protein of unknown function
Bcin09g00570	5.62946	11.1717	142.613	551.165	5.95943	6.44505	162.911	2.61621e-37	2.55058e-35		conserved fungal protein of unknown function
Bcin09g00580	4.0765	5.05537	11.7966	13.07	2.22643	2.26554	31.7059	1.79381e-08	7.71045e-08		2-dehydropantoate 2-reductase
Bcin09g00590	34.6017	33.3904	78.7106	86.1248	2.05866	5.89362	27.1562	1.87662e-07	7.0026e-07		glutamine synthetase
Bcin09g00650	44.6959	65.1581	185.582	180.183	2.51106	6.45572	56.9575	4.45333e-14	4.02902e-13	Bccit3	dual specificity mitochondrial citrate and methylcitrate synthase
Bcin09g00730	0.242649	0	2.00792	3.3103	5.67908	-0.127117	14.4391	0.000144763	0.000344875		siderophore iron transporter mirB
Bcin09g00740	1.55295	0.936179	6.22456	5.53619	3.02759	1.85205	40.821	1.66833e-10	9.53847e-10
Bcin09g00770	28.9238	24.5903	172.732	126.762	3.26304	5.70757	88.4737	5.15157e-21	1.15137e-19
Bcin09g00790	8.2986	7.61426	22.2378	20.775	2.23133	3.407	27.7587	1.3743e-07	5.21016e-07
Bcin09g00810	0.922066	0.499296	2.6103	1.94052	2.48912	0.508611	10.9925	0.000914813	0.00190597
Bcin09g00870	206.591	340.208	1534	1282	3.12337	9.1709	58.2254	2.33743e-14	2.19188e-13	Bcnew1	ATP binding cassette protein, involved in poly(A)+-mRNA export from nucleus
Bcin09g00880	16.3545	9.42421	105.316	57.4166	3.4456	4.80717	63.8984	1.31005e-15	1.44119e-14		conserved fungal protein of unknown function
Bcin09g00890	3.49415	8.55044	22.4385	26.2541	2.88561	2.84934	9.04771	0.00263024	0.00503989		Botrytis-specific protein of unknown function
Bcin09g00910	5.09563	4.1816	14.708	19.9759	2.67896	3.7457	24.2888	8.2919e-07	2.82704e-06
Bcin09g01000	49.3063	63.473	441.392	264.596	3.39905	6.94264	68.6604	1.16967e-16	1.48962e-15	Bcnop13	nucleolar protein in preribosomal complexes, contains RNA recognition motif (RRM)
Bcin09g01030	0.727947	0.811355	3.91545	2.85371	2.99363	0.433724	17.8963	2.33276e-05	6.32633e-05
Bcin09g01040	10.531	24.2783	113.799	229.153	4.07337	5.75368	86.0704	1.73644e-20	3.70518e-19
Bcin09g01200	7.23094	18.8484	40.1083	39.4382	2.54472	4.09921	28.1732	1.10931e-07	4.25695e-07	Bcltp1	protein phosphotyrosine phosphatase
Bcin09g01300	16.0634	17.6626	135.485	121.625	3.72725	5.61382	122.907	1.46115e-28	6.94135e-27
Bcin09g01320	65.2241	47.6827	437.225	369.27	3.62341	7.45569	72.79	1.44203e-17	2.07279e-16
Bcin09g01340	57.7019	53.6119	149.038	144.055	2.17604	6.24811	55.9963	7.2606e-14	6.40985e-13
Bcin09g01390	45.7151	49.9296	221.374	141.316	2.68168	6.35502	50.4822	1.20251e-12	9.06609e-12	Bcutp15	nucleolar component of SSU processome
Bcin09g01480	0.776477	0.998591	2.5099	2.51126	2.26169	-0.0981117	12.9744	0.000315786	0.000713532		Botrytis-specific protein of unknown function
Bcin09g01530	29.2635	40.5678	129.009	77.5637	2.27924	5.47004	20.9548	4.70237e-06	1.43106e-05	Bctes1	peroxisomal acyl-CoA thioesterase, involved in fatty acid oxidation
Bcin09g01580	197.274	137.369	464.433	418.353	2.19725	7.24351	26.3843	2.7981e-07	1.02176e-06		Botrytis-specific protein of unknown function
Bcin09g01660	1.06766	2.68371	2.25891	9.18893	2.23445	1.51619	16.7774	4.20307e-05	0.00010902		Botrytis-specific protein of unknown function
Bcin09g01710	1.98972	2.37165	6.07397	5.87863	2.23692	1.82982	30.0749	4.15667e-08	1.69032e-07
Bcin09g01740	10.3368	10.3604	30.3698	46.23	2.63245	4.09971	65.9312	4.66935e-16	5.47777e-15
Bcin09g01930	219.986	230.799	766.424	727.353	2.50496	8.35385	68.3105	1.39677e-16	1.75708e-15	Bcpdh1	2-methylcitrate dehydratase, mitochondrial protein that participates in respiration
Bcin09g02000	45.7636	60.3524	138.798	135.551	2.13915	5.74892	36.5126	1.51683e-09	7.64433e-09	Bchis7	imidazole glycerol phosphate synthase, catalyzes fifth step of histidine biosynthesis
Bcin09g02080	3.83385	3.93195	14.2563	11.4719	2.54645	2.62419	31.2222	2.30118e-08	9.7432e-08
Bcin09g02180	56.9255	70.6503	398.974	370.868	3.35769	7.10683	90.2757	2.07184e-21	4.89153e-20	Bctsr1	protein required for processing of 20S pre-rRNA in cytoplasm
Bcin09g02190	46.346	55.5466	206.063	170.652	2.67038	6.31035	65.0112	7.44718e-16	8.49851e-15	Bcutp7	nucleolar component of SSU processome
Bcin09g02210	36.4459	77.3908	244.013	276.41	2.98689	6.50522	55.055	1.17203e-13	1.00413e-12	Bcade12	adenylosuccinate synthase, catalyzes first step in synthesis of adenosine monophosphate from inosine 5'monophosphate
Bcin09g02270	114.288	135.434	769.888	549.624	3.20864	7.98536	64.5893	9.22569e-16	1.03403e-14
Bcin09g02350	20.431	13.6682	46.9352	54.5058	2.3765	4.21562	47.4985	5.50458e-12	3.79581e-11
Bcin09g02490	334.564	407.612	1094.37	879.683	2.15636	9.16191	36.3564	1.64339e-09	8.23443e-09
Bcin09g02600	50.2283	109.907	279.302	265.052	2.57016	6.89815	35.4255	2.64988e-09	1.28893e-08	Bcmge1	mitochondrial matrix cochaperone
Bcin09g02670	105.552	123.264	303.347	300.895	2.18438	7.27309	45.761	1.33595e-11	8.76351e-11	Bcatp5	subunit 5 of stator stalk of mitochondrial F1F0 ATP synthase
Bcin09g02710	1.69854	0.62412	2.91149	5.13667	2.59605	0.88787	15.519	8.16804e-05	0.000203195
Bcin09g02820	95.5552	103.604	1192.86	986.184	4.23347	8.6715	146.77	8.8088e-34	6.42701e-32	Bcrcn1	calcipressin, regulator of calcineurin
Bcin09g02840	25.8179	21.969	74.6948	48.0564	2.14142	5.0864	37.5329	8.98828e-10	4.65637e-09	Bcrrg9
Bcin09g03080	6.79417	14.4796	14.6578	66.0348	2.49554	5.19678	33.4835	7.18696e-09	3.28526e-08
Bcin09g03110	8.20154	5.30502	22.288	75.8515	3.47292	4.15351	42.3312	7.70521e-11	4.60805e-10
Bcin09g03120	15.5295	10.7349	60.1875	64.8933	3.03516	4.80443	87.251	9.55892e-21	2.08691e-19
Bcin09g03220	172.329	145.67	830.276	763.024	3.10443	8.56391	91.1102	1.35886e-21	3.24891e-20	Bcfum1	fumarase, converts fumaric acid to L-malic acid in TCA cycle
Bcin09g03410	223.965	176.064	542.792	438.329	2.07989	8.28867	46.1831	1.07704e-11	7.13545e-11	Bcsub2	component of TREX complex required for nuclear mRNA export
Bcin09g03450	0.291179	0.374472	0.401585	1.48393	2.22357	0.759095	7.13418	0.0075628	0.0132437
Bcin09g03540	17.7134	17.6002	66.9642	51.3667	2.55277	5.09284	45.0901	1.88173e-11	1.20775e-10		AMP-dependent synthetase/ligase
Bcin09g03550	233.234	404.617	1153.95	1230.23	2.72669	9.13107	59.7178	1.09484e-14	1.07854e-13	Bcrpl14	ribosomal protein L14
Bcin09g03560	123.46	125.261	510.615	554.418	2.88192	7.89503	79.7309	4.29036e-19	7.55758e-18	Bcegd2	alpha subunit of nascent polypeptide-associated complex (NAC), involved in protein sorting and translocation
Bcin09g03630	5.43534	5.7419	97.0831	92.1747	4.80967	4.76542	76.4013	2.31494e-18	3.73461e-17
Bcin09g03710	91.3331	137.369	443.651	447.689	2.77607	7.75148	67.8115	1.79893e-16	2.23677e-15	Bcade4	phosphoribosylpyrophosphate amidotransferase (PRPPAT), catalyzes first step of purine nucleotide biosynthesis
Bcin09g03840	0.339709	1.43547	16.0634	30.82	5.4887	2.77869	57.7732	2.94157e-14	2.72005e-13
Bcin09g03850	1.35883	1.49789	3.81505	5.53619	2.45675	1.30166	33.4564	7.28803e-09	3.32877e-08
Bcin09g03950	56.6828	55.9835	301.54	221.391	2.95544	6.45302	55.4461	9.60572e-14	8.34981e-13
Bcin09g04040	1.84413	1.37306	4.91941	8.78941	2.76969	1.548	39.0867	4.05389e-10	2.19672e-09
Bcin09g04070	23.5855	22.8428	63.6512	58.1585	2.16766	4.94886	48.9225	2.66277e-12	1.91804e-11
Bcin09g04130	24.2164	33.0783	75.1465	61.8113	2.05613	4.96264	35.0907	3.14694e-09	1.50928e-08
Bcin09g04340	33.437	63.6602	133.226	141.943	2.31278	5.92002	35.1601	3.03683e-09	1.46018e-08
Bcin09g04650	26.5458	37.1975	105.667	90.9761	2.42464	5.4565	50.0549	1.49504e-12	1.11233e-11	Bcrsm18	mitochondrial ribosomal protein of small subunit
Bcin09g04660	29.8458	32.6415	143.567	82.9287	2.58455	5.69607	35.4086	2.67302e-09	1.29739e-08
Bcin09g04950	75.6094	234.17	468.7	652.985	2.78742	8.26279	34.3969	4.49442e-09	2.11165e-08
Bcin09g05080	16.7913	13.4186	34.3857	39.8377	2.06977	4.09206	32.357	1.28292e-08	5.63655e-08
Bcin09g05210	27.7105	24.9648	228.401	272.015	4.02205	6.11097	126.814	2.04055e-29	1.09367e-27	Bip1	bZIP transcription factor
Bcin09g05270	3.54268	4.43125	23.3923	24.4277	3.37223	3.12712	73.4116	1.05247e-17	1.5541e-16
Bcin09g05280	49.646	257.699	505.143	547.055	2.74864	8.31121	21.6403	3.28873e-06	1.02826e-05
Bcin09g05590	391.247	387.828	1987.64	1999.71	3.13738	9.93795	87.1975	9.82069e-21	2.13993e-19	Bcrpl10	ribosomal 60S subunit protein L10
Bcin09g05600	138.747	155.281	653.479	535.926	2.78581	8.1842	65.6015	5.51955e-16	6.38247e-15	Bcrpl30	ribosomal 60S subunit protein L30
Bcin09g05760	3146.04	2418.78	13142.4	10178.4	2.85804	12.4878	54.4817	1.56905e-13	1.32125e-12	EF1a
Bcin09g05800	14.9957	24.3407	49.2443	52.9077	2.17097	4.89615	40.1604	2.33946e-10	1.31235e-09	Bcbna6	quinolinate phosphoribosyl transferase, required for biosynthesis of NAD from tryptophan via kynurenine
Bcin09g05820	22.7605	27.1492	83.8308	79.8467	2.49389	5.06327	63.3602	1.72163e-15	1.87753e-14	Bcatp12	assembly factor for mitochondrial F1F0 ATP synthase
Bcin09g06050	4.75592	5.7419	8.68427	18.8915	2.10802	2.32698	15.9747	6.41963e-05	0.000162089
Bcin09g06110	166.312	125.885	468.599	481.534	2.48965	8.14385	53.8707	2.14132e-13	1.77278e-12
Bcin09g06250	82.6463	152.098	455.799	405.512	2.69032	7.80672	46.1467	1.0972e-11	7.26049e-11	Bctif11	translation initiation factor eIF1A
Bcin09g06320	3.05738	6.17878	32.3276	35.2718	3.62051	3.2514	20.0207	7.66092e-06	2.24798e-05		Botrytis-specific protein of unknown function
Bcin09g06330	48.6754	63.9723	104.161	166.257	2.01169	5.81006	39.0648	4.09972e-10	2.2173e-09
Bcin09g06360	0	0	0.552179	0.456593	6.66148	-2.22804	18.8943	1.38165e-05	3.89265e-05		PKS-like enzyme, partial
Bcin09g06410	80.8506	105.164	300.335	386.963	2.66478	7.34696	75.7498	3.21976e-18	5.07134e-17
Bcin09g06450	114.919	240.161	432.457	745.73	2.54063	8.27559	45.3273	1.66709e-11	1.07917e-10
Bcin09g06480	342.378	269.744	1447.71	1055.41	2.81864	9.21901	67.1751	2.48435e-16	3.03735e-15
Bcin09g06660	1.65001	2.12201	7.27872	14.5539	3.2365	1.90473	19.3985	1.0609e-05	3.04203e-05		cytochrome P450
Bcin09g06680	3.54268	3.86954	21.4346	114.034	4.60628	4.10459	58.8057	1.74033e-14	1.66087e-13		cytochrome P450
Bcin09g06690	4.70739	5.36743	6.77674	31.1054	2.38506	2.65458	21.5433	3.45933e-06	1.07892e-05		MFS multidrug transporter
Bcin09g06700	2.03825	1.18583	2.5099	13.07	2.7832	1.87635	14.6814	0.000127296	0.000306231		Botrytis-specific protein of unknown function
Bcin09g06710	5.19269	5.11778	16.465	81.5589	3.80045	4.18239	37.3793	9.72477e-10	5.01036e-09		cytochrome P450
Bcin09g06840	14.656	15.0413	34.5865	292.676	3.84146	5.48367	28.8659	7.75664e-08	3.03424e-07
Bcin09g06960	38.7268	38.7578	128.658	112.493	2.41355	5.80535	62.6515	2.46721e-15	2.64721e-14
Bcin09g06980	2.13531	3.86954	4.21664	11.7002	2.08032	2.46188	21.9875	2.74427e-06	8.67626e-06
Bcin10g00050	0.0485298	0.062412	0.401585	0.97026	4.18479	0.038415	17.0073	3.72372e-05	9.78201e-05		Botrytis-specific protein of unknown function
Bcin10g00060	3.15444	6.17878	124.893	127.161	5.60167	5.6844	141.19	1.46203e-32	9.90067e-31	Bcmcr1	mitochondrial NADH-cytochrome b5 reductase involved in ergosterol biosynthesis
Bcin10g00130	39.94	66.968	132.021	117.972	2.05199	6.57154	33.3149	7.83785e-09	3.55977e-08		SET domain-containing protein, protein lysine-methyltransferase
Bcin10g00140	1.7956	2.55889	128.357	140.174	6.69679	5.1235	28.2547	1.06353e-07	4.09245e-07		short chain dehydrogenase/reductase
Bcin10g00150	0.630887	0.873767	60.1373	89.6634	7.38435	4.23989	200.752	1.43135e-45	3.06936e-43		chlorohydrolase family protein
Bcin10g00400	87.0139	159.275	399.978	445.235	2.58885	7.49682	54.1287	1.87774e-13	1.56487e-12	Bckri1	nucleolar protein required for 40S ribosome biogenesis
Bcin10g00440	75.5124	96.5513	259.524	216.996	2.19022	7.02917	25.7442	3.89787e-07	1.39057e-06
Bcin10g00480	48.0445	24.091	110.737	83.4994	2.25597	6.14232	42.2173	8.1676e-11	4.86619e-10
Bcin10g00490	58.4784	63.5978	172.782	156.497	2.22346	6.49589	51.0569	8.9728e-13	6.89357e-12
Bcin10g00780	105.261	114.526	226.293	321.67	2.07264	7.02355	58.8971	1.6614e-14	1.59092e-13
Bcin10g00950	5.58093	7.23979	36.1928	57.3024	3.61374	3.95101	83.9154	5.16408e-20	1.02999e-18
Bcin10g01080	12.4722	13.5434	74.6446	54.8482	3.11458	5.08485	48.161	3.92611e-12	2.77156e-11		GMC oxidoreductase
Bcin10g01090	10.5795	12.2952	45.2285	37.7831	2.61747	4.03388	43.3563	4.56262e-11	2.78912e-10		Ap4A phosphorylase II
Bcin10g01100	2.2809	3.24542	7.37912	6.44938	2.10138	2.70041	26.7143	2.35869e-07	8.70291e-07
Bcin10g01180	119.626	181.307	1175.74	1192.39	3.7576	8.7626	98.2585	3.67177e-23	1.02782e-21	Bcarb1	ABC family protein involved in 40S and 60S ribosome biogenesis
Bcin10g01260	301.904	257.699	1123.18	1098.28	2.77156	8.97961	88.7006	4.59336e-21	1.03068e-19
Bcin10g01470	1.94119	2.55889	4.81902	8.73234	2.33393	1.38306	14.497	0.000140379	0.000335209
Bcin10g01500	85.3154	64.2843	1594.49	965.979	4.88949	8.68852	111.143	5.50571e-26	2.00206e-24
Bcin10g01520	45.4239	65.0333	207.368	187.146	2.62045	6.49832	52.5167	4.26599e-13	3.38555e-12	Bcelp3	histone H3 acetyltransferase
Bcin10g01530	49.1607	59.9155	279.403	230.522	3.03407	6.81379	67.3102	2.31976e-16	2.84844e-15
Bcin10g01550	215.763	127.008	529.238	453.111	2.34126	9.19335	42.6823	6.43925e-11	3.87967e-10
Bcin10g01570	13.9766	16.1023	83.3288	73.2832	3.18917	4.83559	73.8443	8.45289e-18	1.26614e-16		NAD(P)-binding Rossmann-fold containing protein
Bcin10g01580	14.0736	22.2187	46.4332	75.0525	2.50353	4.4715	58.0573	2.5459e-14	2.3775e-13		Zn2Cys6 transcription factor
Bcin10g01590	28.3899	48.4941	441.342	378.915	4.20374	6.88999	106.364	6.13741e-25	2.04141e-23		conserved fungal protein of unknown function
Bcin10g01660	2.7662	13.481	50.3487	64.9503	3.66034	4.37801	28.7403	8.27653e-08	3.22534e-07
Bcin10g01900	1.40736	2.80854	28.5627	36.0708	4.73212	3.28253	90.7306	1.64631e-21	3.91136e-20
Bcin10g01980	14.3163	19.4101	57.4768	61.0693	2.62797	4.87701	37.7243	8.14827e-10	4.24649e-09
Bcin10g02270	15.3839	22.1562	140.153	92.403	3.44943	5.23498	56.0188	7.17803e-14	6.34191e-13	Bcgst12	glutathione S-transferase
Bcin10g02320	20.4796	25.2768	71.4319	54.3916	2.25412	4.93229	37.568	8.82802e-10	4.57754e-09
Bcin10g02330	75.9006	75.7057	281.912	222.703	2.51003	7.05758	59.5697	1.18036e-14	1.15774e-13	Bcrpo26	RNA polymerase subunit ABC23
Bcin10g02410	22.6634	26.0882	60.6895	55.1336	2.01652	4.79927	40.56	1.90667e-10	1.08137e-09	Bcefg1	protein required for maturation of 18S rRNA
Bcin10g02470	29.1179	38.2585	76.8031	92.403	2.10849	5.61396	51.6817	6.52677e-13	5.10099e-12		histone H4 deacetylase
Bcin10g02480	3.44562	5.86672	14.457	15.4671	2.48349	3.025	36.321	1.6735e-09	8.37788e-09
Bcin10g02670	0.922066	2.74613	5.92337	9.07478	2.81138	1.6753	19.1563	1.2044e-05	3.41796e-05		Botrytis-specific protein of unknown function
Bcin10g02840	35.3782	63.2233	124.642	127.96	2.13274	5.92108	32.9004	9.70048e-09	4.35328e-08
Bcin10g03090	83.0345	63.0361	213.693	193.824	2.26841	6.65401	57.7218	3.01938e-14	2.78972e-13	Bchem1	5-aminolevulinate synthase, catalyzes first step in heme biosynthetic pathway
Bcin10g03290	61.4873	80.9483	202.85	278.75	2.51976	7.06854	72.7894	1.44247e-17	2.07279e-16
Bcin10g03330	21.9355	22.0938	53.3606	62.1537	2.16758	4.90917	45.9199	1.23185e-11	8.1183e-11	Bcmss51	translational activator for mitochondrial COX1 mRNA
Bcin10g03400	39.6488	83.8193	171.828	176.759	2.33675	6.52834	36.8084	1.30329e-09	6.6272e-09	Bcrbg1	member of DRG family of GTP-binding proteins, associates with translating ribosomes
Bcin10g03550	80.9477	125.386	241.352	426.629	2.43834	7.36155	59.4498	1.25453e-14	1.22411e-13
Bcin10g03570	3.63974	6.8029	51.2522	38.3538	3.93476	4.21259	53.7505	2.27634e-13	1.87632e-12		Botrytis-specific protein of unknown function
Bcin10g03580	192.712	295.146	1161.63	700.813	2.71998	8.87328	41.5259	1.16322e-10	6.80189e-10	Bcrpl29	ribosomal 60S subunit protein L29
Bcin10g03590	28.2929	54.6105	377.49	246.731	3.70563	7.16271	60.3665	7.87422e-15	7.90147e-14		peroxisomal carrier protein
Bcin10g03630	141.61	161.21	1200.14	1061.58	3.67823	8.53328	116.2	4.29719e-27	1.7356e-25	Bcclu1	subunit of eukaryotic translation initiation factor 3 (eIF3)
Bcin10g03690	2.2809	3.93195	40.2087	32.7035	4.34285	3.52901	75.1402	4.3844e-18	6.7552e-17
Bcin10g03820	360.528	358.682	1042.61	1524.56	2.58696	9.17188	80.0611	3.63006e-19	6.46493e-18	Bcrpg1	eIF3a subunit of eukaryotic translation initiation factor 3 (eIF3)
Bcin10g03830	2.23237	1.18583	5.07001	9.81675	2.79072	1.64861	28.3766	9.9864e-08	3.86107e-07
Bcin10g03900	90.7993	213.511	390.842	379.942	2.18602	7.60506	19.1726	1.19414e-05	3.39394e-05
Bcin10g03950	74.8815	112.903	642.385	685.517	3.59679	7.847	98.5201	3.21748e-23	9.07394e-22	Bcutp10	nucleolar component of SSU processome
Bcin10g04050	77.8418	172.631	538.676	631.183	3.04867	7.77956	57.2034	3.92986e-14	3.58567e-13	Bcdrs1	nucleolar DEAD-box protein required for ribosome assembly and function
Bcin10g04070	55.1784	62.9113	171.527	146.852	2.20679	6.63823	51.0489	9.00954e-13	6.9171e-12
Bcin10g04220	66.777	144.671	773.352	460.873	3.35302	8.02788	39.0106	4.21502e-10	2.27583e-09	Bctma19
Bcin10g04290	175.144	211.577	994.675	885.448	3.08234	8.64684	83.5096	6.34079e-20	1.24493e-18
Bcin10g04300	122.829	286.096	758.694	826.49	2.82719	8.46128	48.017	4.22537e-12	2.96984e-11
Bcin10g04450	4.85298	10.3604	48.6419	50.2252	3.52514	5.26888	64.6387	8.99695e-16	1.01039e-14
Bcin10g04550	109.144	167.389	1279.7	946.061	3.82407	8.55323	88.7684	4.4386e-21	1.00192e-19	Bcnop1	histone glutamine methyltransferase, modifies H2A at Q105 in nucleolus
Bcin10g04590	215.861	282.477	1226.44	1017.52	2.96543	9.03595	73.8038	8.62818e-18	1.28898e-16
Bcin10g04610	211.25	328.349	1080.36	1396.66	2.99315	9.1906	82.7147	9.47933e-20	1.80779e-18
Bcin10g04630	31.1076	43.4387	60.5389	122.139	2.02673	5.80527	15.6868	7.47424e-05	0.000186963
Bcin10g04810	8.73536	30.8315	44.2747	68.546	2.34711	4.19516	18.5007	1.69842e-05	4.7158e-05
Bcin10g05000	50.1798	77.7653	263.841	189.943	2.62138	6.73634	39.1316	3.96181e-10	2.15197e-09
Bcin10g05010	2.13531	3.49507	9.48744	7.36256	2.3628	1.90966	22.6338	1.96008e-06	6.34416e-06
Bcin10g05060	44.2106	30.2698	43.1704	366.416	3.02951	6.08625	14.0585	0.000177216	0.000416919
Bcin10g05090	32.7576	32.8911	121.63	90.12	2.47004	5.99207	42.8226	5.99357e-11	3.62273e-10	Bcatp16	delta subunit of central stalk of mitochondrial F1F0 ATP synthase
Bcin10g05150	63.6226	78.6391	316.097	285.542	2.87821	7.0045	76.2813	2.46e-18	3.95375e-17	Bctif6	constituent of 66S pre-ribosomal particles
Bcin10g05230	82.0639	88.8746	243.561	195.821	2.1448	7.09149	45.4563	1.56086e-11	1.01505e-10	Bcuga1	gamma-aminobutyrate (GABA) transaminase, involved in 4-aminobutyrate and glutamate degradation pathways
Bcin10g05310	65.5638	84.0065	705.635	499.284	3.83739	7.65147	89.7847	2.65544e-21	6.16639e-20	Bcleu2	beta-isopropylmalate dehydrogenase (IMDH), catalyzes third step in leucine biosynthesis pathway
Bcin10g05370	63.1373	108.222	214.095	236.23	2.22209	7.25541	28.5678	9.04754e-08	3.51248e-07
Bcin10g05430	290.596	274.613	1389.63	1297.29	3.03868	9.26291	88.4136	5.31056e-21	1.18456e-19	Bcrps3	component of small (40S) ribosomal subunit
Bcin10g05640	161.216	228.615	642.887	400.09	2.21642	8.23262	29.6457	5.18687e-08	2.08008e-07	Bcbim1	microtubule plus end-tracking protein
Bcin10g05740	71.3873	58.3552	207.218	109.754	2.04859	6.40008	29.1329	6.75798e-08	2.66758e-07	Bcmdj2	constituent of mitochondrial import motor
Bcin10g05750	195.769	316.553	737.259	946.745	2.51324	8.34892	60.0842	9.08864e-15	9.05581e-14
Bcin10g05880	9.85155	16.1023	49.2945	55.0765	2.82657	4.3042	60.4744	7.45418e-15	7.52001e-14	Bcrcm1	rRNA m5C methyltransferase
Bcin10g05890	45.1327	76.3922	393.955	289.366	3.27352	7.03438	62.8306	2.2527e-15	2.42396e-14
Bcin10g06010	365.235	341.456	1669.39	1311.39	2.85781	9.42093	78.8533	6.68987e-19	1.1463e-17
Bcin10g06050	0.776477	1.99718	4.66842	5.25082	2.73486	2.62097	25.133	5.35097e-07	1.87466e-06
Bcin10g06070	21.3046	20.5959	47.7886	89.7205	2.39929	7.06912	45.5893	1.45838e-11	9.52238e-11
Bcin10g06140	0.339709	0.561708	1.20475	1.7693	2.52972	0.203236	7.08369	0.00777885	0.0135779
Bcin11g00010	1.50442	1.93477	12.9511	16.3803	3.87652	2.04093	55.5847	8.95197e-14	7.83575e-13
Bcin11g00020	2.18384	3.86954	7.12813	11.6431	2.39517	1.59168	19.2601	1.14065e-05	3.2509e-05
Bcin11g00130	72.9403	116.898	519.4	524.397	3.23263	7.57904	79.0071	6.18856e-19	1.06362e-17	Bcmak21	constituent of 66S pre-ribosomal particles
Bcin11g00320	138.31	161.522	379.698	377.945	2.1297	7.94455	50.0714	1.48249e-12	1.10444e-11
Bcin11g00330	126.711	146.294	428.139	347.353	2.31516	7.30133	46.1947	1.07066e-11	7.09738e-11	Bcerg13	3-hydroxy-3-methylglutaryl-CoA (HMG-CoA) synthase, involved in second step in mevalonate biosynthesis
Bcin11g00380	36.5429	40.4429	133.979	73.2832	2.1805	5.73355	30.604	3.16436e-08	1.31662e-07	Bcfmp30
Bcin11g00460	26.6429	40.1309	107.324	79.7896	2.26645	5.37807	32.5484	1.1626e-08	5.15199e-08	Bctrm8	subunit of tRNA methyltransferase complex
Bcin11g00750	362.857	324.355	989.053	1033.16	2.33307	8.87584	60.2614	8.30602e-15	8.29063e-14
Bcin11g00780	15.2384	11.9831	308.568	256.092	5.16585	6.47112	179.228	7.14339e-41	9.97341e-39
Bcin11g00810	3.30003	4.6809	39.7569	26.5965	3.8343	3.76683	59.0028	1.57448e-14	1.51281e-13
Bcin11g00930	28.6326	46.3721	153.355	222.646	3.09653	6.20414	93.6205	3.82211e-22	9.62679e-21	Bccir2	mitochondrial dehydrogenase
Bcin11g00970	62.5064	68.9028	396.916	298.954	3.15817	6.86625	87.5834	8.08006e-21	1.76746e-19
Bcin11g01020	50.7136	67.4049	133.427	191.255	2.20963	6.30819	30.8158	2.83725e-08	1.19059e-07
Bcin11g01050	64.5932	147.916	283.87	340.276	2.31757	7.83169	22.744	1.85085e-06	6.01126e-06
Bcin11g01060	149.617	214.822	612.216	456.193	2.25933	8.52526	22.7853	1.81142e-06	5.90016e-06
Bcin11g01290	19.5575	20.6584	85.8387	111.009	3.05658	5.61033	81.5557	1.70395e-19	3.15901e-18		conserved fungal protein of unknown function
Bcin11g01300	1.40736	1.80995	3.16248	5.02252	2.09028	0.954958	25.0989	5.44651e-07	1.90577e-06		Botrytis-specific protein of unknown function
Bcin11g01310	7.08535	4.6809	69.424	37.726	3.96804	4.03764	80.233	3.32766e-19	5.95451e-18		abhydrolase family protein
Bcin11g01350	11.4045	17.4753	43.1202	46.4013	2.41255	4.41866	44.7457	2.24364e-11	1.42788e-10	Bcbcs1	protein translocase and chaperone required for Complex III assembly
Bcin11g01570	67.5535	114.963	579.938	463.385	3.31396	7.50918	69.0713	9.49675e-17	1.22322e-15	Bcpuf6	Pumilio-homology domain proteinGag:GFP protein levels; co-sediments with the 60S ribosomal subunit and is required for its biogenesis [Source:SGD;Acc:S000002904]
Bcin11g01590	40.6194	68.029	219.968	155.47	2.62246	6.44479	35.8032	2.18289e-09	1.07332e-08
Bcin11g01810	21.3046	30.457	81.3711	80.9882	2.43408	5.77997	53.1298	3.12223e-13	2.53542e-12
Bcin11g02050	1.74707	1.68512	5.52179	4.05226	2.29579	2.18693	13.3469	0.000258854	0.000592587
Bcin11g02110	118.17	218.255	1168.31	820.726	3.34788	8.53009	54.5368	1.52563e-13	1.28841e-12	Bchmt1	nuclear SAM-dependent methyltransferase, modifies hnRNPs
Bcin11g02120	32.0297	34.5762	105.567	88.1224	2.32866	5.34013	50.8096	1.01775e-12	7.77163e-12	Bcbrf1	subunit of RNA polymerase III transcription initiation factor TFIIIB
Bcin11g02240	11.7442	10.7349	46.4332	30.5347	2.5707	4.16388	43.0042	5.46222e-11	3.31574e-10
Bcin11g02250	54.4019	76.205	465.537	372.637	3.42639	7.22617	73.1825	1.18201e-17	1.72705e-16	Bcnug1	GTPase that associates with nuclear 60S pre-ribosomes
Bcin11g02350	22.809	30.2698	143.416	99.6514	2.95857	5.5383	57.0745	4.19612e-14	3.8085e-13	Bcrrp1	nucleolar protein necessary for biogenesis of 60S ribosomal subunits and for processing of pre-rRNAs
Bcin11g02580	62.0211	69.7142	220.671	187.431	2.392	6.66607	54.3902	1.6438e-13	1.38009e-12	Bctim44	component of the TIM23 complex, mitochondrial import motor
Bcin11g02590	31.2532	44.0004	134.481	96.9689	2.36494	5.95873	33.3261	7.7931e-09	3.54229e-08
Bcin11g02610	82.0639	125.198	397.217	404.655	2.75725	7.63206	69.5903	7.29954e-17	9.4668e-16
Bcin11g02730	116.86	118.52	271.27	365.503	2.1989	6.83054	40.4068	2.06223e-10	1.16492e-09	Bcpio5	HAD-superfamily hydrolase
Bcin11g02750	13.2972	12.9193	41.2126	27.5097	2.15074	4.01323	24.3142	8.18315e-07	2.79081e-06	Bcdus4	dihydrouridine synthase
Bcin11g03010	14.3163	24.84	61.9946	76.4222	2.59422	4.83428	44.9045	2.06882e-11	1.32183e-10
Bcin11g03040	165.001	218.629	1033.38	1015.29	3.17858	8.78784	79.9865	3.76979e-19	6.70323e-18
Bcin11g03090	529.363	338.21	1235.93	842.985	2.06266	9.09904	34.4759	4.31558e-09	2.03354e-08	Bcfba1	fructose 1,6-bisphosphate aldolase, required for glycolysis and gluconeogenesis
Bcin11g03100	19.8487	23.2172	64.103	65.7494	2.37538	4.95782	61.6156	4.17507e-15	4.37184e-14
Bcin11g03130	70.9991	105.539	483.106	447.689	3.18744	7.39346	83.7977	5.4808e-20	1.08932e-18
Bcin11g03140	66.8741	70.0262	355.603	231.321	2.8612	6.81677	63.5218	1.586e-15	1.73631e-14	Bcrrp3	protein involved in rRNA processing
Bcin11g03280	213.725	276.859	1213.24	805.316	2.79437	8.92423	49.656	1.83211e-12	1.34454e-11
Bcin11g03330	22.1781	43.3139	276.591	203.298	3.73895	6.45387	68.0751	1.57386e-16	1.97326e-15
Bcin11g03340	1.55295	3.30783	8.23249	13.7549	2.96806	3.40154	48.1212	4.00674e-12	2.82495e-11		Botrytis-specific protein of unknown function
Bcin11g03520	356.209	340.02	1230.61	870.78	2.39146	9.20189	33.4489	7.31614e-09	3.33891e-08
Bcin11g03740	115.355	104.665	346.166	358.882	2.46093	7.47918	69.6708	7.00749e-17	9.11941e-16	Bcrli1	Fe-S protein, required for ribosome biogenesis and translation initiation/termination
Bcin11g03790	5.0471	6.05396	11.0436	17.693	2.12218	2.34539	11.9172	0.00055619	0.00120267		Botrytis-specific protein of unknown function
Bcin11g03800	2.66914	4.93054	25.601	46.8579	4.01236	3.40816	63.0558	2.00933e-15	2.17242e-14		Botrytis-specific protein of unknown function
Bcin11g04150	66.2917	74.8943	517.894	421.264	3.4935	7.27681	88.0506	6.38001e-21	1.41474e-19	Bcerb1	constituent of 66S pre-ribosomal particles
Bcin11g04320	52.0239	60.8517	171.928	168.882	2.37597	5.99544	60.7761	6.39508e-15	6.49793e-14	Bcdao2	D-amino acid oxidase
Bcin11g04340	3.49415	2.37165	3.06208	14.8963	2.13526	2.45909	12.3325	0.000445138	0.000981873
Bcin11g04380	26.6429	38.4458	377.992	319.558	4.11344	6.61619	43.3735	4.52277e-11	2.76625e-10
Bcin11g04410	131.855	301.699	889.36	1658.8	3.30962	8.88628	33.6713	6.52566e-09	3.00361e-08	Bchsp78	mitochondrial matrix chaperone
Bcin11g04420	300.497	210.391	879.219	724.556	2.444	8.639	51.8257	6.06513e-13	4.75333e-12	Bcefb1	translation elongation factor 1 beta
Bcin11g04450	2.03825	2.30924	4.76882	10.2733	2.50755	1.3997	24.7399	6.56109e-07	2.26563e-06
Bcin11g04460	26.5458	33.7025	239.846	270.189	3.84387	6.45236	113.098	2.05319e-26	7.63799e-25	BcatrA	ABC transporter
Bcin11g04480	57.1681	173.256	308.266	328.062	2.34901	7.33553	26.6482	2.4408e-07	8.97366e-07	Bcrpc10	RNA polymerase subunit ABC10-alpha
Bcin11g04490	26.9826	40.3181	93.3684	94.2294	2.28152	5.50262	46.6612	8.43844e-12	5.677e-11	Bcnpa3	member of conserved GPN-loop GTPase family, has a role in transport of RNA polymerase II to the nucleus
Bcin11g04570	77.3565	72.5851	315.294	304.719	2.83262	7.45037	72.5746	1.60834e-17	2.29366e-16
Bcin11g04630	77.9389	54.7977	150.895	165.23	2.04169	5.96098	31.9204	1.6062e-08	6.95958e-08		glyoxylate reductase
Bcin11g04640	13.9281	22.5307	33.0303	77.5067	2.30554	4.67077	37.3914	9.66486e-10	4.98631e-09	Bctrp4	anthranilate phosphoribosyl transferase, part of tryptophan biosynthetic pathway
Bcin11g04650	63.6226	33.0783	175.041	86.1248	2.22682	6.06095	31.8335	1.67968e-08	7.2474e-08		conserved fungal protein of unknown function
Bcin11g04690	18.0531	42.4401	67.0646	192.454	2.80528	5.72705	44.0756	3.15929e-11	1.97394e-10	Bcerg2	C-8 sterol isomerase, catalyzes an intermediate step in ergosterol biosynthesis
Bcin11g04770	9.17213	11.9831	33.3315	39.1528	2.56311	3.94593	46.1272	1.10819e-11	7.32827e-11	Bctrm11	catalytic subunit of S-adenosyl-L-methionine-dependent tRNA methyltransferase complex
Bcin11g04900	35.1356	76.4546	852.313	571.483	4.3568	7.64216	56.0668	7.00486e-14	6.2083e-13
Bcin11g05020	0	0	3.16248	2.34004	9.07392	-0.414181	12.183	0.000482262	0.00105757		Sclerotiniaceae-specific protein of unknown function
Bcin11g05160	314.522	294.896	1749.1	1112.49	3.03899	9.32083	49.2984	2.19846e-12	1.60093e-11	Bcsah1	S-adenosyl-L-homocysteine hydrolase, catabolizes S-adenosyl-L-homocysteine
Bcin11g05170	144.522	146.294	670.094	572.51	2.88142	7.9792	83.5344	6.26156e-20	1.23581e-18
Bcin11g05290	36.1547	36.9479	100.396	75.3949	2.04052	5.44138	37.8611	7.59647e-10	3.96989e-09	Bcdph5	methyltransferase required for synthesis of diphthamide (modified histidine residue of translation elongation factor 2)
Bcin11g05330	0	0.187236	1.00396	3.99519	5.36948	-0.393862	12.7278	0.000360253	0.000805416		partial MFS transporter
Bcin11g05340	56.3431	57.6062	259.323	378.858	3.24975	7.03216	54.497	1.55686e-13	1.31294e-12
Bcin11g05480	5.72652	4.80572	9.68823	16.4373	2.06248	2.91321	28.2	1.09405e-07	4.20265e-07
Bcin11g05580	43.4827	83.0703	109.783	206.722	2.08634	6.31156	42.4903	7.10332e-11	4.26388e-10	Bctys1	cytoplasmic tyrosyl-tRNA synthetase
Bcin11g05760	64.7388	65.3453	145.072	157.011	2.00607	6.22828	26.5455	2.57399e-07	9.44184e-07	Bcmcm4	helicase component of heterohexameric MCM2-7 complexes, which bind pre-replication complexes on DNA and melt DNA prior to replication
Bcin11g05900	345.435	295.021	1914.2	1352.83	3.14294	9.49107	79.1784	5.67463e-19	9.82763e-18
Bcin11g05920	169.806	307.192	1012.34	1231.49	3.06561	9.12135	66.3488	3.77791e-16	4.49731e-15
Bcin11g06260	77.308	108.035	277.796	265.109	2.34385	7.45781	48.9246	2.65991e-12	1.9172e-11
Bcin11g06270	55.5666	54.236	157.873	158.267	2.31934	6.44144	28.234	1.07499e-07	4.13224e-07
Bcin11g06380	2.37796	2.30924	5.1704	6.96304	2.14212	2.1738	21.4356	3.65912e-06	1.1359e-05
Bcin11g06390	0.582358	0.187236	4.11624	3.42445	4.32231	0.499907	12.3967	0.000430093	0.000950913
Bcin11g06560	0	0.124824	3.51387	31.3337	8.4543	2.52418	56.1657	6.66121e-14	5.9223e-13		conserved fungal protein of unknown function
Bcin12g00140	0.339709	0.31206	3.06208	6.96304	4.68608	0.375539	16.8313	4.08538e-05	0.000106382
Bcin12g00420	57.9931	84.8178	424.776	413.73	3.34085	7.35241	89.4824	3.09384e-21	7.15507e-20	Bcnmd3	protein involved in nuclear export of large ribosomal subunit
Bcin12g00560	7.95889	17.725	21.3342	38.1826	2.00669	3.53792	22.8848	1.72011e-06	5.62543e-06
Bcin12g00670	32.1753	28.8343	207.619	183.779	3.44064	6.12581	72.4258	1.73435e-17	2.45786e-16	Bcemw1	cell wall integrity protein
Bcin12g00760	6.55152	15.4158	100.697	112.322	4.06499	5.45672	62.361	2.85927e-15	3.03619e-14
Bcin12g00800	0.339709	0.249648	0.752971	0.799038	2.15402	-1.22013	7.05805	0.00789098	0.0137545		Botrytis-specific protein of unknown function
Bcin12g00940	143.697	171.009	573.262	366.473	2.31838	7.96994	37.5221	9.03811e-10	4.68004e-09
Bcin12g01020	6.11476	4.43125	63.4002	80.075	4.52553	7.89465	123.777	9.42557e-29	4.57484e-27	Bcoah1	oxaloacetate hydrolase
Bcin12g01040	82.6463	193.04	419.706	549.338	2.60599	7.80736	38.0645	6.84458e-10	3.6137e-09	Bcbms1	GTPase required for ribosomal subunit synthesis and rRNA processing
Bcin12g01140	43.3371	32.0797	122.232	75.5091	2.18898	5.30272	34.1035	5.22564e-09	2.43296e-08
Bcin12g01180	1.7956	2.55889	80.8189	51.3096	5.75562	4.19614	97.4941	5.40159e-23	1.48629e-21		conserved fungal integral membrane protein
Bcin12g01190	6.69711	8.30079	30.7212	16.4944	2.38275	3.63057	26.8519	2.19661e-07	8.1314e-07	Bcgpr1	G protein-coupled receptor, glucose receptor Git3
Bcin12g01260	43.9195	70.7127	127.553	172.82	2.17543	6.1233	51.1129	8.72053e-13	6.70887e-12
Bcin12g01300	235.903	192.166	1029.26	891.384	2.95057	8.84434	90.0549	2.31646e-21	5.43503e-20
Bcin12g01320	26.934	37.572	205.561	160.321	3.29161	6.08909	68.3553	1.36537e-16	1.72141e-15
Bcin12g01500	52.1695	68.029	340.594	286.055	3.16486	6.93927	80.9342	2.3336e-19	4.26344e-18	Bcurb1	nucleolar protein required for normal accumulation of 25S and 5.8S rRNAs
Bcin12g01790	59.6917	78.1398	208.573	212.658	2.38449	6.5208	45.7735	1.32748e-11	8.71296e-11	Bcsyo1	transport adaptor or symportin, facilitates nuclear coimport of 5S-rRNA binding proteins Rpl5p and Rpl11p
Bcin12g01810	46.6371	61.2885	289.141	230.351	3.03329	6.71817	68.6022	1.20468e-16	1.53076e-15	Bcdbp10	ATP-dependent RNA helicase of DEAD-box protein family, constituent of 66S pre-ribosomal particles
Bcin12g01820	45.3268	58.9169	206.415	173.277	2.65339	6.38687	55.6593	8.61862e-14	7.55566e-13	Bchca4	DEAD box RNA helicase, component of the SSU complex
Bcin12g01940	79.8315	108.347	357.561	223.388	2.40106	7.10638	38.2026	6.37673e-10	3.38089e-09	Bclia1	deoxyhypusine hydroxylase
Bcin12g02050	31.4473	52.6757	1282.16	876.601	5.45735	8.24863	119.284	9.07505e-28	3.87282e-26		zinc-containing alcohol dehydrogenase
Bcin12g02070	41.3959	51.8643	119.823	113.806	2.13014	5.91071	45.0971	1.87498e-11	1.2041e-10
Bcin12g02120	4.70739	3.74472	112.343	53.0789	4.98391	4.55523	64.9164	7.81455e-16	8.87297e-15
Bcin12g02300	88.5669	77.2036	2356.7	1870.03	5.42435	9.27533	71.631	2.5945e-17	3.57587e-16	Bchxt6	MFS hexose transporter
Bcin12g02390	11.5501	42.2529	816.12	649.903	5.62764	7.72999	72.0494	2.09872e-17	2.93311e-16		GMC oxidoreductase
Bcin12g02430	13.0545	11.1093	16.4148	41.7783	2.01412	3.69989	11.7447	0.000610182	0.0013089		bifunctional dethiobiotin synthetase/adenosylmethionine-8-amino-7-oxononanoate aminotransferase
Bcin12g02440	1.69854	4.55607	5.72258	15.0676	2.46899	1.99099	22.4529	2.15359e-06	6.91704e-06		class II aminotransferase/8-amino-7-oxononanoate synthase
Bcin12g02450	9.51184	10.7973	14.5574	48.7984	2.1953	5.10859	24.6643	6.82349e-07	2.34907e-06	Bcbio2	biotin synthase, catalyzes conversion of dethiobiotin to biotin
Bcin12g02650	17.6648	13.1065	62.4966	47.0861	2.59095	4.08337	26.187	3.09909e-07	1.12368e-06
Bcin12g02660	6.89123	8.11355	25.35	24.4277	2.51495	3.2731	44.8271	2.15224e-11	1.37202e-10
Bcin12g02690	8.10448	11.9831	24.0449	180.126	3.87163	4.69865	17.5723	2.76589e-05	7.41218e-05		Botrytis-specific protein of unknown function
Bcin12g02730	2.2809	5.86672	11.646	8.3899	2.11644	2.41542	13.8453	0.000198495	0.000462554		Botrytis-specific protein of unknown function
Bcin12g02760	36.9312	51.6147	139.952	100.279	2.1978	6.01356	31.5441	1.94966e-08	8.31715e-08	Bcrpb8	RNA polymerase subunit ABC14.5
Bcin12g02800	12.3751	12.9817	52.6076	31.3337	2.48863	4.48906	37.9399	7.29561e-10	3.82681e-09	Bcsen34	subunit of the tRNA splicing endonuclease
Bcin12g02850	56.6828	104.602	279.453	282.403	2.61102	6.85909	51.6976	6.47408e-13	5.0633e-12	Bcesf1	nucleolar protein involved in pre-rRNA processing
Bcin12g02860	0.339709	0.249648	3.26288	3.42445	4.23386	0.371633	18.9107	1.36983e-05	3.8603e-05
Bcin12g02870	5.5324	7.92632	38.5521	93.944	3.98535	4.58505	106.184	6.72036e-25	2.22224e-23
Bcin12g03020	63.477	65.595	205.712	203.526	2.44097	6.56161	63.8911	1.31487e-15	1.44508e-14	Bcdbp7	ATP-dependent RNA helicase of DEAD-box family, involved in ribosomal biogenesis
Bcin12g03160	42.7062	83.1327	173.936	224.358	2.4597	6.43736	50.0669	1.48593e-12	1.10628e-11	Bcrio2	serine kinase involved in processing of 20S pre-rRNA
Bcin12g03180	288.413	529.004	1299.18	1565.2	2.55915	9.43933	30.6352	3.11385e-08	1.29943e-07	Bccpr1	NADPH cytochrome P450 oxidoreductase
Bcin12g03250	21.0619	21.0952	75.4477	72.5412	2.59611	5.48359	73.0563	1.26006e-17	1.83502e-16
Bcin12g03290	27.7105	38.9451	90.7079	97.3684	2.29016	6.12044	56.0574	7.03862e-14	6.22846e-13	Bcafg1	chaperone for cytochrome c oxidase subunits
Bcin12g03340	67.8932	242.907	1037.59	1217.51	3.72231	8.79344	39.8134	2.79415e-10	1.54897e-09	Bccuz1	protein with role in ubiquitin-proteasome pathway
Bcin12g03350	33.0973	29.3336	109.733	221.619	3.10824	6.11131	62.6366	2.48589e-15	2.66221e-14
Bcin12g03430	1.50442	1.31065	8.28268	8.21867	3.32853	1.78244	44.2419	2.90208e-11	1.8223e-10
Bcin12g03640	18.4899	17.7874	200.341	157.068	4.03814	5.75335	24.2819	8.3219e-07	2.83556e-06
Bcin12g03650	8.44419	9.61144	95.7278	62.0966	3.88517	4.69634	80.5147	2.88548e-19	5.22946e-18
Bcin12g03740	110.502	91.2463	548.013	790.762	3.47507	8.02817	115.059	7.64075e-27	2.98994e-25	Bcmet5	sulfite reductase beta subunit, involved in amino acid biosynthesis
Bcin12g03770	52.7034	93.4307	459.363	262.769	3.07528	7.21872	41.4291	1.22227e-10	7.11776e-10	Bcnop53	nucleolar protein, involved in biogenesis of 60S subunit of ribosome
Bcin12g03830	6.64858	12.1703	29.1651	22.5443	2.30897	3.37195	24.9831	5.78365e-07	2.01501e-06
Bcin12g03860	71.1932	78.9511	172.079	206.38	2.10492	6.55103	59.0359	1.54821e-14	1.49138e-13	Bctyw1	Iron-sulfur protein required for synthesis of Wybutosine modified tRNA
Bcin12g03900	39.6974	47.6203	125.043	104.446	2.19088	5.82473	45.5408	1.49489e-11	9.7439e-11	Bctom20	component of mitochondrial TOM (translocase of outer membrane) complex
Bcin12g03930	62.652	141.176	276.541	243.649	2.16628	7.03175	25.1422	5.32549e-07	1.86805e-06	Bchsp10	mitochondrial matrix co-chaperonin
Bcin12g03950	21.8384	39.5068	74.3434	74.71	2.08843	5.50528	33.8214	6.04096e-09	2.79188e-08	Bcmrpl19	mitochondrial ribosomal protein of large subunit
Bcin12g04380	572.652	650.832	4048.78	5554.05	3.73065	10.681	128.722	7.80183e-30	4.32504e-28
Bcin12g04430	112.783	114.526	264.895	300.781	2.08861	7.05401	55.1118	1.13866e-13	9.79245e-13	Bcrpo41	mitochondrial RNA polymerase
Bcin12g04490	10.3854	17.8498	34.3355	35.2718	2.07973	4.64198	26.5666	2.54603e-07	9.3484e-07
Bcin12g04520	54.2078	46.3097	88.3486	158.666	2.04136	6.15428	39.5261	3.23703e-10	1.77534e-09
Bcin12g04580	264.584	338.835	635.709	1044.74	2.22042	9.02873	36.8917	1.24874e-09	6.37274e-09
Bcin12g04620	24.5561	91.7456	423.069	498.428	3.82317	7.22582	43.3045	4.68494e-11	2.85926e-10		Sclerotiniaceae-specific protein of unknown function
Bcin12g04650	102.155	178.935	367.5	356.2	2.16453	7.32842	36.1913	1.78868e-09	8.91893e-09	Bcrip1	ubiquinol-cytochrome-c reductase
Bcin12g04690	64.302	119.581	321.117	172.763	2.20263	7.38433	21.1692	4.20465e-06	1.28968e-05
Bcin12g04810	32.8547	49.6799	195.873	132.012	2.76609	5.84736	45.031	1.93943e-11	1.24196e-10
Bcin12g04860	211.638	332.968	1501.32	2167.05	3.50792	9.18328	82.0757	1.30971e-19	2.45223e-18
Bcin12g04920	0.825007	0.686532	1.85733	2.39711	2.25971	-0.35383	6.9333	0.00846055	0.0146479
Bcin12g05010	33.7767	65.595	182.47	277.837	3.02109	6.36175	81.9125	1.42246e-19	2.65455e-18	Bcbcp1	protein involved in nuclear export of lipid kinase that generates phosphatidylinositol 4,5-biphosphate and plays a role in actin cytoskeleton organization and vesicular transport
Bcin12g05120	4.99857	7.17737	313.236	218.537	6.09515	6.16122	60.4675	7.48036e-15	7.53969e-14
Bcin12g05130	17.7619	16.4143	299.783	330.573	4.97679	6.39181	121.018	3.78642e-28	1.68585e-26
Bcin12g05210	355.19	304.57	1343.45	944.691	2.57424	9.1747	48.8214	2.80369e-12	2.01186e-11	Bcmdh1	mitochondrial malate dehydrogenase, catalyzes interconversion of malate and oxaloacetate
Bcin12g05270	1.06766	1.12342	2.10832	3.65274	2.12727	1.83424	21.3241	3.87823e-06	1.19768e-05
Bcin12g05410	24.2164	42.3153	188.142	140.802	3.08886	5.90415	54.5368	1.52563e-13	1.28841e-12	Bcesf2	nucleolar protein involved in pre-18S rRNA processing
Bcin12g05570	25.9634	35.6372	72.3354	85.7253	2.12401	6.11226	33.7097	6.39805e-09	2.94847e-08
Bcin12g05600	0.873536	1.24824	2.6103	7.19134	2.83226	0.795421	33.0541	8.96291e-09	4.03349e-08		Botrytis-specific protein of unknown function
Bcin12g05690	18.7325	20.0966	296.721	143.541	4.16273	6.06111	80.3977	3.06152e-19	5.52197e-18	Bcgst20	glutathione S-transferase
Bcin12g05850	2.62061	1.99718	4.26684	8.56112	2.09383	1.01383	6.57864	0.010321	0.017581		Botrytis-specific protein of unknown function
Bcin12g06020	271.767	594.911	11711.5	9398.11	5.3296	11.7624	79.7081	4.34027e-19	7.63361e-18		plasma membrane H+-ATPase Pma1
Bcin12g06250	2.86326	3.37025	18.3223	7.24841	2.6597	2.10923	20.2517	6.78934e-06	2.00891e-05		Botrytis-specific protein of unknown function
Bcin12g06260	11.6472	31.5804	107.223	79.333	2.95402	5.45006	29.0542	7.03799e-08	2.77326e-07		conserved fungal protein of unknown function
Bcin12g06270	85.4125	310.999	1646.85	1147.13	3.66237	8.65768	31.1482	2.39065e-08	1.01107e-07		Botrytis-specific protein of unknown function
Bcin12g06350	276.717	360.117	1246.67	920.263	2.43578	8.47836	18.0857	2.11182e-05	5.7799e-05	Bchxt	hexose transporter
Bcin12g06360	5.62946	6.30361	16.465	11.8143	2.01323	2.84964	16.1932	5.7198e-05	0.000145425
Bcin12g06430	10.4339	20.0342	47.889	34.0162	2.18806	4.32287	20.675	5.44206e-06	1.63551e-05
Bcin12g06480	39.8915	53.6119	144.169	126.362	2.30081	6.11217	40.7962	1.68959e-10	9.65027e-10	Bcleu5	mitochondrial carrier protein, involved in accumulation of CoA in mitochondrial matrix
Bcin12g06580	1.45589	6.86532	265.196	265.965	6.94847	6.16464	110.313	8.36812e-26	3.02348e-24		glutathione-dependent formaldehyde-activating enzyme superfamily
Bcin12g06590	5.19269	4.49366	61.9946	38.1826	4.06983	3.8325	54.8688	1.28851e-13	1.09644e-12
Bcin12g06770	1.7956	1.80995	69.2734	28.9937	5.44082	3.86848	67.6116	1.99094e-16	2.4661e-15		conserved fungal protein of unknown function
Bcin13g00020	11.1133	33.3904	129.511	73.169	2.85461	5.03138	9.59043	0.00195594	0.00383824		N-acyltransferase
Bcin13g00030	8.15301	10.61	54.9669	43.148	3.0185	3.91686	16.1001	6.00821e-05	0.000152381		conserved fungal protein of unknown function
Bcin13g00050	3.00885	3.37025	821.642	344.328	8.2877	7.31975	118.392	1.42264e-27	5.91495e-26		conserved fungal secreted O-glycosylated protein of unknown function
Bcin13g00060	4.95004	4.49366	13.6539	12.9558	2.26662	2.44891	21.3096	3.90767e-06	1.20545e-05		Zn2Cys6 transcription factor
Bcin13g00120	286.326	229.426	805.729	637.061	2.2758	8.15719	53.7962	2.22403e-13	1.83588e-12
Bcin13g00130	1.06766	0.936179	14.9088	11.586	4.48917	1.82752	43.2407	4.84035e-11	2.94774e-10		short-chain dehydrogenase/reductase
Bcin13g00140	0	0.998591	7.12813	6.164	5.39093	0.817028	12.5443	0.000397416	0.000882982		zinc binding enoyl-reductase (ToxD)
Bcin13g00280	37.7077	37.8841	135.886	88.6932	2.36738	5.394	29.6918	5.06485e-08	2.03693e-07
Bcin13g00380	9.02654	21.9066	73.5904	69.5733	3.09324	5.1068	41.668	1.08164e-10	6.33795e-10		Sclerotiniaceae-specific protein of unknown function
Bcin13g00450	31.787	37.0727	85.4371	114.548	2.30095	5.44368	60.3951	7.76054e-15	7.80124e-14
Bcin13g00550	121.325	134.498	345.062	420.522	2.35884	7.67389	57.1572	4.02324e-14	3.66335e-13	Bcarx1	nuclear export factor for ribosomal pre-60S subunit
Bcin13g00610	0.0970596	0.374472	0.501981	0.513667	2.03619	-0.621887	4.77415	0.0288901	0.0449406		Botrytis-specific protein of unknown function
Bcin13g00710	9.80302	20.0342	204.959	264.539	4.80703	6.12754	114.944	8.09515e-27	3.15683e-25	BcatrB	ABC transporter
Bcin13g00720	0.242649	0.62412	3.91545	4.56593	4.15629	0.487777	35.3815	2.71046e-09	1.31331e-08
Bcin13g00770	199.36	677.17	1417.59	1004.5	2.20483	10.0991	13.2553	0.000271817	0.000619629
Bcin13g00790	82.4521	156.841	306.66	411.561	2.38557	7.29037	50.3421	1.29149e-12	9.67246e-12	Bcmrpl17	mitochondrial ribosomal protein of large subunit
Bcin13g00830	193.537	425.025	806.834	890.699	2.32292	8.87748	35.8886	2.08923e-09	1.0322e-08
Bcin13g00870	4.02797	4.05678	7.02773	12.7275	2.08611	1.79967	5.76087	0.016387	0.0267649
Bcin13g01130	10.6766	6.55326	26.5046	67.6899	3.2187	4.15705	39.6516	3.03552e-10	1.67294e-09
Bcin13g01240	0.145589	0.374472	1.10436	0.741964	2.42572	-1.16333	5.94947	0.0147217	0.0243118
Bcin13g01310	51.3931	83.9441	134.531	237.771	2.19984	6.5646	33.5719	6.86792e-09	3.14833e-08	Bcenp2	component of SSU, required for pre-18S rRNA processing, biogenesis of small ribosomal subunit
Bcin13g01330	66.8741	70.4007	222.177	128.303	2.10997	6.1634	29.626	5.23961e-08	2.099e-07	Bcmeu1	methylthioadenosine phosphorylase (MTAP), catalyzes initial step in methionine salvage pathway
Bcin13g01560	1.45589	2.80854	16.7662	17.7501	3.84081	3.02912	64.9773	7.57675e-16	8.63765e-15
Bcin13g01570	47.6563	70.9624	671.299	510.87	4.09165	7.61972	81.6232	1.64669e-19	3.06291e-18	Bczpr1
Bcin13g01730	62.9917	44.2501	171.979	108.498	2.19249	6.16472	33.0365	9.04438e-09	4.06368e-08	Bcmet22	bisphosphate-3'-nucleotidase, involved in salt tolerance and methionine biogenesis
Bcin13g01740	52.4607	35.0131	132.222	96.4553	2.17909	5.69618	49.0422	2.50514e-12	1.81142e-11	Bcmrpl6	mitochondrial ribosomal protein of large subunit
Bcin13g02240	239.543	273.988	951.505	932.249	2.65464	8.61439	70.6828	4.1953e-17	5.61475e-16	Bckap123	karyopherin beta, mediates nuclear import of ribosomal proteins prior to assembly into ribosomes and import of histones H3 and H4
Bcin13g02390	36.0091	41.816	96.7819	92.6884	2.06316	5.60944	46.5127	9.10254e-12	6.10562e-11
Bcin13g02430	229.497	241.035	971.182	805.03	2.69797	8.85691	59.5906	1.1679e-14	1.14751e-13	CND16
Bcin13g02440	308.31	375.533	1236.68	1327.03	2.68804	9.36138	66.7613	3.06457e-16	3.70269e-15	CND6
Bcin13g02520	41.493	50.6161	224.285	229.324	3.08997	6.56508	99.9279	1.58046e-23	4.55954e-22	Bcipt1	inositolphosphotransferase, involved in synthesis of mannose-(inositol-P)2-ceramide (M(IP)2C) sphingolipid
Bcin13g02540	0.339709	0.561708	1.60634	2.05467	2.78696	-0.0427641	22.7667	1.82907e-06	5.95078e-06
Bcin13g02670	23.8281	44.0628	120.475	96.7977	2.41289	5.24873	24.3248	8.13837e-07	2.77638e-06
Bcin13g02700	3.54268	5.36743	31.4742	16.0378	3.27004	3.30901	32.0485	1.5037e-08	6.54809e-08		Botrytis-specific protein of unknown function
Bcin13g02720	32.5635	48.0572	145.775	184.178	2.8092	5.81909	39.6952	2.96854e-10	1.63762e-09	BcatrD	ABC transporter
Bcin13g02740	39.5518	46.4345	165.654	130.243	2.54933	6.17467	55.1757	1.10225e-13	9.49381e-13	Bcpex11	peroxisomal protein required for medium-chain fatty acid oxidation
Bcin13g02830	85.0727	93.3059	401.785	329.432	2.81702	7.25926	75.1048	4.4637e-18	6.86803e-17
Bcin13g02980	21.8384	59.9779	122.032	145.197	2.57742	6.06917	35.5465	2.49029e-09	1.21548e-08	Bctsr2
Bcin13g03100	9.90008	18.0995	169.017	110.324	4.19767	5.33556	65.7856	5.02736e-16	5.85524e-15		dihydroflavonol-4-reductase
Bcin13g03110	7.03682	6.99014	126.248	74.6529	4.59601	4.81329	27.363	1.68631e-07	6.33359e-07	Bcpio2	nmrA family transcriptional regulator
Bcin13g03120	2.23237	1.99718	12.8005	5.99278	2.96454	1.80336	24.6677	6.81167e-07	2.34571e-06		Zn2Cys6 transcription factor
Bcin13g03130	0.145589	0.374472	18.3725	8.96064	6.41908	1.87378	49.2512	2.25192e-12	1.63669e-11		conserved fungal protein of unknown function
Bcin13g03160	0.0485298	0.124824	89.8546	32.9318	10.1733	4.07755	165.461	7.25391e-38	7.196e-36		conserved fungal small secreted cysteine-rich protein of unknown function
Bcin13g03170	0.339709	0.748943	48.1902	23.6858	6.77581	3.28033	46.7718	7.9751e-12	5.39094e-11		lysophospholipase
Bcin13g03350	5.58093	8.48803	21.4346	21.2316	2.40425	3.01317	27.6791	1.43198e-07	5.41978e-07		Botrytis-specific protein of unknown function
Bcin13g03360	55.2269	39.5692	137.844	86.3531	2.02393	6.47384	37.91	7.4083e-10	3.88232e-09
Bcin13g03410	112.249	66.1567	215.3	584.439	2.95152	6.82407	18.3522	1.83606e-05	5.06934e-05
Bcin13g03450	39.94	42.3153	357.36	337.765	3.84938	6.72018	117.444	2.29455e-27	9.40185e-26	Bcmet10	subunit alpha of assimilatory sulfite reductase
Bcin13g03480	17.4222	19.9718	85.7383	54.7341	2.70792	5.03227	48.892	2.70445e-12	1.94559e-11	Bcfmp52	mitochondrial outer membrane protein
Bcin13g03600	233.768	149.289	924.799	699.672	2.88614	8.45785	66.4268	3.63131e-16	4.34107e-15
Bcin13g03850	34.7473	65.9694	245.72	220.82	3.00484	6.39524	54.2724	1.74538e-13	1.45887e-12	Bcmak5	nucleolar DEAD-box RNA helicase
Bcin13g03880	63.2829	105.102	514.581	434.106	3.29985	7.52483	66.4228	3.63866e-16	4.34526e-15	Bcade13	adenylosuccinate lyase, catalyzes two steps in purine nucleotide biosynthesis
Bcin13g03950	4.61033	5.42984	16.9168	19.1198	2.6286	2.71052	49.4144	2.07215e-12	1.5148e-11
Bcin13g04000	176.843	112.466	506.9	322.754	2.32235	7.26148	24.7494	6.52883e-07	2.25587e-06
Bcin13g04050	1.35883	2.30924	1.90753	7.59086	2.01784	0.792287	7.21058	0.00724751	0.0127349
Bcin13g04210	2.52355	6.55326	23.1413	23.3433	3.15684	3.37301	35.6238	2.39341e-09	1.17224e-08
Bcin13g04270	9.26919	12.9193	33.8837	42.7485	2.56773	4.11972	61.0017	5.70267e-15	5.83106e-14	Bcppm2	S-adenosyl-L-methionine-dependent tRNA methyltransferase
Bcin13g04380	137.679	203.276	727.169	835.908	2.9647	8.28263	67.8105	1.79986e-16	2.23677e-15	Bcrpa190	RNA polymerase I largest subunit A190
Bcin13g04430	131.322	119.893	281.21	400.09	2.20057	7.20597	55.0659	1.16554e-13	1.00008e-12
Bcin13g04670	20.0913	27.1492	109.181	102.106	2.94247	5.25711	70.2269	5.28603e-17	6.96734e-16
Bcin13g04780	4.65886	6.17878	6.87714	40.2373	2.56846	4.42577	22.0607	2.6416e-06	8.36335e-06
Bcin13g04800	96.914	128.194	257.315	392.955	2.27832	7.40982	41.0966	1.44889e-10	8.35144e-10
Bcin13g04990	3.39709	4.93054	23.1915	23.2292	3.25056	2.79698	34.5446	4.16588e-09	1.96792e-08
Bcin13g05010	3.73679	5.2426	16.3646	15.9237	2.64257	3.83319	36.219	1.76346e-09	8.79707e-09
Bcin13g05020	55.1784	83.632	590.43	482.619	3.75689	7.52743	84.8175	3.27208e-20	6.70361e-19	Bcthr4	threonine synthase, catalyzes formation of threonine from O-phosphohomoserine
Bcin13g05050	40.3768	50.9906	123.487	97.7109	2.06864	6.00489	23.1973	1.46203e-06	4.82467e-06
Bcin13g05070	1.84413	2.30924	26.7054	16.6086	4.09437	2.99111	51.4634	7.29432e-13	5.67341e-12
Bcin13g05110	271.476	238.601	687.111	509.957	2.04643	8.27449	27.6846	1.42793e-07	5.40624e-07
Bcin13g05140	20.9163	19.6598	484.512	241.309	4.88731	6.88479	125.522	3.91284e-29	2.02983e-27		cytochrome P450
Bcin13g05150	160.44	151.536	887.301	628.5	3.08143	8.4007	64.9685	7.61036e-16	8.6585e-15		bZIP transcription factor
Bcin13g05160	1.50442	0.499296	3.61426	1.65515	2.21285	0.531411	11.9548	0.000545079	0.00118045		conserved fungal small protein of unknown function
Bcin13g05220	65.2241	54.9849	219.717	162.661	2.45809	7.03262	56.6401	5.23328e-14	4.70081e-13	Bctma46
Bcin13g05260	19.606	24.2158	195.22	147.422	3.77038	5.67975	96.6653	8.20971e-23	2.22647e-21
Bcin13g05280	14.2678	12.2952	43.6723	40.6938	2.43063	4.32354	21.5629	3.42414e-06	1.06824e-05
Bcin13g05290	9.17213	5.7419	27.5587	24.8272	2.60592	5.66584	39.3708	3.50492e-10	1.91206e-09		ankyrin repeat protein
Bcin13g05300	2.2809	1.62271	23.5429	19.6906	4.26272	2.61659	36.8531	1.27374e-09	6.49448e-09		CAZY GT71 family protein, alpha-mannosyltransferase
Bcin13g05420	44.2592	115.212	200.29	249.928	2.36083	6.40731	35.0016	3.2943e-09	1.57527e-08
Bcin13g05440	29.2149	72.0234	139.701	302.835	2.91674	6.61423	54.3126	1.71006e-13	1.4304e-12
Bcin13g05480	48.821	73.7085	150.343	185.548	2.23815	6.15509	53.9929	2.01215e-13	1.67073e-12	Bctrm2	tRNA methyltransferase
Bcin13g05510	61.1476	94.6789	210.631	212.03	2.23154	6.70888	46.3455	9.9133e-12	6.61413e-11	Bcmrps5	mitochondrial ribosomal protein of small subunit
Bcin13g05620	98.8067	143.547	267.706	323.04	2.07836	7.41403	44.961	2.00999e-11	1.28569e-10	Bccyb5	cytochrome b5, involved in sterol and lipid biosynthesis
Bcin13g05820	59.4975	63.473	220.671	191.027	2.52684	6.3833	57.4839	3.40749e-14	3.12532e-13	Bctbf1	Telobox-containing general regulatory factor, binds TTAGGG repeats within subtelomeric anti-silencing regions (STARs)
Bcin14g00190	8.58977	9.48662	25.6512	39.3241	2.59402	4.24857	49.0933	2.44067e-12	1.7682e-11		amino acid permease
Bcin14g00200	38.5812	37.9465	193.514	153.415	2.95619	6.31936	84.2836	4.2866e-20	8.67212e-19	Bcrib1	GTP cyclohydrolase II, catalyzes first step of riboflavin biosynthesis
Bcin14g00210	2.23237	2.80854	308.919	105.473	6.94205	5.85461	119.52	8.0573e-28	3.46464e-26		NADH oxidase
Bcin14g00220	4.90151	7.55185	29.9683	38.6963	3.24243	3.59698	72.8326	1.41128e-17	2.03834e-16
Bcin14g00240	2.32943	1.62271	43.2206	11.0724	4.31103	3.04372	26.1949	3.08631e-07	1.11977e-06
Bcin14g00400	16.1604	14.4796	52.7582	57.9302	2.62943	4.72926	65.4526	5.9528e-16	6.84844e-15
Bcin14g00430	58.1387	81.0731	379.849	349.522	3.17109	7.14522	65.6766	5.31319e-16	6.15014e-15	Bclys4	homoaconitase, catalyzes conversion of homocitrate to homoisocitrate in lysine biosynthesis
Bcin14g00610	1.45589	4.74331	8.48348	8.21867	2.31174	1.4432	7.48153	0.0062335	0.011098	Bcpg2	endopolygalacturonase
Bcin14g00640	12.7148	18.786	75.3975	69.0026	2.97467	4.83867	56.7135	5.04157e-14	4.5322e-13
Bcin14g00830	60.6623	77.7653	138.999	188.002	2.01237	6.33403	47.86	4.5777e-12	3.19761e-11	Bcagx1	alanine:glyoxylate aminotransferase (AGT), catalyzes synthesis of glycine from glyoxylate
Bcin14g00870	115.016	293.648	508.858	695.676	2.37031	8.51293	33.3212	7.81251e-09	3.54968e-08
Bcin14g00960	69.6403	86.0661	552.53	403.571	3.38066	7.39091	78.7149	7.17514e-19	1.22389e-17	Bchas1	ATP-dependent RNA helicase, involved in biogenesis of 40S and 60S ribosome subunits
Bcin14g01120	15.9178	26.5251	51.8546	57.759	2.11987	4.21439	19.6415	9.34195e-06	2.70754e-05	Bcptr2	integral membrane di- and tri-peptide transporter
Bcin14g01200	587.647	590.043	1790.11	1131.27	2.07209	9.67225	25.9845	3.44177e-07	1.23801e-06
Bcin14g01220	0.533828	0.187236	1.65654	2.62541	3.30581	0.765048	21.3078	3.91145e-06	1.20629e-05
Bcin14g01230	175.387	133.874	294.914	552.877	2.21444	7.81748	36.4027	1.60481e-09	8.05541e-09
Bcin14g01360	142.047	210.765	2761.1	2540.6	4.70946	9.52486	121.444	3.05557e-28	1.39336e-26
Bcin14g01420	0.0970596	0.187236	2.20872	1.71222	4.50438	-0.614519	20.8895	4.86544e-06	1.47753e-05		Botrytis-specific protein of unknown function
Bcin14g01430	1.60148	3.61989	839.613	330.345	8.63275	7.34402	127.832	1.22152e-29	6.67353e-28		conserved fungal small peptide of unknown function
Bcin14g01440	22.3237	29.2712	80.6181	73.3402	2.35268	5.33122	47.2423	6.27321e-12	4.28922e-11		DNA glycosylase
Bcin14g01530	81.6757	91.4335	232.066	184.692	2.03519	6.82389	41.3453	1.27581e-10	7.40664e-10
Bcin14g01580	31.0105	49.1182	935.542	666.683	5.00006	7.77589	58.9581	1.61068e-14	1.54366e-13		NADP-dependent alcohol dehydrogenase
Bcin14g01660	6.21181	11.4838	386.475	243.935	5.68057	6.41928	26.6232	2.47262e-07	9.08772e-07		short-chain dehydrogenase/reductase
Bcin14g01670	11.3074	15.0413	193.313	144.169	4.42598	5.55585	47.6698	5.04392e-12	3.49734e-11
Bcin14g01680	1.65001	2.24683	25.4504	25.9116	4.4782	2.86713	52.9753	3.37775e-13	2.72266e-12
Bcin14g01740	202.612	140.677	955.069	585.695	2.95996	8.18819	67.4628	2.14701e-16	2.64494e-15
Bcin14g01750	26.0605	17.725	62.9484	52.394	2.19571	4.78703	39.5891	3.13422e-10	1.7223e-09	Bcnit3	Nit protein
Bcin14g01910	8.97801	11.4838	49.5455	42.0636	2.97685	4.1476	59.1313	1.47493e-14	1.42443e-13
Bcin14g01980	290.499	192.478	901.106	580.215	2.42044	8.5599	40.1951	2.29824e-10	1.28987e-09
Bcin14g02020	240.077	204.774	1075.54	595.226	2.66213	8.4583	47.4621	5.60775e-12	3.85754e-11	Bcsnu13	RNA binding protein, part of U3 snoRNP involved in rRNA processing
Bcin14g02030	58.1387	71.5865	452.536	352.946	3.41242	7.33895	93.3539	4.37309e-22	1.09173e-20
Bcin14g02190	30.2826	37.1975	102.605	103.076	2.38328	5.67769	28.3004	1.03875e-07	4.00108e-07
Bcin14g02270	40.0856	55.297	198.734	161.919	2.70712	6.24722	56.0987	6.89212e-14	6.11318e-13
Bcin14g02330	41.8812	50.8033	126.047	103.59	2.097	5.6363	39.9585	2.59419e-10	1.44604e-09	Bcrrp7	protein involved in rRNA processing and ribosome biogenesis
Bcin14g02370	163.448	299.203	1414.53	1116.26	3.24225	8.90183	57.5333	3.32299e-14	3.05526e-13	Bccyc1	cytochrome C
Bcin14g02380	54.5475	74.2702	147.03	167.627	2.07071	6.38363	48.3033	3.6514e-12	2.59057e-11
Bcin14g02440	35.9121	63.9723	150.745	204.839	2.61334	5.91862	58.0945	2.4982e-14	2.33489e-13
Bcin14g02510	13.006	9.36179	36.494	29.1649	2.34599	4.50255	39.9583	2.59441e-10	1.44604e-09	Bclcc2	laccase
Bcin14g02520	30.962	39.6316	146.227	140.288	2.80451	5.80513	65.1123	7.07502e-16	8.08196e-15	Bcimp4	component of SSU processome, required for pre-18S rRNA processing
Bcin14g02530	108.61	117.647	215.651	330.516	2.01692	7.07249	54.9022	1.26679e-13	1.07958e-12	Bcnam7	ATP-dependent RNA helicase of the SFI superfamily, involved in nonsense mediated mRNA decay
Bcin14g02570	5.87211	5.92914	16.3144	11.4148	2.01197	2.6958	19.7449	8.84965e-06	2.57608e-05		Botrytis-specific protein of unknown function
Bcin14g02580	114.724	118.458	460.417	484.217	2.79634	7.3399	63.4052	1.68269e-15	1.83683e-14
Bcin14g02680	556.443	396.378	1753.22	1552.19	2.58992	9.67144	67.9365	1.68848e-16	2.11228e-15
Bcin14g02690	8.68683	9.54903	34.9379	28.0234	2.56703	3.53724	40.6063	1.86206e-10	1.05926e-09	Bcefm3	S-adenosyl-L-methionine-dependent methyltransferase, which trimethylates translation elongation factor EF2
Bcin14g02720	99.5346	89.9356	358.063	394.668	2.76622	7.52122	83.9672	5.0306e-20	1.00692e-18	Bcnfs1	cysteine desulfurase, involved in iron-sulfur cluster (Fe/S) biogenesis and thio-modification of tRNAs
Bcin14g02750	3.00885	4.05678	32.7794	21.7452	3.68993	3.20046	51.2273	8.22655e-13	6.35478e-12
Bcin14g02770	49.9857	65.2205	314.19	252.211	3.07617	6.69192	78.898	6.53996e-19	1.12231e-17	Bcrpa43	RNA polymerase I subunit A43
Bcin14g02830	454.53	537.741	2976.95	3155.57	3.41411	10.2417	104.806	1.34719e-24	4.27961e-23	Bcrpl3	ribosomal 60S subunit protein L3
Bcin14g02920	24.5561	34.5762	90.9589	81.9014	2.35997	5.34814	48.7064	2.97302e-12	2.13066e-11	Bcmrpl16	mitochondrial ribosomal protein of m large subunit
Bcin14g03010	430.653	579.745	3123.27	2664.79	3.33219	10.1479	83.1809	7.48792e-20	1.455e-18	Bcgbl1	heterotrimeric G beta-like protein
Bcin14g03300	0	0	0.552179	0.741964	6.95109	-2.04842	21.4997	3.53888e-06	1.10009e-05		Botrytis-specific small protein of unknown function
Bcin14g03310	3.20297	4.36884	10.6922	9.24601	2.1477	1.85588	13.0126	0.000309405	0.000700232
Bcin14g03850	41.59	37.6344	86.0395	205.239	2.56416	6.4047	50.103	1.45885e-12	1.08755e-11
Bcin14g03920	56.0519	59.7282	191.255	252.211	2.70086	6.69311	44.6401	2.36788e-11	1.50272e-10	Bcgsh1	gamma glutamylcysteine synthetase, catalyzes first step in glutathione (GSH) biosynthesis
Bcin14g03990	0.485298	1.061	10.4412	4.22348	3.95594	1.5178	30.225	3.84715e-08	1.5718e-07	Bcgst15	glutathione S-transferase
Bcin14g04100	45.7636	95.1782	275.738	386.278	3.06714	7.27346	66.6757	3.20055e-16	3.85054e-15
Bcin14g04210	11.4045	17.2881	98.1373	37.3265	2.9182	5.20986	29.9807	4.36371e-08	1.76879e-07
Bcin14g04230	313.114	330.284	2407.55	1949.31	3.55215	9.77719	104.198	1.8312e-24	5.75251e-23	Bcrpl5	ribosomal 60S subunit protein L5
Bcin14g04320	40.8136	62.9737	485.566	301.18	3.69822	7.02925	64.5908	9.21853e-16	1.03403e-14
Bcin14g04340	296.517	201.715	725.011	898.004	2.47072	8.8426	47.0615	6.87925e-12	4.68095e-11	Bccyc8	general transcriptional co-repressor
Bcin14g04350	3.2515	2.24683	27.1572	35.5001	4.28356	3.41839	38.2035	6.37387e-10	3.38089e-09		Botrytis-specific protein of unknown function
Bcin14g04420	7.08535	9.86109	25.4504	154.671	3.97657	4.67735	34.3899	4.51054e-09	2.11658e-08
Bcin14g04470	49.2577	46.3721	159.68	211.688	2.72309	6.21614	67.561	2.04267e-16	2.52465e-15
Bcin14g04530	49.8886	94.8038	428.792	340.333	3.30231	8.48443	55.5708	9.01514e-14	7.88494e-13
Bcin14g04590	197.856	258.448	1211.08	1000.45	3.08421	9.00816	66.606	3.31571e-16	3.97639e-15
Bcin14g04620	17.5678	18.2867	39.8573	47.4286	2.05457	5.04574	33.9196	5.74372e-09	2.66103e-08	Bccox12	subunit VIb of cytochrome c oxidase
Bcin14g04790	340.242	229.614	1622.2	1186.06	3.09571	9.26875	81.1715	2.06952e-19	3.79939e-18
Bcin14g04810	44.6959	62.412	158.777	134.124	2.22362	5.97162	39.6824	2.98805e-10	1.64758e-09
Bcin14g04850	55.1299	103.479	758.493	566.689	3.91349	7.8722	77.0965	1.62803e-18	2.67997e-17
Bcin14g04860	57.6049	83.1327	160.684	170.138	2.0348	6.65045	39.1439	3.93696e-10	2.1395e-09	Bcqcr8	subunit 8 of ubiquinol cytochrome-c reductase (Complex III)
Bcin14g05010	10.7251	12.4824	27.2074	29.7927	2.06544	3.67497	33.3851	7.56013e-09	3.4447e-08	Bccox11	mitochondrial inner membrane protein required for delivery of copper to Cox1p
Bcin14g05110	105.795	129.567	671.6	623.82	3.23307	7.87375	98.6265	3.04913e-23	8.62065e-22	Bcrrp12	protein required for export of ribosomal subunits
Bcin14g05230	45.7151	75.7057	428.892	434.562	3.6363	7.19801	101.873	5.9194e-24	1.78991e-22	Bcutp5	subunit of SSU processome complex, involved in production of 18S rRNA and assembly of small ribosomal subunit
Bcin14g05280	2.42649	3.93195	10.391	17.3505	2.87535	2.30917	44.2393	2.90586e-11	1.82366e-10
Bcin14g05360	33.1944	57.9183	55.0673	199.759	2.13265	6.49338	19.5482	9.80954e-06	2.82928e-05	Bchxt7	hexose transporter
Bcin14g05400	182.569	227.866	831.029	714.568	2.70433	8.73013	64.1449	1.15594e-15	1.27786e-14
Bcin14g05510	6.30887	6.86532	13.5033	21.1174	2.14776	2.46744	13.4205	0.000248888	0.000571972
Bcin15g00040	0.679417	0.062412	0.501981	1.14148	2.5535	-1.1433	4.6173	0.0316509	0.0487923
Bcin15g00070	1.60148	1.49789	8.13209	5.47912	2.90366	1.12737	17.1024	3.54173e-05	9.32776e-05
Bcin15g00100	30.865	62.5992	954.667	1047.2	5.23334	8.13286	104.963	1.24457e-24	3.9872e-23		conserved fungal protein of unknown function
Bcin15g00110	0	0.686532	3.16248	3.65274	4.18406	-0.0606034	5.76471	0.0163512	0.0267257		Botrytis-specific protein of unknown function
Bcin15g00150	10.4824	34.4514	81.7225	56.5605	2.65305	5.8919	20.9712	4.66248e-06	1.41971e-05		Botrytis-specific protein of unknown function
Bcin15g00190	14.9472	36.8231	101.3	134.752	2.9964	5.50809	49.8535	1.65664e-12	1.2245e-11
Bcin15g00200	45.2783	40.2557	101.852	109.582	2.08365	6.01428	55.4303	9.68305e-14	8.41057e-13
Bcin15g00290	70.7565	109.283	123.989	534.499	2.5136	10.8391	18.8913	1.38384e-05	3.89785e-05
Bcin15g00430	25.4296	34.8259	145.625	158.495	3.13734	5.9265	91.952	8.8805e-22	2.15683e-20
Bcin15g00630	8.34713	12.9193	133.778	160.664	4.58865	5.30916	96.9345	7.16606e-23	1.9528e-21		Botrytis-specific protein of unknown function
Bcin15g00870	57.8961	66.2191	197.078	221.904	2.52727	6.51871	75.2908	4.06249e-18	6.28491e-17	Bccct6	subunit of cytosolic chaperonin Cct ring complex
Bcin15g01120	450.599	456.543	1502.63	1723.7	2.60562	9.64517	72.2167	1.92817e-17	2.70878e-16	Bcatp1	alpha subunit of F1 sector of mitochondrial F1F0 ATP synthase
Bcin15g01250	84.2477	145.17	361.025	295.929	2.28395	7.27322	30.5567	3.24252e-08	1.3462e-07	Bcnop10	subunit of snoRNP complex, required for pseudouridylation and processing of pre-18S rRNA
Bcin15g01260	66.5829	72.5851	286.029	220.763	2.59007	6.66809	46.3153	1.00672e-11	6.70891e-11	Bcnob1	protein involved in proteasomal and 40S ribosomal subunit biogenesis
Bcin15g01270	35.1356	66.4063	234.576	187.603	2.8809	6.35851	44.1828	2.99104e-11	1.874e-10
Bcin15g01290	69.3491	90.8094	513.175	444.265	3.37193	7.48118	97.9804	4.22542e-23	1.17698e-21
Bcin15g01380	100.36	122.702	323.276	305.404	2.28965	7.2965	51.5758	6.88861e-13	5.36893e-12	Bclsc2	beta subunit of succinyl-CoA ligase, that catalyzes the nucleotide-dependent conversion of succinyl-CoA to succinate
Bcin15g01400	51.5872	42.877	222.829	224.644	3.02865	6.49212	89.4402	3.16051e-21	7.27946e-20
Bcin15g01550	58.1872	91.5583	393.352	262.826	2.8593	6.99708	45.3893	1.61514e-11	1.04734e-10	Bcrpf2	protein involved in rRNA maturation and ribosomal assembly
Bcin15g01620	24.5075	31.1436	208.874	137.834	3.40848	5.93135	63.2719	1.80056e-15	1.95982e-14	Bcmtd1	NAD-dependent 5,10-methylenetetrahydrafolate dehydrogenase; plays a catalytic role in oxidation of cytoplasmic one-carbon units; expression is regulated by Bas1p and Bas2p, repressed by adenine, and may be induced by inositol and choline [Source:SGD;Acc:S000001788]
Bcin15g02080	584.833	462.597	1965.1	1629.58	2.57051	9.65004	60.6504	6.81673e-15	6.90156e-14	Bcatp2	beta subunit of F1 sector of mitochondrial F1F0 ATP synthase
Bcin15g02580	21.1105	29.8329	104.864	80.4745	2.66119	4.91614	45.1552	1.82025e-11	1.17228e-10
Bcin15g02620	53.3828	71.4617	427.085	316.99	3.34099	7.06042	70.5428	4.50393e-17	5.9994e-16
Bcin15g02650	32.3694	25.901	149.691	69.6304	2.64841	5.38784	39.6434	3.0484e-10	1.6784e-09	Bcnpy1	NADH diphosphatase (pyrophosphatase), hydrolyzes pyrophosphate linkage in NADH and related nucleotides
Bcin15g02660	17.9075	11.4214	46.0316	32.9318	2.22489	4.32934	38.7396	4.8429e-10	2.60926e-09
Bcin15g02730	22.3237	33.0783	115.958	115.918	2.86863	5.58149	71.8643	2.30512e-17	3.20647e-16
Bcin15g02900	2.23237	6.05396	9.93922	9.18893	2.04374	2.50268	15.1389	9.98821e-05	0.000244548
Bcin15g02940	14.4134	11.0469	24.1955	73.169	2.6	4.83535	34.391	4.50815e-09	2.11634e-08
Bcin15g03000	2358.89	866.028	6501.96	4278.1	2.62893	10.8107	16.9151	3.90895e-05	0.000102377
Bcin15g03010	710.719	515.523	11388.6	7679.49	4.75538	11.8168	120.658	4.5398e-28	2.00549e-26
Bcin15g03260	4.0765	1.061	7.17833	7.9333	2.59458	1.51142	9.73189	0.00181098	0.00357541
Bcin15g03530	47.3651	53.7991	216.806	220.706	2.88278	6.4701	92.6991	6.08826e-22	1.51323e-20	Bcaim45
Bcin15g03720	8.25007	21.3449	144.018	107.242	3.91596	5.29622	52.8211	3.65347e-13	2.93237e-12
Bcin15g03900	96.1861	121.703	760.752	467.095	3.22641	7.79976	59.8432	1.02726e-14	1.01816e-13	Bccic1
Bcin15g04080	8.34713	20.908	42.066	87.6658	2.92216	4.21253	16.9072	3.92521e-05	0.000102731
Bcin15g04200	19.4605	17.1633	76.4015	40.8651	2.40667	4.8045	33.5906	6.80223e-09	3.12075e-08
Bcin15g04490	123.945	115.462	477.585	425.259	2.69736	7.68932	73.2636	1.13443e-17	1.66613e-16
Bcin15g04630	218.19	350.693	2015.8	1007.42	3.18113	9.22365	37.9847	7.13032e-10	3.74532e-09	Bcnsr1	nucleolar protein required for pre-rRNA processing and ribosome biogenesis
Bcin15g04810	1.65001	1.49789	4.16644	4.68008	2.26062	0.648989	21.075	4.41652e-06	1.35063e-05
Bcin15g04970	209.649	230.55	2438.42	2445.4	4.25887	9.78817	139.731	3.04827e-32	1.9812e-30	Bcpgi1	glycolytic enzyme phosphoglucose isomerase, catalyzes interconversion of glucose-6-phosphate and fructose-6-phosphate
Bcin15g05010	54.0622	55.6091	181.215	151.817	2.37384	6.21422	50.8141	1.0154e-12	7.75888e-12
Bcin15g05020	57.799	57.7311	153.807	141.258	2.13968	6.37395	51.2216	8.25065e-13	6.36905e-12
Bcin15g05110	201.981	374.597	1160.63	605.271	2.35933	9.27163	23.8901	1.01996e-06	3.42989e-06
Bcin15g05220	12.5207	11.9831	144.119	99.366	4.03865	5.09339	15.4775	8.34922e-05	0.000207428
Bcin15g05440	20.334	22.4683	185.633	79.5042	3.39985	5.50323	50.6861	1.08386e-12	8.23745e-12
Bcin15g05580	8.54125	10.298	93.1175	41.6641	3.64879	4.70592	43.389	4.48714e-11	2.74673e-10
Bcin15g05700	0.970596	0.31206	64.4543	49.8828	7.24076	3.92488	94.8295	2.07508e-22	5.37005e-21		secreted acetylcholinesterase precursor
Bcin16g00005	2.37796	3.37025	35.1889	44.3466	4.57928	3.4039	67.853	1.76154e-16	2.19639e-15
Bcin16g00006	0.0970596	0.249648	4.46763	5.82156	5.66836	0.534442	43.829	3.58348e-11	2.22546e-10		FAD-dependent monooxygenase
Bcin16g00220	0.0485298	0.187236	1.25495	0.627815	3.5786	-1.3917	6.05416	0.0138736	0.0230155		conserved fungal protein of unknown function
Bcin16g00230	0.727947	1.68512	135.685	57.1312	7.31393	4.72746	73.3337	1.09482e-17	1.61425e-16		aldo-ketoreductase
Bcin16g00240	4.31915	4.55607	244.816	67.9182	5.73165	5.47121	47.5724	5.30097e-12	3.66434e-11		short-chain dehydrogenase/reductase
Bcin16g00250	2.32943	4.86813	389.939	184.064	7.25771	6.29435	54.0779	1.92697e-13	1.60118e-12		aldo-ketoreductase
Bcin16g00360	0.145589	0.124824	2.20872	0.97026	4.28102	-0.366235	21.0832	4.39774e-06	1.34525e-05
Bcin16g00430	133.311	114.651	328.245	448.431	2.40756	7.2462	72.0475	2.10082e-17	2.93311e-16	Bckrs1	lysyl-tRNA synthetase
Bcin16g00470	15.3839	20.8456	166.156	235.431	4.23138	5.85441	152.618	4.64271e-35	3.69749e-33
Bcin16g00610	37.6591	59.541	185.783	157.867	2.61081	6.28974	46.4081	9.60172e-12	6.4214e-11	Bcbfr2	component of SSU and 90S preribosomes, involved in pre-18S rRNA processing
Bcin16g00630	118.316	107.473	455.849	750.81	3.17171	8.4273	53.2268	2.9717e-13	2.423e-12	Bcpck1	phosphoenolpyruvate carboxykinase, key enzyme in gluconeogenesis
Bcin16g00650	52.2666	60.9765	184.227	130.814	2.27612	6.53977	30.5408	3.26919e-08	1.35575e-07	Bcecm31	ketopantoate hydroxymethyltransferase, required for pantothenic acid biosynthesis
Bcin16g00710	132.923	136.994	364.187	519.26	2.46358	7.64929	71.3199	3.03761e-17	4.13385e-16	Bcsup35	translation termination factor eRF3
Bcin16g00730	103.271	111.343	437.025	406.596	2.7528	7.68597	83.0068	8.177e-20	1.57536e-18
Bcin16g00830	100.893	132.813	321.017	228.411	2.02381	7.75312	23.7962	1.07091e-06	3.59283e-06	Bccdc37	Hsp90p co-chaperone, necessary for passage through the START phase of the cell cycle
Bcin16g00930	63.1858	55.8587	2811.65	1568.17	5.93129	9.22674	158.405	2.52407e-36	2.30199e-34	CND3	calcineurin-dependent gene, conserved fungal protein of unknown function
Bcin16g00940	11.8898	13.8555	30.7212	33.103	2.08373	3.89523	34.889	3.49042e-09	1.66483e-08
Bcin16g01000	245.658	110.032	256.713	1609.6	2.99935	8.71634	18.0152	2.19145e-05	5.97616e-05	CND8	calcineurin-dependent gene, P-loop containing nucleoside triphosphate hydrolase
Bcin16g01050	14.8986	9.23697	94.3222	52.5082	3.42284	5.12772	49.1317	2.39346e-12	1.73622e-11
Bcin16g01090	479.377	568.76	1635.3	1386.39	2.34003	10.7307	46.6306	8.57125e-12	5.75949e-11		Botrytis-specific protein of unknown function
Bcin16g01370	9.99714	10.298	26.9564	30.8771	2.28766	3.59593	41.7926	1.01488e-10	5.96251e-10
Bcin16g01640	83.908	76.0802	202.7	227.726	2.20362	6.72892	59.7427	1.08106e-14	1.06589e-13	Bccct8	subunit of cytosolic chaperonin Cct ring complex
Bcin16g01890	10.5795	9.79868	39.2549	33.7879	2.60837	3.53626	4.69046	0.0303306	0.0469875
Bcin16g02000	0.242649	1.31065	31.7252	37.0411	6.2897	3.18302	22.2815	2.35459e-06	7.51568e-06		Botrytis-specific protein of unknown function
Bcin16g02330	44.5989	160.024	365.291	395.581	2.76355	7.20796	28.3367	1.01943e-07	3.93072e-07	Bcmak16	nuclear constituent of 66S pre-ribosomal particles, required for maturation of 25S and 5.8S rRNAs
Bcin16g02480	4.31915	6.49084	94.7238	71.6851	4.71007	4.54906	102.645	4.0086e-24	1.23524e-22
Bcin16g02490	9.07507	8.98732	452.937	241.937	5.98703	6.5762	167.206	3.01669e-38	3.10143e-36		abhydrolase family protein
Bcin16g02770	2.23237	1.12342	13.7543	10.1592	3.64737	2.02905	50.598	1.13358e-12	8.58652e-12	Bcmp1	secreted metallopeptidase M35 family
Bcin16g02820	159.663	182.992	784.546	695.505	2.89418	8.15662	84.4913	3.85917e-20	7.86367e-19	Bcilv3	dihydroxyacid dehydratase, catalyzes third step in common pathway leading to biosynthesis of branched-chain amino acids
Bcin16g02920	57.799	79.7625	212.388	250.156	2.52723	6.67229	70.995	3.58127e-17	4.833e-16	Bcecm16	DEAH-box ATP-dependent RNA helicase specific to U3 snoRNP
Bcin16g03140	181.404	250.085	1279.65	1060.38	3.23116	8.80614	77.7973	1.14178e-18	1.91579e-17	Bccbf5	pseudouridine synthase catalytic subunit of snoRNPs
Bcin16g03160	63.9137	65.2205	173.936	169.738	2.1789	6.47283	45.6307	1.42787e-11	9.33397e-11	Bcltv1	component of GSE complex, which is required for proper sorting of amino acid permease Gap1p
Bcin16g03170	83.4713	88.1257	268.359	254.95	2.38102	6.92146	58.3361	2.20952e-14	2.08229e-13	Bclsg1	GTPase involved in 60S ribosomal subunit biogenesis
Bcin16g03220	0.291179	0.748943	1.15456	1.541	2.18024	-0.773082	8.87849	0.0028855	0.005489		Botrytis-specific protein of unknown function
Bcin16g03420	11.0648	11.4214	274.985	224.587	5.25196	6.17877	171.712	3.12858e-39	3.61031e-37		succinate/fumarate mitochondrial transporter
Bcin16g03480	66.2917	66.2191	208.322	175.674	2.31149	6.40515	53.6476	2.3988e-13	1.97438e-12	Bcpus1	tRNA:pseudouridine synthase
Bcin16g03500	83.811	87.7512	543.394	434.505	3.29629	7.41743	100.477	1.19788e-23	3.50954e-22	Bccys4	cystathionine beta-synthase, catalyzes synthesis of cystathionine from serine and homocysteine, the first committed step in cysteine biosynthesis
Bcin16g03720	14.8986	16.7264	69.6247	38.1826	2.53343	4.82759	35.6773	2.32856e-09	1.14196e-08	Bcmrpl38	mitochondrial ribosomal protein of large subunit
Bcin16g03870	58.1872	37.9465	158.777	108.213	2.26432	5.58192	32.1279	1.44347e-08	6.30166e-08
Bcin16g04050	290.402	352.94	3624.75	2514.4	4.03311	9.82711	50.8555	9.94216e-13	7.60216e-12
Bcin16g04080	12.6663	12.5448	44.9273	67.4045	2.90796	4.2684	42.2231	8.14336e-11	4.85724e-10
Bcin16g04240	37.9018	40.5678	143.617	147.365	2.66565	6.08643	74.3274	6.61784e-18	1.00323e-16	Bcmrpl7	mitochondrial ribosomal protein of large subunit
Bcin16g04340	106.426	97.6747	397.017	284.172	2.51781	7.41509	61.4661	4.5044e-15	4.70363e-14	Bctom40	component of mitochondrial TOM (translocase of outer membrane) complex
Bcin16g04670	91.139	115.525	405.299	381.54	2.70262	7.51899	66.0734	4.34444e-16	5.12318e-15	Bcnop4	nucleolar protein, essential for processing and maturation of 27S pre-rRNA and large ribosomal subunit biogenesis
Bcin16g04750	62.6034	78.2022	224.687	145.368	2.15806	6.3829	33.2243	8.21177e-09	3.72162e-08
Bcin16g04810	108.61	92.3073	563.323	429.939	3.09806	7.89471	70.9597	3.64602e-17	4.90867e-16
Bcin16g04960	0.485298	0.561708	1.40555	1.14148	2.01644	-0.5134	5.99174	0.014373	0.0237672		Botrytis-specific protein of unknown function
Bcin16g05190	1.01913	6.17878	336.679	170.024	7.10186	6.13895	56.2498	6.38251e-14	5.68793e-13		zinc-binding alcohol dehydrogenase
Bcin18g00060	8.2986	9.98591	15.712	32.2469	2.06494	2.9146	19.1694	1.19613e-05	3.39874e-05		Botrytis-specific protein of unknown function
Bcin18g00110	5.58093	7.61426	26.4544	37.4977	3.03185	3.19949	6.45854	0.011042	0.0186966		Botrytis-specific protein of unknown function
Bcin18g00190	1.40736	1.43547	4.11624	4.68008	2.39434	0.495895	8.25534	0.00406323	0.00752803

## Sheet: S7b_APO56_Asc_DOWN_list
Table S7b. Downregulated genes in the transition from apothecial disks (APO56) to ascospores (Asc)
APO56_Asc_DOWN	APO56A	APO56B	AscA	AscB	logFC	logCPM	LR	P-value	P(adjusted)	gene name	description
Bcin01g00200	331.944	553.719	8.13209	20.2042	-4.27488	6.65819	101.505	7.12861e-24	2.11956e-22
Bcin01g00260	8.6383	6.86532	0.702773	0.456593	-2.92581	1.55037	32.5885	1.13885e-08	5.05266e-08
Bcin01g00620	60.7593	57.8559	5.1202	13.4124	-2.04942	6.66994	28.5165	9.29019e-08	3.60298e-07
Bcin01g00680	1.35883	2.24683	0.100396	0	-4.13402	0.411304	12.6092	0.000383856	0.000854365		Botrytis-specific protein of unknown function
Bcin01g00690	0.533828	0.374472	0	0	-5.68968	-1.40409	7.58008	0.00590169	0.0105571		Botrytis-specific protein of unknown function
Bcin01g00700	1.45589	2.05959	0	0.228296	-3.2163	-0.221627	15.1894	9.72475e-05	0.00023851		Botrytis-specific protein of unknown function
Bcin01g00870	278.561	265.688	31.2232	42.8056	-2.13474	6.74125	27.5062	1.56595e-07	5.90706e-07
Bcin01g00960	10.2883	3.74472	0	0.114148	-6.05486	2.96323	46.0363	1.16085e-11	7.66824e-11
Bcin01g00970	34.0679	18.9108	3.76486	2.73956	-2.20692	6.05416	32.035	1.51416e-08	6.58856e-08		Zn2Cys6 transcription factor
Bcin01g00990	1066.98	684.16	31.926	27.7951	-4.06997	7.55197	17.4849	2.89603e-05	7.73894e-05
Bcin01g01000	35.2326	24.091	2.25891	5.59326	-2.19267	4.18027	27.1875	1.84651e-07	6.90093e-07
Bcin01g01030	2.18384	2.43407	0.25099	0.285371	-2.35041	-0.140918	7.61409	0.00579141	0.0103878
Bcin01g01060	6.93976	5.2426	0.501981	1.48393	-2.11109	0.65248	7.38417	0.00658006	0.0116728
Bcin01g01130	28.3414	29.2712	1.05416	1.65515	-3.65069	2.89645	69.0047	9.82269e-17	1.26376e-15		Botrytis-specific protein of unknown function
Bcin01g01250	1.01913	0.249648	0	0.114148	-2.65245	-0.277989	6.1696	0.0129964	0.0216684		Sclerotiniaceae-specific protein of unknown function
Bcin01g01260	0.727947	1.68512	0	0.171222	-3.06926	3.13973	14.0802	0.000175179	0.00041247
Bcin01g01320	54.4504	41.1295	3.46367	6.10693	-2.57449	3.70189	9.71555	0.00182715	0.00360489
Bcin01g01370	0.727947	1.43547	0.0501981	0	-4.43915	-0.871228	11.7995	0.000592454	0.00127474
Bcin01g01540	46.8313	47.4955	0.150594	0.399519	-6.66557	5.46322	184.575	4.85903e-42	7.63205e-40		Sclerotiniaceae-specific protein of unknown function
Bcin01g01550	773.565	2632.91	33.5323	143.77	-3.58805	11.3561	45.5154	1.51442e-11	9.85986e-11		Botrytis-specific protein of unknown function
Bcin01g01560	2.86326	1.93477	0.150594	0.171222	-3.08377	0.0556406	15.2032	9.65378e-05	0.000236924		Botrytis-specific small protein of unknown function
Bcin01g01600	33.6312	39.4444	2.91149	3.99519	-2.64677	5.36827	49.2969	2.20011e-12	1.6011e-11
Bcin01g01620	34.7959	37.0103	2.5099	2.96785	-2.93723	6.22525	58.3318	2.21438e-14	2.08513e-13
Bcin01g01660	442.495	285.41	4.01585	5.25082	-5.53342	6.10592	15.3295	9.02946e-05	0.000222665
Bcin01g01670	64.2049	78.6391	1.50594	1.3127	-4.84154	4.01462	32.3516	1.28651e-08	5.65015e-08
Bcin01g01690	62.2152	61.2261	0.803169	1.36978	-5.07672	4.33086	46.2057	1.06468e-11	7.06186e-11		JAZ-dsRNA-binding C2H2 zinc finger protein
Bcin01g01750	6.50299	6.8029	0	0	-9.54614	1.26137	85.9045	1.88843e-20	3.98438e-19		Sclerotiniaceae-specific protein of unknown function
Bcin01g01960	50.0828	37.3848	5.92337	6.56352	-2.02376	3.86439	33.752	6.26054e-09	2.88863e-08
Bcin01g02010	12.8119	22.3435	0.953764	1.14148	-3.25574	2.99734	22.8581	1.74415e-06	5.69744e-06
Bcin01g02080	289.82	200.592	6.32496	8.44697	-4.27808	6.47938	60.3029	8.13284e-15	8.14652e-14
Bcin01g02110	60.6137	61.1637	5.62219	10.1592	-2.23808	4.5916	45.1676	1.80871e-11	1.16551e-10
Bcin01g02150	9.36625	6.2412	0.150594	0.456593	-3.89171	1.68368	30.4763	3.37964e-08	1.39541e-07	MAT1-1-1	alpha-domain mating type protein
Bcin01g02160	542.903	375.845	40.2087	73.9681	-2.2696	7.73183	44.8889	2.08542e-11	1.33167e-10	Bcsla2	adaptor protein that links actin to clathrin and endocytosis. involved in membrane cytoskeleton assembly and cell polarization
Bcin01g02270	84.3448	119.706	6.62615	15.41	-2.52118	6.6134	60.7501	6.4799e-15	6.57231e-14
Bcin01g02280	255.121	170.073	4.81902	6.67767	-4.45408	8.74298	125.164	4.68571e-29	2.35514e-27
Bcin01g02380	30.3311	11.7959	1.75693	1.48393	-2.85815	4.79797	36.1657	1.81233e-09	9.02492e-09
Bcin01g02460	22.1781	15.1661	1.55614	2.79663	-2.3506	3.33187	29.4877	5.62737e-08	2.24559e-07
Bcin01g02560	294.576	198.969	25.1492	44.689	-2.09656	6.24066	32.7873	1.02817e-08	4.59769e-08	Bccdc14	protein phosphatase required for mitotic exit
Bcin01g02720	36.6885	37.0103	1.40555	2.79663	-3.43301	5.89955	86.0337	1.76898e-20	3.76041e-19
Bcin01g02740	210.959	158.277	17.9709	18.4349	-2.5519	6.00076	57.406	3.5452e-14	3.24637e-13	Bcerd1	membrane protein required for lumenal ER protein retention
Bcin01g02850	167.428	139.865	5.72258	7.81915	-3.72536	5.02649	28.4156	9.78734e-08	3.78929e-07
Bcin01g02860	4.36768	4.99296	0.200792	0.799038	-2.53421	0.852462	17.8126	2.4377e-05	6.58416e-05		Botrytis-specific protein of unknown function
Bcin01g02900	71.9212	76.3298	2.00792	4.33763	-3.85697	5.13617	93.3756	4.32541e-22	1.08221e-20		metallo-dependent alcohol dehydrogenase
Bcin01g02910	103.223	55.3594	0.752971	1.3127	-5.50906	4.81798	127.921	1.16815e-29	6.41293e-28		histidine acid phosphatase, 3-phytase A
Bcin01g02970	77.7933	63.1609	6.12417	9.75967	-2.38668	6.53344	45.9207	1.23135e-11	8.1183e-11
Bcin01g03040	10.0457	5.42984	0	0.342445	-4.91117	1.64807	35.178	3.00899e-09	1.44803e-08
Bcin01g03190	2278.52	1326.63	38.5019	92.9167	-4.04078	11.6937	59.1659	1.44921e-14	1.40318e-13		Botrytis-specific protein of unknown function
Bcin01g03240	20.6737	32.1422	0.953764	1.7693	-3.52853	6.98844	75.2218	4.20698e-18	6.49955e-17
Bcin01g03270	19.0722	14.9165	1.30515	2.56834	-2.37868	5.7346	42.6529	6.53681e-11	3.93636e-10
Bcin01g03280	209.261	192.042	1.80713	1.99759	-5.94306	5.21846	27.2689	1.77041e-07	6.63184e-07		Botrytis-specific protein of unknown function
Bcin01g03290	10.9677	6.92773	0	0.741964	-3.96699	2.23724	29.336	6.08552e-08	2.41732e-07		conserved fungal protein of unknown function
Bcin01g03300	3.73679	6.2412	0.301189	0.570741	-2.75115	0.954692	18.4935	1.70489e-05	4.73258e-05		Botrytis-specific protein of unknown function
Bcin01g03310	20.9649	17.725	0.552179	0.741964	-4.12067	2.2583	52.8484	3.60309e-13	2.89399e-12		Zn2Cys6 transcription factor
Bcin01g03330	2.66914	6.67808	0	0	-9.00967	0.301556	36.6863	1.3875e-09	7.03014e-09		Botrytis-specific small secreted protein of unknown function
Bcin01g03340	6.55152	6.17878	0	0	-9.56423	1.07436	62.54	2.61083e-15	2.78546e-14		conserved fungal protein of unknown function
Bcin01g03350	3.73679	1.74753	0	0	-8.26983	0.0717306	23.6846	1.13485e-06	3.79817e-06		MFS transporter
Bcin01g03370	0.582358	0.499296	0.0501981	0	-3.44836	-1.24081	5.68417	0.0171186	0.0278273
Bcin01g03390	285.452	236.978	7.9815	27.4527	-3.3549	8.05454	49.3224	2.17168e-12	1.58346e-11	Bcams1	vacuolar alpha mannosidase
Bcin01g03450	47.996	41.3167	2.45971	9.07478	-2.44084	3.54853	10.3602	0.00128758	0.00260955
Bcin01g03530	67.9417	70.0262	0.602377	1.94052	-5.21788	8.63576	81.3824	1.86006e-19	3.43716e-18		conserved fungal protein of unknown function
Bcin01g03540	29.1664	15.4782	1.00396	1.541	-3.41586	6.48741	46.7501	8.06426e-12	5.44145e-11		conserved fungal protein of unknown function
Bcin01g03560	0.922066	0.62412	0	0.114148	-3.2747	-1.65805	4.71445	0.0299102	0.0464141
Bcin01g03590	839.711	676.109	36.6446	40.8651	-3.50966	7.42717	17.4577	2.93775e-05	7.8393e-05
Bcin01g03620	17.4222	14.4796	1.20475	1.08441	-3.00826	3.35492	42.2818	7.90254e-11	4.72107e-10
Bcin01g03630	203.194	146.98	8.03169	11.8714	-3.36331	6.21166	53.8692	2.1429e-13	1.7728e-12
Bcin01g03740	72.0668	61.1637	9.68823	8.44697	-2.08295	5.18177	38.3601	5.88216e-10	3.13336e-09
Bcin01g03950	190.334	172.631	10.5918	11.9285	-3.23471	7.31134	86.3805	1.48439e-20	3.19144e-19		conserved fungal protein of unknown function
Bcin01g03960	6.45446	4.36884	0.501981	0.513667	-2.62263	1.90533	24.6856	6.74881e-07	2.32548e-06		Botrytis-specific small protein of unknown function
Bcin01g03970	62.4093	67.9666	0.652575	4.79423	-4.10305	4.06137	37.8945	7.46738e-10	3.91147e-09
Bcin01g03980	67.0197	47.2459	1.80713	1.65515	-4.2482	4.07182	72.834	1.41027e-17	2.03834e-16
Bcin01g03990	5.14416	5.42984	0.150594	0.228296	-4.01142	1.15595	44.1648	3.01862e-11	1.88814e-10
Bcin01g04000	9.02654	9.98591	0.200792	0	-5.61746	1.9338	78.6622	7.36934e-19	1.25512e-17
Bcin01g04010	14.0736	21.4073	0.903566	4.8513	-2.10175	3.62383	18.1717	2.01859e-05	5.54218e-05		conserved fungal protein of unknown function
Bcin01g04130	246.046	152.722	1.35535	3.3103	-5.76995	7.11764	111.438	4.74514e-26	1.73666e-24		conserved fungal protein of unknown function
Bcin01g04150	156.12	77.7029	0.401585	1.7693	-6.12869	7.24226	104.273	1.76263e-24	5.55253e-23
Bcin01g04210	4.27062	5.7419	0	1.14148	-2.71402	0.939464	7.6793	0.00558579	0.0100557
Bcin01g04220	5.96917	3.99437	0.501981	0.513667	-2.49818	2.81763	20.7228	5.30799e-06	1.59819e-05
Bcin01g04250	1634.53	1351.78	9.33684	8.44697	-6.6019	9.60742	253.592	4.27957e-57	2.54724e-54
Bcin01g04270	369.894	321.297	20.1294	22.1448	-3.25351	7.90944	95.1149	1.79647e-22	4.68117e-21
Bcin01g04290	11.9383	6.99014	0.853367	0.97026	-2.55968	2.31109	28.8048	8.0054e-08	3.12399e-07
Bcin01g04320	0.970596	1.74753	0	0	-7.23975	0.0618683	27.238	1.79885e-07	6.73617e-07		Botrytis-specific protein of unknown function
Bcin01g04330	1.26177	1.18583	0.100396	0.171222	-2.4075	-0.244847	10.6807	0.00108257	0.00223002		NAD(P)-binding Rossmann-fold containing ketoreductase
Bcin01g04390	248.181	251.77	5.2708	10.1021	-4.30689	7.94343	167.302	2.8736e-38	2.98143e-36
Bcin01g04410	288.364	255.515	2.15852	3.02493	-5.96069	6.6489	132.885	9.58228e-31	5.76415e-29		DEAD/DEAH box helicase
Bcin01g04420	3.05738	5.55466	0.0501981	0.627815	-3.11496	0.278223	8.30895	0.00394502	0.00732703		acetyl-CoA synthetase-like protein, NRPS like enzyme
Bcin01g04430	2.32943	2.99577	0.0501981	0.0570741	-4.72964	-0.350574	25.1968	5.17669e-07	1.81867e-06		MFS transporter
Bcin01g04450	53.674	58.8545	3.31307	4.39471	-3.10334	4.03366	43.6723	3.88229e-11	2.40048e-10
Bcin01g04480	81.5786	175.19	8.93526	27.5668	-2.13591	7.11046	33.3965	7.51606e-09	3.426e-08
Bcin01g04530	25.7208	23.03	0.301189	0.228296	-5.70137	3.09408	78.8194	6.80564e-19	1.16437e-17		abhydrolase family protein
Bcin01g04560	79.2977	87.876	1.35535	4.623	-4.21471	4.81072	72.4418	1.72029e-17	2.44099e-16	Bcphs1	phytoene synthase, lycopene cyclase
Bcin01g04570	154.373	138.991	2.5601	4.79423	-4.59301	5.72277	77.5073	1.32233e-18	2.19915e-17	Bccao1	carotenoid oxygenase
Bcin01g04820	60.2255	110.656	1.85733	2.96785	-4.34169	4.9137	84.8332	3.24621e-20	6.66268e-19		Botrytis-specific protein of unknown function
Bcin01g04830	113.026	124.325	0.853367	1.94052	-5.72028	5.84495	200.098	1.98801e-45	4.16341e-43		conserved fungal protein of unknown function
Bcin01g04840	243.959	237.477	4.01585	6.50645	-4.77388	6.68526	176.269	3.16351e-40	4.16001e-38		MFS transporter
Bcin01g04850	37.3679	43.1267	1.45574	3.59567	-3.28903	3.56785	45.6651	1.40297e-11	9.18184e-11		flavin-binding monooxygenase
Bcin01g04870	4.46474	4.80572	0.200792	0.513667	-3.09312	0.529527	11.2206	0.00080893	0.00170009		NADH-dependent flavin oxidoreductase
Bcin01g04880	7.08535	5.2426	0.652575	0.97026	-2.1937	0.991122	9.53415	0.00201684	0.00395088		cytochrome P450
Bcin01g04890	7.328	5.92914	0.301189	0.799038	-2.83538	1.64024	18.3901	1.7999e-05	4.97875e-05		cytochrome P450
Bcin01g05080	0.922066	1.5603	0.0501981	0.342445	-2.00753	0.317451	6.34855	0.0117477	0.0197495		conserved fungal protein of unknown function
Bcin01g05090	3.59121	3.93195	0.25099	0.570741	-2.48385	1.45966	19.2945	1.12026e-05	3.19683e-05		MFS hexose transporter
Bcin01g05100	8.10448	9.54903	0.501981	0.627815	-3.18601	2.02628	42.3938	7.46274e-11	4.47488e-10		meiotic nuclear division protein 1
Bcin01g05290	308.116	221.375	17.2179	27.1102	-2.81213	6.56321	54.9639	1.22765e-13	1.04702e-12
Bcin01g05340	30.2826	20.9704	1.85733	4.73715	-2.29821	3.81001	25.2317	5.08385e-07	1.78828e-06	Bcppe1	carboxyl methyl esterase
Bcin01g05350	86.3345	64.0971	3.31307	14.2685	-2.52093	7.07651	26.9011	2.14138e-07	7.93736e-07
Bcin01g05470	8.15301	7.86391	0.752971	0.228296	-3.27365	1.5545	25.7959	3.79497e-07	1.356e-06
Bcin01g05500	398.672	373.972	3.11228	3.02493	-6.17329	6.11872	16.5837	4.65485e-05	0.000120079
Bcin01g05510	84.5874	84.4434	4.26684	10.4446	-2.83378	5.3318	48.3664	3.53578e-12	2.51012e-11	Bcctr2	low-affinity copper transporter of vacuolar membrane
Bcin01g05600	218.918	208.706	8.38308	12.4992	-3.60462	5.79906	48.176	3.89631e-12	2.75396e-11
Bcin01g05620	12.8119	15.4782	0.401585	0.228296	-4.65953	5.07079	95.5791	1.42098e-22	3.76344e-21
Bcin01g05630	18.3928	20.2215	1.35535	2.16882	-2.70565	5.40059	61.5297	4.36123e-15	4.55833e-14
Bcin01g05680	347.959	230.487	2.45971	2.11174	-6.18902	6.2948	115.165	7.24056e-27	2.86306e-25		CAZY GH47 family protein, alpha mannosidase
Bcin01g05700	5.0471	5.92914	0.200792	0.228296	-3.89151	0.785878	10.2246	0.00138582	0.00279413
Bcin01g05800	9.90008	8.98732	0.150594	0.114148	-5.33599	3.93239	77.5031	1.32517e-18	2.20064e-17		HET domain and tetratricopeptide repeat containing protein
Bcin01g05820	11.4045	14.9165	1.50594	2.05467	-2.13098	2.93559	18.0458	2.15652e-05	5.88955e-05
Bcin01g05900	508.35	687.905	6.17436	8.1616	-5.63497	8.03	170.597	5.48119e-39	6.1373e-37		plasma membrane Pth11-like protein
Bcin01g05960	37.465	30.0826	3.06208	5.36497	-2.26868	3.68891	39.2301	3.76687e-10	2.04904e-09
Bcin01g05980	10.1427	8.30079	1.25495	1.08441	-2.19453	2.10903	15.588	7.87538e-05	0.000196433
Bcin01g06000	816.077	776.467	13.4531	22.316	-4.73107	7.36232	36.5516	1.4868e-09	7.49966e-09
Bcin01g06160	10.1913	8.11355	0.451783	1.19856	-2.72455	2.86281	34.3238	4.6665e-09	2.18524e-08
Bcin01g06180	187.374	164.331	4.36723	3.65274	-4.67468	5.11207	14.6678	0.000128218	0.000308056
Bcin01g06190	5.48387	5.05537	0.401585	1.25563	-2.0469	1.34916	17.2677	3.24652e-05	8.61043e-05
Bcin01g06240	379.891	307.379	4.71862	4.68008	-5.40334	6.2486	32.8131	1.01458e-08	4.54053e-08		RhoGEF domain-containing protein
Bcin01g06310	100.408	122.265	6.57595	8.04745	-3.15638	5.03472	60.9259	5.92645e-15	6.04348e-14
Bcin01g06380	9.36625	16.9761	0.501981	0.627815	-3.73894	4.02088	60.2798	8.22875e-15	8.22802e-14
Bcin01g06530	16.8884	27.8981	0.652575	1.08441	-3.91624	4.07662	79.5785	4.63448e-19	8.10067e-18
Bcin01g06540	29.2149	38.8202	0.953764	1.94052	-3.82798	4.52446	85.4832	2.33673e-20	4.86669e-19
Bcin01g06560	22.6149	17.1633	1.35535	2.85371	-2.51706	4.28693	43.4236	4.4083e-11	2.70208e-10
Bcin01g06600	111.764	47.121	1.40555	1.7693	-4.75661	6.61501	98.9018	2.65335e-23	7.53937e-22
Bcin01g06750	55.9549	72.4603	4.21664	8.56112	-2.60377	5.8716	54.7394	1.37617e-13	1.16755e-12		Botrytis-specific protein of unknown function
Bcin01g06760	46.1518	58.48	0.501981	1.88345	-4.77099	6.1852	124.8	5.62981e-29	2.79244e-27		conserved fungal protein of unknown function
Bcin01g06770	29.312	24.4031	0.301189	1.42685	-4.23337	4.02473	59.1788	1.43976e-14	1.39642e-13		C2H2 zinc finger transcription factor
Bcin01g06780	28.1473	41.1919	1.75693	1.59808	-3.58415	2.90395	14.7075	0.000125546	0.000302341		Botrytis-specific small protein of unknown function
Bcin01g06790	31.3503	19.1605	3.36327	3.36737	-2.09034	3.63759	30.6119	3.15147e-08	1.31319e-07		CAZY CE12 family protein, rhamnogalacturonan acetylesterase
Bcin01g06810	26.7399	35.8869	2.35931	5.82156	-2.25215	4.92445	43.1319	5.11711e-11	3.11293e-10		conserved fungal small protein of unknown protein
Bcin01g06820	65.5638	99.7343	0.652575	1.71222	-5.43086	5.97717	156.156	7.82605e-36	6.80806e-34		conserved fungal protein of unknown function
Bcin01g06840	59.3034	43.938	2.6103	6.27815	-2.87239	4.48535	45.1477	1.82721e-11	1.17609e-10
Bcin01g06890	8.20154	8.73767	0.200792	0.0570741	-5.14701	1.87866	73.8474	8.43953e-18	1.26582e-16		Botrytis-specific protein of unknown function
Bcin01g06910	31.2047	26.5875	2.86129	1.88345	-2.81485	4.25966	47.5582	5.33937e-12	3.68863e-11
Bcin01g07040	18.6354	9.54903	1.10436	1.42685	-2.67959	2.83589	29.4968	5.601e-08	2.23585e-07
Bcin01g07100	2.91179	3.43266	0.451783	0	-2.88495	0.487216	9.15813	0.00247616	0.00477078	Bcctr1	Copper transporter
Bcin01g07130	73.28	133.686	1.05416	0.799038	-5.95107	4.23637	23.0319	1.59339e-06	5.23218e-06		Botrytis-specific protein of unknown function
Bcin01g07160	17.5193	14.2299	0.953764	2.45419	-2.54235	2.12874	24.99	5.76286e-07	2.00901e-06		Botrytis-specific protein of unknown function
Bcin01g07190	25.5752	16.7888	2.96169	2.62541	-2.11855	4.6073	34.252	4.84166e-09	2.26351e-08	Bclcc5	laccase
Bcin01g07210	36.0576	24.6527	1.50594	1.36978	-3.59662	3.82774	85.119	2.80932e-20	5.78699e-19
Bcin01g07250	31.69	27.8981	0.853367	0.684889	-4.47254	2.75601	48.0743	4.10371e-12	2.88612e-11
Bcin01g07330	1.74707	2.80854	0.401585	0.228296	-2.02279	0.98785	9.3737	0.00220121	0.00428458	Bcpg5	endopolygalacturonase
Bcin01g07340	395.275	323.481	35.8414	70.829	-2.07666	7.50107	30.0895	4.12562e-08	1.6789e-07
Bcin01g07400	115.452	95.5527	4.31704	5.59326	-3.65111	4.80502	37.7095	8.21024e-10	4.27484e-09
Bcin01g07410	855.192	542.859	12.6499	66.6626	-3.6151	9.17786	36.3423	1.65531e-09	8.29046e-09
Bcin01g07430	67.2138	81.7597	3.56406	3.13908	-3.66465	4.39913	33.0832	8.82966e-09	3.97986e-08
Bcin01g07530	880.088	480.385	2.76089	11.529	-6.06014	8.39784	92.5106	6.69644e-22	1.65349e-20		CAZY GH125 family protein, exo-alpha-1,6-mannosidase
Bcin01g07630	11.0648	9.73627	1.05416	1.71222	-2.14023	2.39636	17.098	3.55006e-05	9.34753e-05
Bcin01g07640	3.15444	0.62412	0	0.0570741	-4.90118	-0.492222	12.0185	0.000526757	0.00114472
Bcin01g07750	6.8427	4.6809	0	0.228296	-4.93931	3.06336	60.4531	7.53541e-15	7.58842e-14		Botrytis-specific protein of unknown function
Bcin01g07850	3.05738	2.49648	0.351387	0.342445	-2.20225	0.712208	11.2667	0.000789115	0.00166184
Bcin01g07900	155.732	136.869	1.60634	2.28296	-5.4611	4.87591	200.742	1.43847e-45	3.06936e-43
Bcin01g07910	41.6871	37.1351	1.50594	2.28296	-3.6405	6.27183	90.3716	1.97382e-21	4.66985e-20		Zn2Cys6 transciption factor
Bcin01g08110	24.9928	12.4824	0.752971	0.799038	-3.80842	4.72482	55.1179	1.13515e-13	9.76968e-13		CAZY GH27 family protein
Bcin01g08120	6.98829	4.61848	0.652575	0.513667	-2.50055	2.66141	23.9188	1.00486e-06	3.38212e-06		conserved fungal protein of unknown function
Bcin01g08130	2.52355	0.998591	0	0.0570741	-4.87866	-0.253274	12.6829	0.000369006	0.000823256
Bcin01g08150	7.27947	6.99014	0.200792	0.627815	-3.36595	2.67149	42.0413	8.9367e-11	5.29414e-10
Bcin01g08200	275.164	207.707	4.06605	7.07719	-4.72943	6.78377	102.786	3.73314e-24	1.1535e-22
Bcin01g08270	101.476	182.243	5.92337	6.79182	-3.65918	5.1738	46.5057	9.13506e-12	6.12379e-11
Bcin01g08340	401.924	637.663	0.752971	1.25563	-8.25107	9.51434	216.411	5.48561e-49	1.77248e-46		S-adenosyl-L-methionine-dependent methyltransferase
Bcin01g08450	32.7091	55.3594	1.95773	1.541	-3.84022	5.11296	39.5021	3.27715e-10	1.79561e-09
Bcin01g08590	10.2883	12.2952	0.853367	0.913186	-2.88858	4.87098	56.3096	6.19123e-14	5.52617e-13
Bcin01g08630	584.202	729.471	2.96169	4.22348	-6.7562	8.02792	302.574	9.05674e-68	1.28028e-64		tyrosinase
Bcin01g08670	7.91036	6.11637	0.25099	0.913186	-3.03087	1.84944	19.733	8.90492e-06	2.59084e-05		conserved fungal protein of unknown function
Bcin01g08680	159.566	283.038	7.52971	34.644	-2.79472	9.08389	31.93	1.59831e-08	6.92805e-08	Bcpio10	Ribosome maturation protein SBDS
Bcin01g08690	1064.4	1292.61	17.1677	27.6809	-4.97185	9.51367	226.203	4.01235e-51	1.51252e-48	BcnoxD	NADPH oxidase, subunit PRO41
Bcin01g08700	648.649	432.889	2.45971	3.99519	-6.61932	6.62945	34.7499	3.74905e-09	1.77844e-08
Bcin01g08790	142.289	84.2561	10.642	13.8119	-2.38813	5.71548	48.371	3.5274e-12	2.50574e-11		conserved fungal protein of unknown function
Bcin01g08800	0.970596	0.873767	0	0	-6.71287	0.261541	21.9606	2.78306e-06	8.79151e-06
Bcin01g08870	284.093	205.585	19.4267	34.0162	-2.4334	6.84705	49.8314	1.67539e-12	1.23675e-11
Bcin01g08890	174.368	127.32	2.96169	3.65274	-4.7325	5.30631	53.6323	2.41749e-13	1.98832e-12
Bcin01g08950	8.58977	6.92773	0.552179	1.02733	-2.53369	4.44951	39.6494	3.03898e-10	1.67403e-09
Bcin01g09010	7.8133	8.11355	0.100396	0.627815	-3.74198	2.32621	38.3384	5.948e-10	3.16546e-09
Bcin01g09020	4.46474	3.93195	0.200792	0.114148	-3.89048	0.811523	30.527	3.29253e-08	1.36393e-07
Bcin01g09070	527.665	622.809	3.56406	3.02493	-6.71074	6.64737	24.0007	9.62984e-07	3.25086e-06		WD40/YVTN repeat-like-containing domain
Bcin01g09090	74.4932	96.1144	3.21268	5.76449	-3.51663	4.65767	33.9267	5.72287e-09	2.65444e-08
Bcin01g09110	280.648	273.552	12.3989	14.9534	-3.57011	7.4305	102.082	5.32593e-24	1.62786e-22
Bcin01g09130	9.22066	10.5476	0.552179	0.741964	-3.16664	1.75251	29.3272	6.11324e-08	2.42748e-07
Bcin01g09190	5.72652	8.61285	0.100396	0.228296	-4.66324	1.81802	55.888	7.6721e-14	6.7468e-13
Bcin01g09400	220.374	169.823	11.4452	12.2139	-3.25794	7.98974	83.5214	6.30298e-20	1.23966e-18
Bcin01g09540	67.8447	88.0009	0.853367	1.36978	-5.37432	7.12416	154.77	1.57188e-35	1.31677e-33
Bcin01g09590	81.5786	62.6616	4.96961	5.13667	-3.04901	7.83245	85.9833	1.81466e-20	3.84307e-19
Bcin01g09630	188.102	352.378	10.8428	60.841	-2.46507	7.62624	20.8036	5.08885e-06	1.53589e-05
Bcin01g09760	20.4796	24.9024	1.55614	5.0796	-2.17534	3.9841	28.1237	1.13803e-07	4.36123e-07
Bcin01g09820	39.018	44.0628	1.30515	0.741964	-4.5322	3.04891	20.8129	5.06418e-06	1.52967e-05
Bcin01g09830	117.782	181.494	4.66842	6.50645	-3.94607	7.05305	102.63	4.04007e-24	1.24155e-22
Bcin01g09880	19.9943	21.7818	1.05416	1.88345	-3.11249	3.09622	39.5141	3.25692e-10	1.78538e-09
Bcin01g09970	244.202	368.73	30.922	40.808	-2.3589	7.57454	18.0825	2.11541e-05	5.78692e-05
Bcin01g10130	266.623	274.8	17.4187	42.8056	-2.5487	10.1659	30.9471	2.65163e-08	1.11685e-07	Bcdug2	glutamate carboxypeptidase, component of glutamine amidotransferase (GATase II)
Bcin01g10140	37.0768	27.3364	2.6605	5.82156	-2.29266	7.50876	17.589	2.74165e-05	7.35246e-05		FMN-binding split barrel-like protein
Bcin01g10150	378.435	401.995	4.21664	13.4695	-4.90767	11.1861	77.5999	1.26174e-18	2.10148e-17	Bcpsd	phosphatidylserine decarboxylase of the mitochondrial inner membrane; converts phosphatidylserine to phosphatidylethanolamine
Bcin01g10160	12.3266	9.73627	1.10436	2.05467	-2.03253	2.00743	14.0602	0.000177048	0.000416612	Bcpal	phenylalanine ammonia-lyase
Bcin01g10200	8.25007	15.915	0.752971	1.71222	-2.55692	2.05577	12.8342	0.000340344	0.000765502		BTB/POZ domain containing protein
Bcin01g10210	19.5575	33.5776	0.602377	1.02733	-4.25263	3.43418	65.8716	4.81279e-16	5.62852e-15
Bcin01g10220	2.18384	2.6213	0	0.171222	-4.34194	-0.530016	4.5996	0.0319794	0.0492571		Botrytis-specific protein of unknown function
Bcin01g10230	16.306	12.3576	1.35535	0.627815	-3.05854	2.75294	30.4839	3.36646e-08	1.392e-07
Bcin01g10370	1.65001	1.061	0	0	-7.4296	-0.585607	10.9572	0.000932426	0.00193945		Botrytis-specific protein of unknown function
Bcin01g10410	26.6914	31.0187	0.752971	1.59808	-3.92089	5.20147	89.2412	3.49501e-21	8.01725e-20
Bcin01g10440	314.328	265.001	11.7464	15.9237	-3.6261	6.57875	66.0815	4.32649e-16	5.10734e-15
Bcin01g10500	97.1567	111.53	2.40951	4.39471	-4.20412	9.46113	131.81	1.64665e-30	9.74973e-29
Bcin01g10510	181.696	118.895	1.95773	3.59567	-4.99367	5.48003	70.7697	4.01456e-17	5.392e-16
Bcin01g10580	17.859	13.1689	0.853367	0.342445	-3.87434	3.40799	48.83	2.79143e-12	2.00433e-11
Bcin01g10590	3.59121	3.43266	0.451783	0.399519	-2.24497	1.5276	21.396	3.73559e-06	1.1571e-05
Bcin01g10670	93.8566	84.1937	10.1902	13.8119	-2.13138	4.96938	29.4518	5.73245e-08	2.28671e-07
Bcin01g10740	47.6563	47.5579	0.301189	0.342445	-6.44034	6.97823	118.4	1.41693e-27	5.91292e-26		RING finger and RRM1 RNA binding domain-containing protein
Bcin01g10760	1.98972	1.93477	0.100396	0.171222	-3.06474	-0.39436	7.19971	0.00729154	0.0128063		cytochrome P450 partial fragment
Bcin01g10770	2.52355	3.74472	0.100396	0.342445	-3.09082	1.5351	17.1813	3.3977e-05	8.98611e-05		cytochrome P450
Bcin01g10780	11.8898	7.86391	0.451783	1.19856	-2.93619	2.77965	30.2562	3.78578e-08	1.54836e-07		abhydrolase family protein, lipase/esterase
Bcin01g10790	21.5472	18.0995	0.451783	1.48393	-3.65937	6.14562	70.3728	4.90925e-17	6.50101e-16		conserved fungal protein of unknown function
Bcin01g10830	2.86326	3.24542	0.301189	0.399519	-2.3491	1.30055	15.2816	9.26139e-05	0.000227838	BccutB	cutinase
Bcin01g10850	12.7148	9.79868	0.401585	1.42685	-2.88203	2.34593	29.2308	6.42481e-08	2.54139e-07
Bcin01g10880	135.107	67.4673	6.37516	9.07478	-2.98336	7.66356	34.3693	4.55864e-09	2.13738e-08	BcnosA	transcriptional regulator PRO1
Bcin01g10890	195.43	122.14	21.4848	24.4277	-2.00975	7.62695	34.9846	3.32328e-09	1.58846e-08		PH domain-containing protein
Bcin01g10900	3.10591	5.80431	0.0501981	0.856112	-2.75471	2.10683	16.357	5.24611e-05	0.000134227		Botrytis-specific small protein of unknown function
Bcin01g10990	30.865	40.8798	1.55614	2.91078	-3.26978	4.02991	70.5595	4.46594e-17	5.95581e-16
Bcin01g11060	41.8812	34.2642	1.30515	2.85371	-3.47537	5.57888	72.4721	1.69411e-17	2.40687e-16
Bcin01g11090	88.6154	75.7057	1.55614	0.456593	-5.71262	4.07509	16.5629	4.7063e-05	0.000121321
Bcin01g11100	11.0648	17.6626	0.100396	0.228296	-5.67323	2.4417	91.0693	1.38726e-21	3.30983e-20
Bcin01g11110	10.9677	11.0469	0.301189	0.228296	-4.56349	2.12195	80.3994	3.05887e-19	5.52197e-18		nicotinamide riboside kinase
Bcin01g11140	6.60005	5.36743	0.401585	0.456593	-3.00613	0.798445	29.0178	7.17168e-08	2.82103e-07
Bcin01g11270	40.4253	24.5279	3.11228	4.8513	-2.30418	3.42515	27.3618	1.68734e-07	6.33537e-07
Bcin01g11290	81.6271	33.2656	1.35535	3.02493	-3.92831	3.70347	51.3667	7.66266e-13	5.94356e-12
Bcin01g11300	657.967	470.836	40.4095	58.0444	-2.75561	8.91641	75.9005	2.98331e-18	4.73187e-17
Bcin01g11320	61.2446	44.8118	3.66446	8.3899	-2.44544	4.97742	43.6359	3.95525e-11	2.44426e-10
Bcin01g11370	15.1413	11.9831	1.05416	0.399519	-3.40365	2.36145	35.3381	2.77154e-09	1.33946e-08
Bcin01g11450	12.8604	8.42561	0.552179	1.19856	-2.84167	2.07152	26.6775	2.40405e-07	8.85307e-07	Bcnrps7	non-ribosomal peptide synthase
Bcin01g11460	9.99714	9.36179	0.903566	0.399519	-3.06906	2.58228	32.2048	1.38749e-08	6.07477e-08		protein of unknown function, specific for NRPS7 cluster
Bcin01g11470	5.96917	7.86391	0.351387	0.342445	-3.51722	1.35758	33.3649	7.63902e-09	3.47665e-08		calycin, specific for NRPS7 cluster
Bcin01g11510	1.7956	1.93477	0	0	-7.71395	-0.00246471	19.2245	1.16211e-05	3.31039e-05		Zn2Cys6 transciption factor
Bcin02g00010	6.0177	7.36461	1.00396	0.456593	-2.39801	2.30649	23.0008	1.61936e-06	5.31129e-06		Botrytis-specific protein of unknown function
Bcin02g00050	15.9663	22.4683	2.25891	3.19615	-2.0744	2.79385	14.2925	0.000156486	0.000371161
Bcin02g00070	51.8784	55.1722	1.25495	2.39711	-4.1374	5.37819	127.016	1.84262e-29	9.97045e-28
Bcin02g00320	20.9649	31.0187	3.61426	2.96785	-2.0604	5.7274	11.7943	0.000594111	0.00127758
Bcin02g00360	245.512	131.44	0.501981	0.114148	-8.3732	8.34286	115.409	6.402e-27	2.54036e-25		nitrilase
Bcin02g00370	282.88	318.8	4.96961	5.65034	-5.04401	5.87851	21.8869	2.89201e-06	9.11532e-06		CAZY GH76 family protein, alpha-1,6-mannanase
Bcin02g00410	0.582358	2.12201	0.0501981	0.228296	-2.50107	-0.493019	6.35193	0.0117253	0.0197177
Bcin02g00430	48.918	35.0755	3.36327	4.96545	-2.56	3.61781	36.1421	1.83438e-09	9.12668e-09
Bcin02g00470	66.3402	53.6119	5.52179	10.4446	-2.19034	6.40709	30.496	3.34551e-08	1.38385e-07
Bcin02g00500	16.5972	17.6002	0.501981	1.7693	-3.31068	3.6765	47.4482	5.64776e-12	3.88271e-11
Bcin02g00550	21.5958	22.4683	3.16248	2.39711	-2.18467	2.96316	10.1562	0.00143815	0.00289241
Bcin02g00580	29.6517	47.9324	0.200792	0.570741	-5.97617	3.08596	46.1695	1.0845e-11	7.18071e-11		Botrytis-specific protein of unknown function
Bcin02g00590	1.11619	3.05819	0	0.0570741	-5.34762	-0.776257	11.765	0.000603534	0.00129612
Bcin02g00600	1.74707	2.49648	0	0	-7.91594	0.0205528	20.5195	5.9027e-06	1.7641e-05
Bcin02g00620	85.6066	79.2632	0.903566	3.02493	-4.73125	6.01198	97.8977	4.40572e-23	1.22118e-21
Bcin02g00650	4.12503	3.18301	0.401585	0.627815	-2.11928	2.02954	14.9267	0.000111767	0.000271298		Botrytis-specific protein of unknown function
Bcin02g00670	103.271	95.3031	9.63803	15.6383	-2.24916	5.66799	52.6739	3.93788e-13	3.13837e-12		oxidosqualene:lanosterol cyclase
Bcin02g00680	17.9075	20.9704	0.652575	1.08441	-3.74701	3.42647	64.7024	8.71099e-16	9.7925e-15	Bcspo11	meiosis-specific protein that initiates meiotic recombination
Bcin02g00730	29.9429	43.8756	0.301189	0.627815	-5.57198	3.42632	69.869	6.33782e-17	8.27649e-16
Bcin02g00740	78.4727	240.036	5.2708	10.2733	-3.53568	8.47321	50.1896	1.39584e-12	1.04195e-11		cation efflux protein
Bcin02g00750	1.3103	1.24824	0	0	-7.16855	-0.399423	28.159	1.11749e-07	4.28687e-07		SET domain-containing protein
Bcin02g00760	8.73536	9.48662	0.803169	1.19856	-2.42651	1.77658	22.7586	1.83681e-06	5.97253e-06		S-adenosyl-L-methionine-dependent methyltransferase
Bcin02g00770	24.4105	18.5364	1.05416	2.68248	-2.84273	3.5427	42.5264	6.97332e-11	4.18807e-10		conserved fungal protein of unknown function
Bcin02g00790	9.22066	5.49225	0.301189	0.513667	-3.3601	1.4434	37.0395	1.1576e-09	5.93442e-09
Bcin02g00810	1.3103	1.31065	0.150594	0.114148	-2.46868	-0.359422	11.9168	0.000556307	0.00120269
Bcin02g00830	13.2486	14.6044	0.100396	0.97026	-4.1486	3.22235	54.3803	1.65208e-13	1.38498e-12
Bcin02g00860	7.23094	17.6626	0.552179	1.25563	-3.0231	2.27073	25.5614	4.28525e-07	1.52013e-06		Botrytis-specific protein of unknown function
Bcin02g01040	15.6266	21.3449	0.803169	2.11174	-2.98248	5.03555	58.1398	2.44133e-14	2.28362e-13		conserved fungal protein of unknown function
Bcin02g01050	1.01913	1.5603	0	0	-7.37588	-0.838303	11.0333	0.000894902	0.0018669		Botrytis-specific protein of unknown function
Bcin02g01070	882.417	1277.07	63.601	164.659	-2.55472	10.1975	40.7349	1.74348e-10	9.93303e-10	Bcrot2	glucosidase II catalytic subunit, required for cell wall synthesis
Bcin02g01080	110.066	93.3683	10.1902	8.96064	-2.61412	5.43293	55.9486	7.43923e-14	6.5471e-13
Bcin02g01100	2.96032	5.67949	0	0.114148	-5.52039	0.811702	36.5723	1.47109e-09	7.42705e-09
Bcin02g01110	1.45589	1.62271	0	0.114148	-3.94872	1.5306	21.3927	3.7419e-06	1.15874e-05
Bcin02g01120	10.8707	6.8029	1.05416	0.627815	-2.61416	2.89601	23.6542	1.15294e-06	3.85301e-06		conserved fungal protein of unknown function
Bcin02g01130	6.79417	8.11355	0	0	-9.70693	2.7719	101.712	6.42195e-24	1.93669e-22		conserved fungal protein of unknown function
Bcin02g01140	0.533828	1.62271	0	0	-6.86763	1.73323	21.4267	3.67612e-06	1.14024e-05
Bcin02g01150	12.4722	14.9165	0.0501981	0.570741	-4.82119	3.81213	83.8423	5.35853e-20	1.06689e-18		peptidase C14 domain-containing protein, possible caspase
Bcin02g01190	11.7442	3.61989	0.401585	0.114148	-3.99325	1.0332	12.6657	0.000372428	0.000830237
Bcin02g01290	513.348	323.294	22.7397	22.316	-3.41913	6.66043	27.9261	1.2604e-07	4.79445e-07
Bcin02g01380	38.2415	38.5706	1.65654	4.45178	-2.97456	3.9074	33.926	5.72479e-09	2.65444e-08
Bcin02g01400	4.95004	9.29938	0.0501981	0.456593	-4.11265	5.54317	65.7007	5.24883e-16	6.08811e-15		Botrytis-specific protein of unknown function
Bcin02g01410	0.436768	1.12342	0	0	-6.45313	2.21963	20.4935	5.98331e-06	1.78489e-05		Botrytis-specific protein of unknown function
Bcin02g01420	2.52355	3.05819	0.200792	0	-3.88336	0.90524	25.4415	4.5601e-07	1.61207e-06		CAZY GH13 family protein
Bcin02g01440	16.5972	30.5194	0	0.228296	-6.94925	5.78864	121.057	3.71286e-28	1.65963e-26	Bcpmp3	stress-responsive plasmamembrane proteolipid
Bcin02g01470	5.82358	6.2412	0.652575	0.799038	-2.27796	0.99725	11.1087	0.000859239	0.00179681
Bcin02g01490	13.0545	15.3533	0.702773	1.88345	-2.76406	2.54665	44.6448	2.36227e-11	1.49999e-10
Bcin02g01550	13.6854	22.2187	0.953764	0.684889	-3.59527	4.84007	68.1617	1.50622e-16	1.89054e-15
Bcin02g01600	2.96032	3.05819	0.301189	0.399519	-2.32705	0.0859001	13.0575	0.000302072	0.000684595
Bcin02g01680	28.3899	22.1562	2.81109	4.50886	-2.05666	5.33816	34.2111	4.94456e-09	2.30971e-08	Bcpks2	polyketide synthase
Bcin02g01690	3.54268	3.37025	0.100396	0.399519	-3.11959	4.8298	30.3239	3.65585e-08	1.4996e-07		prolyl aminopeptidase
Bcin02g01700	0.485298	0.187236	0	0	-5.24055	2.76567	7.96814	0.00476078	0.00870488		conserved fungal protein of unknown function
Bcin02g01770	5.14416	4.24401	0.501981	0	-3.62954	0.460765	11.755	0.000606816	0.00130243
Bcin02g01860	4.0765	4.30642	0.100396	0.114148	-4.48102	0.733495	28.2538	1.06403e-07	4.0929e-07
Bcin02g01950	40.4253	33.64	1.65654	2.68248	-3.35961	3.63315	21.3444	3.83749e-06	1.18542e-05		conserved fungal protein of unknown function
Bcin02g01960	6.89123	5.36743	0.351387	0.513667	-3.03843	2.00646	42.2635	7.97682e-11	4.76293e-10		CAZY GH45 family protein, endoglucanase
Bcin02g01970	72.455	62.0375	4.36723	10.045	-2.52798	4.42624	20.5011	5.9597e-06	1.77926e-05		endoribonuclease L-PSP
Bcin02g01990	222.558	300.638	16.0634	34.9864	-2.64314	6.82939	54.1051	1.90049e-13	1.58151e-12
Bcin02g02040	1.65001	0.998591	0.100396	0	-3.93218	-0.396918	8.2983	0.00396822	0.00736286
Bcin02g02060	13.6369	10.6724	0.602377	0.913186	-3.20296	2.00974	30.3056	3.6906e-08	1.51221e-07
Bcin02g02090	367.565	366.171	2.5099	6.50645	-5.71674	8.61827	176.332	3.06459e-40	4.12588e-38		methyltransferase domain-containing protein
Bcin02g02140	136.272	122.078	2.20872	8.61819	-3.98204	6.79209	65.5394	5.69636e-16	6.56994e-15
Bcin02g02170	13.2001	12.1079	0.752971	1.19856	-2.93485	2.86217	34.7563	3.73659e-09	1.77328e-08
Bcin02g02190	7.52212	4.99296	0.602377	0.913186	-2.25083	1.8374	26.802	2.25407e-07	8.33591e-07
Bcin02g02230	45.9577	34.8883	3.31307	5.65034	-2.40334	3.93415	35.1995	2.97593e-09	1.43273e-08
Bcin02g02300	65.5152	54.0488	2.7107	3.48152	-3.49722	6.14058	71.5673	2.67958e-17	3.67894e-16
Bcin02g02410	4225.59	2227.17	445.458	320.072	-2.25627	11.0451	32.0287	1.51914e-08	6.60766e-08
Bcin02g02460	72.5521	67.5297	7.47951	9.7026	-2.26517	6.24152	41.1901	1.38124e-10	7.99407e-10
Bcin02g02560	596.674	502.479	15.9128	17.1793	-4.27363	6.78724	17.7376	2.5356e-05	6.83425e-05
Bcin02g02620	86.6257	66.7808	1.15456	1.02733	-5.33699	5.08874	161.809	4.55336e-37	4.32722e-35
Bcin02g02670	1670.93	1407.2	25.6512	79.5042	-4.23742	10.7101	90.8883	1.52014e-21	3.61921e-20	Bop1	G protein-coupled receptor (GPCR), microbial opsin, potential green light sensor
Bcin02g02730	14.5104	9.04973	0.25099	0.285371	-4.63467	5.55479	94.9201	1.98224e-22	5.14154e-21
Bcin02g02780	106.038	79.7625	9.98942	3.65274	-2.9329	5.14091	25.2363	5.07195e-07	1.7853e-06	Bclcc13	laccase
Bcin02g02970	23.1487	13.481	1.10436	2.96785	-2.46696	3.03761	20.6575	5.49204e-06	1.64878e-05
Bcin02g03000	25.7693	15.7278	0.903566	1.94052	-3.07686	4.97373	53.396	2.72647e-13	2.22787e-12
Bcin02g03140	63.8652	70.5879	3.46367	5.82156	-3.11355	3.98224	32.4863	1.20038e-08	5.30486e-08
Bcin02g03220	174.125	194.101	1.90753	0.799038	-6.36849	5.12356	60.0622	9.19052e-15	9.14926e-14	Bcaqp5	aquaporin
Bcin02g03230	5.28975	6.8029	0.25099	0.97026	-2.6223	4.1532	31.6474	1.84862e-08	7.92798e-08		Botrytis-specific protein of unknown function
Bcin02g03310	52.9945	33.7649	0.702773	5.65034	-3.16498	3.98161	16.4229	5.06688e-05	0.000130023
Bcin02g03650	58.3328	50.3664	1.45574	3.88104	-3.68246	4.39687	61.8684	3.67189e-15	3.86283e-14
Bcin02g03670	11.9869	14.6668	0.702773	2.28296	-2.53401	6.26224	33.0492	8.98553e-09	4.04206e-08		acetoin dehydrogenase (diacetyl reductase)
Bcin02g03680	2.42649	5.49225	0	0	-8.9336	0.381034	27.1792	1.85447e-07	6.92838e-07		Botrytis-specific protein of unknown function
Bcin02g03700	2.42649	4.24401	0	0.114148	-5.08111	0.0623832	14.4805	0.000141621	0.000337817
Bcin02g03710	14.9957	18.5988	0.100396	0	-7.40466	2.1967	71.7293	2.46834e-17	3.41671e-16
Bcin02g03720	1.45589	1.12342	0	0	-7.17637	-1.21261	12.7198	0.000361798	0.000808612		Botrytis-specific protein of unknown function
Bcin02g03730	14.5104	24.091	0.100396	0.171222	-6.33394	2.70347	74.6058	5.74728e-18	8.75957e-17		Botrytis-specific protein of unknown function
Bcin02g03740	80.5595	82.1965	1.00396	1.48393	-5.27214	3.93396	16.7823	4.19235e-05	0.000108816
Bcin02g03750	1.74707	3.55748	0	0	-8.24692	0.315339	42.8855	5.80389e-11	3.50996e-10		Botrytis-specific protein of unknown function
Bcin02g03760	4.99857	6.8029	0.0501981	0.0570741	-5.94498	0.824586	49.6004	1.88476e-12	1.38228e-11		Sclerotiniaceae-specific protein of unknown function
Bcin02g03850	14.0251	13.6058	1.30515	2.05467	-2.29561	3.13492	39.1255	3.97423e-10	2.15769e-09
Bcin02g03900	32.2238	25.6513	0.903566	1.541	-3.81034	3.39741	68.825	1.07599e-16	1.37651e-15
Bcin02g03970	228.284	191.355	17.8203	32.304	-2.37555	6.69789	43.7533	3.7248e-11	2.30815e-10
Bcin02g03990	22.0811	21.0952	0.652575	3.082	-2.9277	2.8136	26.149	3.16056e-07	1.1445e-06
Bcin02g04030	106.183	64.1595	0.652575	2.45419	-5.12608	8.00722	99.2906	2.18041e-23	6.24259e-22		conserved fungal protein of unknown function
Bcin02g04040	67.8447	40.9422	0.401585	0.799038	-5.73831	6.9219	153.889	2.4485e-35	1.9921e-33
Bcin02g04050	38.8238	33.64	0.552179	1.99759	-4.19368	6.88741	83.222	7.33361e-20	1.42747e-18		Sclerotiniaceae-specific protein of unknown function
Bcin02g04060	228.672	181.307	9.98942	9.18893	-3.62711	7.5356	97.3534	5.79956e-23	1.59192e-21		conserved fungal protein of unknown function
Bcin02g04100	27.2252	28.7095	0.903566	0.913186	-4.14626	2.67463	47.2248	6.32956e-12	4.32514e-11
Bcin02g04140	1388.34	1335.62	34.0845	30.82	-4.5828	9.58194	109.701	1.13949e-25	4.02704e-24
Bcin02g04210	16.7428	20.5335	1.05416	1.42685	-3.13922	2.67063	42.3029	7.81784e-11	4.67293e-10		Botrytis-specific protein of unknown function
Bcin02g04270	104.727	82.8831	7.17833	12.4992	-2.52092	5.77032	61.8734	3.66264e-15	3.85669e-14
Bcin02g04290	2.62061	3.43266	0.100396	0.0570741	-4.36636	0.772646	35.1251	3.09196e-09	1.48417e-08
Bcin02g04330	3.39709	5.05537	0.451783	0.456593	-2.41359	3.34704	22.6707	1.92276e-06	6.23052e-06
Bcin02g04340	7.57065	8.11355	0.501981	1.42685	-2.31784	2.03244	24.5613	7.19844e-07	2.47063e-06		conserved fungal protein of unknown function
Bcin02g04350	9.22066	3.80713	0.0501981	0	-6.87461	1.53015	31.9155	1.61028e-08	6.97459e-08
Bcin02g04360	23.8281	22.4059	1.15456	4.50886	-2.63963	3.82101	16.4001	5.12815e-05	0.000131447	Bcygh1	yellow-green hydrolase, involved in DHN melanin biosynthesis
Bcin02g04400	629.189	446.745	5.87318	4.56593	-5.88645	8.02104	231.505	2.79958e-52	1.09174e-49		WSC domain protein
Bcin02g04420	159.129	161.709	1.40555	2.34004	-5.66485	5.72636	212.988	3.06162e-48	8.44484e-46		conserved fungal protein of unknown function
Bcin02g04430	54.9357	43.3763	1.10436	1.08441	-4.69575	3.30637	16.0946	6.02545e-05	0.000152784		oxidoreductase
Bcin02g04440	2.32943	1.68512	0.150594	0.114148	-3.07424	-0.329291	16.2281	5.61542e-05	0.0001429		CAZY CBM1 family protein, cellulose-binding protein
Bcin02g04500	1.06766	1.37306	0	0	-7.10489	2.17378	29.3372	6.08184e-08	2.41671e-07		BTB/POZ domain protein
Bcin02g04590	126.177	107.161	6.57595	11.586	-2.96835	6.59895	75.0887	4.50036e-18	6.91503e-17
Bcin02g04610	85.1698	88.8746	8.18229	11.9285	-2.37158	6.58675	41.7803	1.0213e-10	5.99681e-10
Bcin02g04630	0.776477	0.873767	0	0	-6.54639	-1.22429	13.1145	0.000293016	0.000665138		Botrytis-specific small protein of unknown function
Bcin02g04660	13.5883	15.1037	1.40555	2.11174	-2.27043	3.61292	35.4139	2.66582e-09	1.29445e-08		Sclerotiniaceae-specific protein of unknown function
Bcin02g04690	178.784	170.759	6.52575	26.8819	-2.87897	12.0992	25.4371	4.57052e-07	1.61525e-06
Bcin02g04730	88.6154	82.7583	0.903566	1.3127	-5.5156	5.20074	215.457	8.85943e-49	2.63661e-46		conserved fungal protein of unknown function
Bcin02g04740	367.516	303.759	0.953764	1.36978	-7.40686	7.17671	212.403	4.10846e-48	1.10625e-45
Bcin02g04750	1329.47	735.4	1.90753	1.19856	-8.55705	8.47319	187.26	1.26006e-42	2.12687e-40		conserved fungal protein of unknown function
Bcin02g04860	28.0017	40.2557	1.85733	3.19615	-3.01125	2.95766	22.1995	2.45737e-06	7.83269e-06		Botrytis-specific protein of unknown function
Bcin02g04890	188.781	285.16	1.80713	4.28056	-5.57088	5.71458	105.424	9.85895e-25	3.18557e-23
Bcin02g04950	0.776477	0.998591	0.0501981	0	-4.0892	-1.31213	12.3673	0.00043693	0.000965086		Botrytis-specific protein of unknown function
Bcin02g05010	521.113	467.59	6.82694	5.02252	-5.61368	6.46158	28.6589	8.63174e-08	3.35797e-07
Bcin02g05090	306.805	245.154	1.30515	1.36978	-6.89932	6.26381	305.722	1.86681e-68	3.01596e-65		conserved fungal protein of unknown function
Bcin02g05170	131.904	87.2519	10.0396	14.8963	-2.33446	5.60124	35.6191	2.39918e-09	1.17456e-08	Bcoxr1	protein required for oxidative damage resistance
Bcin02g05200	1328.12	932.06	23.9947	25.2268	-4.73622	7.82559	15.2993	9.17507e-05	0.000226108		Botrytis-specific protein of unknown function
Bcin02g05280	4.27062	2.80854	0	0.171222	-4.67848	0.496474	21.1971	4.14385e-06	1.27206e-05
Bcin02g05290	6.8427	3.68231	0.501981	0.513667	-2.55829	1.57852	21.5906	3.37503e-06	1.05408e-05		Botrytis-specific protein of unknown function
Bcin02g05320	19.9457	19.5974	0.803169	2.11174	-3.08234	2.97393	26.1069	3.23035e-07	1.16753e-06
Bcin02g05350	1.01913	2.18442	0	0	-7.47716	-1.16517	13.5253	0.000235367	0.000543105
Bcin02g05400	24.6531	44.4997	0.200792	0.342445	-6.18485	2.80925	22.292	2.34174e-06	7.4789e-06		Botrytis-specific protein of unknown function
Bcin02g05410	1.94119	4.05678	0	0	-8.36385	0.0351572	24.7568	6.50395e-07	2.24796e-06
Bcin02g05420	61.3417	62.5992	0.501981	0.913186	-5.70953	3.51068	17.1286	3.49327e-05	9.213e-05		Botrytis-specific protein of unknown function
Bcin02g05430	1.7956	3.61989	0	0.228296	-3.90725	0.19743	18.0796	2.1186e-05	5.79426e-05
Bcin02g05440	0.339709	0.187236	0	0	-5.08311	-1.00583	5.49441	0.0190773	0.0306797
Bcin02g05470	5.33828	5.61708	0.150594	0.570741	-3.22229	3.47988	33.1502	8.5307e-09	3.85586e-08		Botrytis-specific protein of unknown function
Bcin02g05480	32.6606	38.1337	1.75693	4.28056	-2.87539	4.64439	56.8738	4.64694e-14	4.20082e-13
Bcin02g05500	79.5889	65.0333	2.20872	2.85371	-4.0902	7.01975	79.7883	4.16744e-19	7.35965e-18
Bcin02g05550	19.509	18.3491	1.85733	3.65274	-2.05028	3.03825	27.6146	1.48058e-07	5.59807e-07
Bcin02g05580	83.4713	51.365	9.08585	8.61819	-2.13443	5.78197	25.4461	4.54908e-07	1.60868e-06
Bcin02g05610	70.4653	43.5011	1.65654	2.45419	-4.00237	4.72575	116.922	2.98513e-27	1.21435e-25
Bcin02g05650	269.971	448.68	1.80713	2.28296	-6.64283	7.0645	182.635	1.2887e-41	1.86845e-39	Bcgst16	glutathione S-transferase
Bcin02g05660	56.4402	90.1853	2.5601	7.19134	-3.24479	5.75915	87.6625	7.76323e-21	1.70144e-19		Botrytis-specific protein of unknown function
Bcin02g05700	33.2429	38.5082	0.552179	2.34004	-3.99927	4.93817	82.7033	9.53423e-20	1.81519e-18
Bcin02g05760	245.027	206.272	3.36327	4.33763	-5.10615	5.45687	13.9177	0.000190992	0.000446358		Botrytis-specific protein of unknown function
Bcin02g05770	2.47502	2.05959	0.150594	0.399519	-2.29316	3.85963	17.9058	2.32113e-05	6.29791e-05		ankyrin repeat protein
Bcin02g05830	2.86326	3.37025	0.25099	0.228296	-2.89438	1.58128	24.9205	5.97447e-07	2.07701e-06
Bcin02g05840	3.05738	3.93195	0.150594	0.513667	-2.73686	1.87656	21.2908	3.94631e-06	1.21604e-05
Bcin02g06000	124.43	125.386	9.48744	13.9261	-2.66996	8.31514	53.5157	2.56535e-13	2.09924e-12
Bcin02g06030	38.4841	42.2529	3.91545	7.19134	-2.14904	3.9516	33.346	7.71349e-09	3.50751e-08
Bcin02g06110	15.0928	13.6058	0.301189	0.456593	-4.46333	2.17283	68.5504	1.23673e-16	1.56621e-15
Bcin02g06210	43.3371	59.1665	1.35535	3.42445	-3.77367	6.03434	74.1427	7.26705e-18	1.0987e-16
Bcin02g06250	106.571	107.286	8.88506	13.7549	-2.49647	5.98415	75.6434	3.39803e-18	5.33727e-17
Bcin02g06390	471.661	228.553	5.1202	3.99519	-5.42087	7.49506	178.99	8.05116e-41	1.09699e-38
Bcin02g06430	41.6386	35.5124	0.803169	0.171222	-5.45076	3.8292	94.9446	1.95792e-22	5.09015e-21
Bcin02g06510	40.2312	39.1323	4.41743	5.0796	-2.28813	4.79455	44.3324	2.77091e-11	1.74478e-10
Bcin02g06600	52.946	42.1905	6.27476	6.67767	-2.09112	4.35123	39.5571	3.18612e-10	1.74912e-09
Bcin02g06690	15.0928	17.4753	1.40555	3.13908	-2.13785	3.35828	31.4611	2.0348e-08	8.664e-08
Bcin02g06710	14.0736	9.98591	1.35535	1.88345	-2.11625	2.96634	24.5044	7.41395e-07	2.5369e-06
Bcin02g06860	25.9149	31.206	1.75693	4.28056	-2.56232	4.58107	31.8626	1.65472e-08	7.15064e-08
Bcin02g06890	178.201	112.466	7.57991	13.5836	-3.01667	5.33948	32.7859	1.02887e-08	4.59901e-08	Bccue3
Bcin02g06910	270.602	156.592	12.4491	13.2983	-3.21903	6.3345	55.3536	1.00685e-13	8.72409e-13
Bcin02g07020	90.2169	91.1839	4.86921	13.0129	-2.7134	6.04828	53.2175	2.98586e-13	2.43279e-12
Bcin02g07110	6.74564	5.61708	0	1.25563	-2.97179	1.91408	12.816	0.000343672	0.000771671
Bcin02g07120	20.0428	15.5406	3.61426	1.541	-2.01134	3.74699	21.3037	3.91981e-06	1.20854e-05
Bcin02g07140	10.7736	9.61144	0.501981	1.02733	-2.99165	1.83233	34.0596	5.34504e-09	2.48753e-08
Bcin02g07170	22.2752	20.0342	0	0	-11.2116	2.78669	83.9248	5.13958e-20	1.02692e-18
Bcin02g07180	0.582358	1.5603	0.100396	0.171222	-2.17318	-1.00235	4.66939	0.0307049	0.047496		GNAT family acetyltransferase
Bcin02g07190	76.9683	78.4518	5.3712	14.611	-2.32667	5.39244	39.8136	2.79397e-10	1.54897e-09		conserved fungal protein of unknown function
Bcin02g07200	20.0428	17.1009	0.200792	0.285371	-5.45792	4.52543	138.33	6.17142e-32	3.92093e-30		conserved fungal protein of unknown function
Bcin02g07240	2.18384	2.68371	0.0501981	0.171222	-3.74232	0.366727	20.8178	5.051e-06	1.5265e-05
Bcin02g07260	1.06766	0.561708	0	0	-6.70367	-1.50301	10.7179	0.00106103	0.00218804		Botrytis-specific protein of unknown function
Bcin02g07280	3.20297	2.74613	0.0501981	0.285371	-3.42701	2.75096	25.9829	3.44452e-07	1.2386e-06
Bcin02g07390	171.795	131.689	4.91941	7.53378	-3.85167	6.70485	138.933	4.55667e-32	2.92792e-30
Bcin02g07460	1.74707	3.43266	0	0	-8.15938	0.481336	35.5407	2.49772e-09	1.21858e-08		integral membrane protein
Bcin02g07500	2.37796	2.37165	0.150594	0.399519	-2.3323	-0.484948	6.29567	0.0121034	0.0203051		conserved fungal protein of unknown function
Bcin02g07510	2.08678	2.99577	0	0	-8.20932	-0.131603	19.0146	1.29722e-05	3.66664e-05		conserved fungal protein of unknown function
Bcin02g07640	24.0223	19.2229	0.953764	1.3127	-3.49176	4.95904	46.3521	9.88002e-12	6.59582e-11	Bclcc7	laccase
Bcin02g07670	0.922066	0.998591	0	0.114148	-3.33485	-0.676256	7.39498	0.00654062	0.0116101
Bcin02g07750	1.98972	2.37165	0	0.114148	-4.50185	0.697761	32.4436	1.22704e-08	5.41418e-08		conserved fungal protein of unknown function
Bcin02g07760	131.079	339.521	10.5918	22.6014	-3.03815	8.22476	60.5909	7.02571e-15	7.10677e-14		acyltransferase
Bcin02g07770	5.0471	7.3022	0.451783	0.342445	-3.13361	0.770756	20.8452	4.97937e-06	1.50768e-05	Bcnep2	secreted phytotoxic protein
Bcin02g07780	27.9532	20.908	2.5601	3.082	-2.34967	3.25491	13.3696	0.000255731	0.000586267		Sclerotiniaceae-specific C2H2 zinc finger transcription factor
Bcin02g07800	0.291179	0.998591	0	0	-6.13985	-1.67909	8.92884	0.00280702	0.00535142		Botrytis-specific protein of unknown function
Bcin02g07810	1.11619	1.74753	0	0.114148	-3.84027	3.62358	19.299	1.11766e-05	3.19102e-05		S-adenosyl-L-methionine-dependent methyltransferase
Bcin02g07840	0.679417	0.561708	0	0	-6.14372	-1.45189	12.1115	0.000501114	0.00109488		Sclerotiniaceae-specific small protein of unknown function
Bcin02g07850	243.328	157.028	3.11228	7.64793	-4.46374	6.37486	85.3091	2.55191e-20	5.27597e-19		conserved fungal protein of unknown function
Bcin02g07890	249.346	241.971	7.52971	28.4229	-3.08565	8.08282	27.0083	2.02586e-07	7.52644e-07
Bcin02g07970	781.33	1207.48	25.5006	44.0612	-4.08252	9.84182	150.275	1.50956e-34	1.13811e-32	Bhp1	hydrophobin
Bcin02g08030	12.4236	13.7306	0.602377	0.684889	-3.56502	1.60209	6.05453	0.0138707	0.0230155		Botrytis-specific protein of unknown function
Bcin02g08100	54.5475	82.571	7.42932	8.90356	-2.2801	7.2685	52.7749	3.74056e-13	2.99801e-12		Sclerotiniaceae-specific protein of unknown function
Bcin02g08140	20.6737	16.1023	0.451783	0.342445	-4.72553	2.94764	79.0919	5.9288e-19	1.02365e-17
Bcin02g08370	241.921	140.427	28.7133	20.4325	-2.15018	6.00836	20.5926	5.68162e-06	1.70278e-05	Bcprx7	peroxiredoxin
Bcin02g08430	298.507	188.734	38.8031	27.1102	-2.08087	6.20653	33.5992	6.77203e-09	3.10866e-08
Bcin02g08490	41.0077	52.426	2.5601	2.45419	-3.42643	3.31005	18.1979	1.99097e-05	5.47299e-05
Bcin02g08590	1070.03	977.246	69.5745	210.546	-2.26502	10.1285	27.4879	1.58078e-07	5.95902e-07	Bcap2	vacuolar aspartyl proteinase
Bcin02g08760	117.491	98.6733	0.752971	1.541	-5.85312	6.49095	148.555	3.58852e-34	2.65246e-32	Bcsmr1	Zn2Cys6 transcription factor, specific of the melanin biosynthesis cluster
Bcin02g08770	686.017	588.919	3.46367	5.59326	-6.38726	9.61267	301.626	1.45753e-67	1.83147e-64	Bcpks12	polyketide synthase
Bcin02g08800	7.76477	9.42421	0.501981	0.456593	-3.36353	3.16897	52.6568	3.97237e-13	3.16363e-12
Bcin02g08860	1.40736	2.05959	0	0.285371	-3.00185	0.887693	18.0112	2.19608e-05	5.98733e-05		conserved fungal protein of unknown function
Bcin02g08870	2.86326	1.93477	0.301189	0.228296	-2.36607	0.942151	9.94247	0.00161509	0.00321511		conserved fungal protein of unknown function
Bcin02g08880	20.6252	15.4782	0.301189	0.684889	-4.47435	7.70522	66.981	2.74131e-16	3.32634e-15		integral membrane protein Pth11-like
Bcin02g08890	7.13388	7.23979	0.200792	0.799038	-3.16464	5.29577	36.4908	1.53392e-09	7.71324e-09		conserved fungal protein of unknown function
Bcin02g08900	16.3545	12.9193	0.0501981	0.342445	-5.52342	6.70472	66.1834	4.10852e-16	4.87547e-15		conserved fungal protein of unknown function
Bcin02g08910	13.0545	15.1661	0	0	-10.6633	6.47507	85.5104	2.30481e-20	4.80906e-19		Sclerotiniaceae-specific small secreted peptide
Bcin02g08920	23.7796	20.5335	0.953764	1.19856	-3.59339	6.24929	61.2497	5.02767e-15	5.19725e-14		cytochrome P450
Bcin02g08930	18.1016	18.2243	0.552179	1.25563	-3.62536	3.49548	73.2186	1.16056e-17	1.6979e-16		MFS allantoate transporter
Bcin02g08970	0.727947	0.561708	0.100396	0	-2.81565	-1.07022	4.75986	0.029131	0.0452904
Bcin02g09010	104.679	106.1	2.6103	1.99759	-4.73832	4.30746	22.9338	1.67682e-06	5.49337e-06
Bcin02g09020	61.4873	78.0149	4.11624	4.45178	-3.28874	4.03886	25.4934	4.439e-07	1.57172e-06
Bcin02g09060	63.1373	57.8559	1.95773	4.56593	-3.51544	5.96645	89.2129	3.54525e-21	8.11603e-20		conserved fungal protein of unknown function
Bcin02g09070	13.831	11.1093	0.301189	0.741964	-3.83796	3.63887	60.4271	7.63553e-15	7.68241e-14		secreted carboxylesterase
Bcin02g09080	802.586	550.598	8.73447	13.9261	-5.1438	7.13108	21.2467	4.038e-06	1.24227e-05		Sclerotiniaceae-specific protein of unknown function
Bcin02g09090	27.8076	28.0854	0.100396	0.0570741	-7.58663	7.54503	187.434	1.15487e-42	1.97885e-40		conserved fungal protein of unknown function
Bcin02g09120	37.0768	26.6499	1.10436	2.16882	-3.54048	4.63056	73.6936	9.12327e-18	1.354e-16
Bcin02g09140	238.184	232.797	9.48744	34.3586	-2.80751	7.17163	41.1766	1.3908e-10	8.03706e-10
Bcin02g09240	1.06766	2.68371	0	0.114148	-4.22405	2.38842	27.5663	1.51803e-07	5.73586e-07		Sclerotiniaceae-specific protein of unknown function
Bcin02g09260	342.62	347.26	15.8124	26.2541	-3.30094	8.85117	118.335	1.4647e-27	6.06751e-26		Ras family GTPase
Bcin02g09270	571.002	634.542	4.91941	5.93571	-6.01725	8.02459	212.243	4.45222e-48	1.17093e-45		eukaryotic translation initiation factor 2C
Bcin02g09330	3.30003	2.24683	0.25099	0.285371	-2.57125	0.498169	16.1786	5.76405e-05	0.000146485		Botrytis-specific protein of unknown function
Bcin02g09340	14.9472	16.9136	0.702773	2.45419	-2.67512	3.88239	37.383	9.70647e-10	5.00321e-09
Bcin03g00030	1.11619	0.561708	0	0.114148	-3.06698	-0.615133	5.95791	0.0146514	0.0242029
Bcin03g00050	15.6266	14.3547	0.702773	0.913186	-3.44733	4.13501	60.7655	6.4294e-15	6.52694e-14	Bcrex3	RNA exonuclease
Bcin03g00060	33.6312	29.8953	2.35931	3.88104	-2.66102	4.57912	31.6633	1.83356e-08	7.87232e-08
Bcin03g00090	23.0517	20.0966	0.602377	2.79663	-3.1624	4.15186	33.4677	7.24569e-09	3.31077e-08
Bcin03g00200	2.71767	3.74472	0.200792	0.456593	-2.54706	2.15725	24.5893	7.09446e-07	2.43568e-06
Bcin03g00340	7.42506	9.11215	1.15456	0.913186	-2.18589	2.42505	26.6911	2.38721e-07	8.80527e-07		Sclerotiniaceae-specific protein of unknown function
Bcin03g00440	48.9666	66.0943	0.853367	4.28056	-3.93307	4.99945	75.3374	3.96772e-18	6.15513e-17
Bcin03g00540	68.4756	165.829	6.87714	31.5049	-2.01915	5.22469	15.5713	7.94507e-05	0.000198076
Bcin03g00570	0.679417	2.37165	0.150594	0.114148	-2.48898	-0.310003	5.75756	0.0164178	0.0268114
Bcin03g00580	2.18384	1.62271	0.200792	0.285371	-2.15977	0.454018	6.74747	0.00938805	0.0161254		Sclerotiniaceae-specific protein of unknown function
Bcin03g00600	83.4227	136.557	3.11228	2.79663	-4.31974	4.4478	11.9029	0.000560458	0.00121074		Botrytis-specific protein of unknown function
Bcin03g00670	4.5618	7.73908	0.351387	0.856112	-2.61964	1.44211	9.26139	0.00234035	0.00453047
Bcin03g00690	0.145589	0.374472	0	0	-4.86585	-1.65699	5.51194	0.0188871	0.0304266
Bcin03g00720	0.873536	1.37306	0.100396	0.0570741	-3.06192	-1.19676	5.30661	0.0212446	0.0338913		Botrytis-specific protein of unknown function
Bcin03g00840	3.63974	5.80431	0	0	-9.24184	0.84343	38.3547	5.89862e-10	3.14065e-09		Botrytis-specific protein of unknown function
Bcin03g00890	15.4325	15.5406	0.602377	0.856112	-3.64571	2.71001	58.2226	2.34071e-14	2.19313e-13		conserved fungal secreted Serine-rich O-glycosylated protein
Bcin03g00900	8.49272	11.0469	0.25099	0.570741	-3.82102	3.51905	55.9777	7.32982e-14	6.45583e-13		conserved fungal protein of unknown function
Bcin03g00910	2.47502	2.49648	0.100396	0.0570741	-4.08979	1.62663	30.334	3.63688e-08	1.49345e-07		hemolysin III domain-containing protein
Bcin03g00930	66.3402	95.8648	2.76089	5.82156	-3.52308	5.09823	96.1678	1.05549e-22	2.82188e-21
Bcin03g00950	8.39566	7.23979	0	0.114148	-6.38041	4.20166	60.895	6.02022e-15	6.12255e-14		phosphoribosyl transferase
Bcin03g00960	1.45589	1.87236	0.150594	0	-3.47359	3.95947	16.4812	4.91351e-05	0.000126403		GTP cyclohydrolase I
Bcin03g01040	81.3845	85.0051	5.87318	15.8095	-2.30113	5.68845	41.1748	1.39203e-10	8.0401e-10
Bcin03g01070	9.80302	12.1079	0.853367	2.05467	-2.19282	4.9114	20.3905	6.31422e-06	1.87766e-05
Bcin03g01120	3.83385	3.1206	0.100396	0.228296	-3.6164	0.569113	19.5994	9.54969e-06	2.76279e-05		Botrytis-specific protein of unknown function
Bcin03g01160	2.13531	3.80713	0.100396	0	-4.83631	0.75243	29.8621	4.63884e-08	1.87226e-07		Botrytis-specific protein of unknown function
Bcin03g01170	15.7722	17.9746	0.0501981	0.228296	-6.15944	2.78377	83.3584	6.84478e-20	1.33692e-18
Bcin03g01180	1.11619	1.62271	0.100396	0	-3.85661	-0.839988	7.12941	0.00758299	0.0132749		Botrytis-specific protein of unknown function
Bcin03g01240	23.2458	85.5668	2.15852	5.99278	-2.92128	9.95335	44.2346	2.9128e-11	1.827e-10
Bcin03g01250	106.135	38.3834	7.32892	10.8441	-2.12116	6.66865	21.5743	3.40378e-06	1.06218e-05
Bcin03g01340	1.11619	1.68512	0.100396	0.114148	-2.85825	-0.879092	4.7466	0.0293562	0.0456091
Bcin03g01350	0.630887	0.249648	0.0501981	0	-3.13414	-1.81263	4.90766	0.0267379	0.0418518
Bcin03g01360	6.16328	7.42702	0.301189	0.513667	-3.31221	1.62147	24.1183	9.05959e-07	3.07395e-06		Sclerotiniaceae-specific protein of unknown function
Bcin03g01370	0.825007	1.31065	0.0501981	0	-4.48397	-0.966073	9.31254	0.00227591	0.00441631		Botrytis-specific protein of unknown function
Bcin03g01380	0.582358	0.936179	0	0	-6.70349	-1.45467	11.8799	0.000567427	0.00122486		Sclerotiniaceae-specific protein of unknown function
Bcin03g01390	5.28975	3.74472	0.200792	0.228296	-3.57638	1.20937	42.1362	8.51331e-11	5.05922e-10
Bcin03g01400	4.36768	4.24401	0.351387	0.513667	-2.55319	0.950993	16.778	4.20175e-05	0.00010901
Bcin03g01410	24.8473	27.274	1.05416	0.97026	-3.89341	2.86464	47.6707	5.04168e-12	3.49734e-11
Bcin03g01420	6.93976	7.48943	0.401585	0.799038	-2.8672	2.09031	35.2321	2.92654e-09	1.41075e-08		Botrytis-specific protein of unknown function
Bcin03g01440	3.68826	1.68512	0.200792	0.228296	-2.77379	1.0093	11.2105	0.000813349	0.00170747
Bcin03g01510	6.55152	12.732	0.501981	0	-4.0203	1.13832	5.68943	0.0170674	0.027752
Bcin03g01550	20.3825	8.55044	1.20475	2.39711	-2.18691	3.59107	14.8625	0.000115638	0.000280152		NRPS-like enzyme
Bcin03g01560	43.6768	39.0699	2.20872	5.19374	-2.81555	5.43932	51.2566	8.1046e-13	6.26914e-12		aldo-ketoreductase
Bcin03g01570	51.6357	28.2726	1.40555	2.79663	-3.54016	5.82226	40.0001	2.53945e-10	1.41891e-09		NRPS-like enzyme
Bcin03g01580	9.1236	10.298	0.552179	1.08441	-2.82647	1.54823	39.6017	3.11419e-10	1.71296e-09		carboxylesterase
Bcin03g01590	6.16328	10.7349	0	0.228296	-5.50224	1.46361	35.6555	2.35477e-09	1.15432e-08		Botrytis-specific protein of unknown function
Bcin03g01600	8.97801	9.54903	0.0501981	0.399519	-4.66135	1.1018	30.2913	3.71786e-08	1.52283e-07		conserved fungal protein of unknown function
Bcin03g01610	3.54268	2.43407	0.552179	0.171222	-2.28113	0.055635	11.7459	0.000609772	0.00130835		CAZY GH26 family protein
Bcin03g01800	52.0239	68.3411	0.401585	0.856112	-5.87157	4.27752	82.7981	9.08774e-20	1.73897e-18
Bcin03g01850	147.385	184.989	6.47555	12.1568	-3.43399	6.49097	118.147	1.60968e-27	6.64376e-26
Bcin03g02050	35.4268	33.4528	2.25891	3.36737	-2.85965	3.28389	18.5289	1.67351e-05	4.6592e-05		ABC transporter
Bcin03g02060	2.03825	3.30783	0.100396	0.228296	-3.24227	0.763467	22.3589	2.26157e-06	7.23716e-06		short-chain dehydrogenase/reductase
Bcin03g02070	4.80445	2.74613	0.401585	0.228296	-2.74413	0.991007	22.4435	2.16422e-06	6.94923e-06		GMC oxidoreductase
Bcin03g02100	2.23237	0.936179	0.25099	0	-2.90738	-0.428574	5.93356	0.0148552	0.0245108
Bcin03g02110	5.48387	5.92914	0	0.285371	-4.92533	0.719563	21.7322	3.13486e-06	9.82869e-06
Bcin03g02210	9.51184	7.36461	0.602377	1.99759	-2.06078	3.70546	18.3676	1.82132e-05	5.03355e-05
Bcin03g02330	259.198	170.073	21.8864	28.7654	-2.30903	6.61531	54.4652	1.58225e-13	1.33137e-12
Bcin03g02340	88.0331	88.5002	4.41743	10.6729	-2.89994	6.15101	57.2499	3.8381e-14	3.51174e-13
Bcin03g02400	2.91179	1.24824	0.0501981	0.0570741	-4.57713	1.14101	16.5917	4.63545e-05	0.000119631		Botrytis-specific protein of unknown function
Bcin03g02600	7.86183	5.61708	0.100396	0.456593	-3.91304	4.39933	52.4707	4.36717e-13	3.45843e-12
Bcin03g02610	3.00885	2.49648	0.200792	0.285371	-2.70568	2.02474	25.2003	5.16749e-07	1.81601e-06		Botrytis-specific protein of unknown function
Bcin03g02640	10.9677	15.1661	1.55614	1.25563	-2.45063	1.93989	15.9338	6.55962e-05	0.000165402
Bcin03g02690	60.274	81.6348	1.50594	1.14148	-4.93837	3.75808	8.75158	0.00309334	0.0058509		Botrytis-specific protein of unknown function
Bcin03g02990	90.411	50.1792	0.501981	1.3127	-5.51516	3.84832	22.6249	1.96917e-06	6.36996e-06		Botrytis-specific small protein of unknown function
Bcin03g03080	2.37796	3.05819	0.100396	0.513667	-2.51808	-0.037257	12.0739	0.000511328	0.00111483		Botrytis-specific protein of unknown function
Bcin03g03110	70.7079	53.8615	0.853367	1.14148	-5.18618	4.24799	115.591	5.84055e-27	2.32573e-25
Bcin03g03140	29.9429	21.0328	1.10436	1.19856	-3.67163	6.35427	82.1557	1.25781e-19	2.36288e-18	Bchox6	homeobox protein
Bcin03g03170	14.5104	11.0469	1.40555	1.48393	-2.3498	2.26112	11.4987	0.000696452	0.00147882
Bcin03g03180	2.18384	0.936179	0.0501981	0.342445	-2.268	1.965	5.69682	0.0169957	0.0276513
Bcin03g03220	25.0414	28.023	0.451783	1.19856	-4.35503	3.17826	82.8104	9.03157e-20	1.73115e-18
Bcin03g03260	38.6783	27.5861	0.100396	0	-8.35304	3.36979	105.748	8.37147e-25	2.72049e-23		Sclerotiniaceae-specific protein of unknown function
Bcin03g03270	37.9988	52.9878	3.76486	8.21867	-2.21098	4.31646	34.7872	3.67792e-09	1.74984e-08		mitochondrial cytochrome b2
Bcin03g03310	34.7473	30.2074	3.31307	4.22348	-2.33741	6.0106	55.4736	9.47219e-14	8.25278e-13
Bcin03g03370	19.5575	32.3294	0.552179	2.45419	-3.50987	4.68726	63.9538	1.27369e-15	1.40528e-14		Botrytis-specific protein of unknown function
Bcin03g03380	462.829	331.844	26.3038	88.579	-2.18068	7.13404	23.1979	1.46158e-06	4.82456e-06
Bcin03g03400	369.166	373.91	1.05416	1.88345	-7.2689	8.64144	165.736	6.31886e-38	6.32389e-36
Bcin03g03410	1415.86	983.425	2.7107	5.93571	-7.40596	10.2473	198.695	4.02422e-45	7.58498e-43		conserved fungal protein of unknown function
Bcin03g03430	33.6312	29.2088	2.20872	5.25082	-2.30417	3.06195	9.10732	0.00254589	0.00489069		Botrytis-specific protein of unknown function
Bcin03g03470	2659.43	2025.33	3.66446	1.88345	-8.88892	10.1593	176.073	3.49015e-40	4.48524e-38
Bcin03g03480	1.45589	0.873767	0.100396	0.171222	-2.27057	0.528573	7.09471	0.0077312	0.0135072		CAZY GH10 family protein, endoxylanase
Bcin03g03540	5.87211	5.67949	0.351387	1.08441	-2.29733	3.5044	23.296	1.38889e-06	4.59536e-06
Bcin03g03570	26.7399	21.8442	0.552179	1.19856	-4.02665	4.13229	59.5217	1.20955e-14	1.18329e-13
Bcin03g03580	6.50299	6.17878	0.100396	0.799038	-3.15032	2.13169	24.7841	6.41241e-07	2.22026e-06		Botrytis-specific protein of unknown function
Bcin03g03610	25.284	21.7194	2.15852	2.96785	-2.46884	4.628	32.609	1.12692e-08	5.00365e-08
Bcin03g03740	8.6383	7.11496	0	0.399519	-4.71227	3.59986	50.4027	1.25223e-12	9.39709e-12
Bcin03g03760	1.06766	0.811355	0.100396	0	-3.17317	-1.14758	4.81376	0.0282333	0.0439915
Bcin03g03870	198.341	183.741	2.40951	4.73715	-5.03251	8.21222	183.911	6.78387e-42	1.02292e-39		conserved fungal protein of unknown function
Bcin03g03930	2.37796	1.49789	0.150594	0.228296	-2.5369	0.155519	13.2073	0.000278858	0.000634529		Botrytis-specific protein of unknown function
Bcin03g03980	3.00885	2.99577	0	0	-8.40046	0.03309	33.8404	5.98245e-09	2.7671e-08
Bcin03g04040	0.485298	1.68512	0	0.228296	-2.49389	2.17995	9.92342	0.00163188	0.00324569
Bcin03g04310	18.1016	11.7334	0.803169	0.97026	-3.26974	2.10854	24.7173	6.6386e-07	2.2903e-06
Bcin03g04330	26.5943	27.7733	2.45971	1.94052	-2.81911	3.59138	42.6324	6.60545e-11	3.97346e-10
Bcin03g04350	9.94861	10.0483	0.552179	2.11174	-2.23798	1.57992	5.88765	0.0152474	0.0250702		Botrytis-specific protein of unknown function
Bcin03g04380	180.676	86.6278	6.52575	11.1865	-3.14175	7.86842	46.8921	7.50027e-12	5.0807e-11		conserved fungal protein of unknown function
Bcin03g04390	3.88238	4.99296	0.401585	0.570741	-2.41872	2.48108	24.5593	7.2058e-07	2.4724e-06		abhydrolase family protein, possible prolyl oligopeptidase
Bcin03g04400	13.4913	20.7832	0.301189	0.799038	-4.23382	3.81418	85.6334	2.16584e-20	4.53584e-19		MFS transporter
Bcin03g04410	24.0223	18.4739	0.100396	0.342445	-5.87256	2.92265	94.2304	2.80857e-22	7.13755e-21		integral membrane protein
Bcin03g04420	18.684	12.8569	0.602377	1.94052	-2.98989	3.72952	36.2424	1.74235e-09	8.711e-09	Bcace2	Botrytis-specific C2H2 zinc finger transcription factor
Bcin03g04460	258.809	259.447	1.05416	1.02733	-7.16934	8.23593	276.304	4.79881e-62	4.52248e-59		Sclerotiniaceae-specific protein of unknown function
Bcin03g04490	681.213	588.67	9.38704	9.01771	-5.32202	7.04267	20.2027	6.96541e-06	2.05724e-05		Sclerotiniaceae-specific protein of unknown function
Bcin03g04580	582.552	308.315	8.78467	8.96064	-4.8335	6.48016	18.4399	1.75346e-05	4.86383e-05		Botrytis-specific protein of unknown function
Bcin03g04590	34.6988	22.8428	1.25495	2.79663	-3.13812	5.22099	56.2429	6.4048e-14	5.7033e-13		conserved fungal protein of unknown function
Bcin03g04600	11.3074	10.4852	0.301189	0.913186	-3.4838	2.4705	55.8112	7.97746e-14	7.00443e-13		C-5 cytosine-specific DNA methylase
Bcin03g04770	288.898	164.456	22.1374	15.7525	-2.76811	7.9422	55.1869	1.09598e-13	9.44697e-13		Sclerotiniaceae-specific protein of unknown function
Bcin03g04820	36.3488	28.7719	0.903566	0.741964	-4.51125	3.37186	52.686	3.91363e-13	3.12124e-12
Bcin03g04850	45.7636	53.2374	1.40555	1.59808	-4.2561	7.59792	56.6366	5.24261e-14	4.70545e-13
Bcin03g04870	31.6414	36.8231	0.602377	0.627815	-5.00625	3.9549	106.866	4.76251e-25	1.61255e-23		conserved fungal protein of unknown function
Bcin03g04880	51.6357	42.3777	1.05416	1.65515	-4.34838	6.69334	134.038	5.36059e-31	3.2593e-29		conserved fungal protein of unknown function
Bcin03g05010	17.8104	21.0328	0.200792	0.342445	-5.39908	2.68546	58.6643	1.87006e-14	1.77719e-13
Bcin03g05020	9.70596	16.1647	0.552179	1.3127	-3.09633	1.99362	19.5899	9.59767e-06	2.77525e-05		Botrytis-specific protein of unknown function
Bcin03g05030	3.73679	5.18019	0	0.342445	-4.02044	2.64677	45.3002	1.69035e-11	1.0936e-10
Bcin03g05040	1006.8	785.891	60.3381	113.121	-2.65101	9.89164	55.4809	9.4371e-14	8.22854e-13	Bcqde2	RNA interference and gene silencing protein
Bcin03g05050	77.7447	71.8362	7.12813	10.3875	-2.32912	6.98784	48.9832	2.58169e-12	1.8632e-11		MFS transporter
Bcin03g05080	16.4031	11.1717	0.652575	1.82637	-2.7891	2.41726	32.0067	1.53639e-08	6.67498e-08
Bcin03g05180	16.209	9.23697	0.803169	2.79663	-2.20385	2.31882	13.1625	0.000285609	0.000649105		Zn2Cys6 transcription factor
Bcin03g05190	9.80302	17.2257	0.0501981	0.342445	-5.40343	2.18546	84.3753	4.09221e-20	8.30859e-19		peptidase M54 family protein
Bcin03g05230	5.48387	6.99014	0.200792	1.59808	-2.31308	1.07196	12.0134	0.000528182	0.00114737
Bcin03g05280	1.45589	0.499296	0	0.114148	-2.99054	-1.14707	5.52649	0.0187307	0.030196
Bcin03g05410	86.9169	89.0619	1.65654	3.88104	-4.30656	4.92423	121.573	2.86318e-28	1.31092e-26
Bcin03g05480	807.973	747.009	7.9313	27.8522	-4.81963	9.94347	62.4458	2.73876e-15	2.91919e-14
Bcin03g05560	7.61918	7.11496	0.552179	0.684889	-2.7997	1.69325	32.4882	1.19918e-08	5.30163e-08
Bcin03g05570	14.0251	18.7236	0.351387	0.513667	-4.47251	2.7933	84.992	2.99581e-20	6.15993e-19
Bcin03g05580	0.582358	0.873767	0	0.114148	-2.88409	-1.43314	6.05442	0.0138715	0.0230155
Bcin03g05640	56.4887	58.2928	3.16248	7.19134	-2.80427	5.04617	50.0073	1.53174e-12	1.13664e-11
Bcin03g05670	45.6665	54.4232	0.0501981	0.799038	-6.24544	5.38481	122.899	1.46696e-28	6.94135e-27		putative salicylate hydroxylase
Bcin03g05690	1.45589	2.80854	0.200792	0.171222	-2.6873	0.0314098	11.8551	0.000575052	0.00124013
Bcin03g05730	1.84413	3.86954	0	0.684889	-3.02553	-0.173489	6.27051	0.0122764	0.0205771		Botrytis-specific protein of unknown function
Bcin03g05830	0.485298	1.12342	0	0	-6.47754	0.318272	11.2361	0.00080222	0.00168756		SGNH hydrolase, lipase/esterase family protein
Bcin03g05910	41.0077	24.5903	0.501981	1.08441	-4.62109	5.11287	105.881	7.82817e-25	2.56605e-23
Bcin03g06190	34.0194	50.1168	2.40951	3.82397	-2.98949	6.17179	51.8549	5.97575e-13	4.68978e-12
Bcin03g06200	106.28	60.7892	5.87318	9.64553	-2.66895	5.39488	52.6325	4.02188e-13	3.20081e-12
Bcin03g06310	320.394	161.647	5.1202	4.05226	-4.8889	5.95029	37.2015	1.06533e-09	5.47876e-09
Bcin03g06340	212.075	208.144	10.5918	7.13426	-3.80951	8.12477	98.6554	3.00494e-23	8.517e-22
Bcin03g06410	66.7285	60.0403	4.26684	8.61819	-2.61658	4.95806	40.7258	1.75162e-10	9.97434e-10	Bcvel3	component of the Velvet protein complex, protein implicated in photoreponses
Bcin03g06490	63.0402	54.6105	2.30911	10.3304	-2.7287	5.14331	32.6456	1.10592e-08	4.91428e-08
Bcin03g06620	23.1002	17.2257	0	0.741964	-5.23962	3.0023	44.1017	3.11743e-11	1.94887e-10		conserved fungal protein of unknown function
Bcin03g06680	2.62061	1.74753	0	0	-7.92278	-0.255804	21.9393	2.81413e-06	8.8847e-06		cytochrome P450
Bcin03g06750	1.55295	1.62271	0.200792	0.228296	-2.09359	-0.529841	7.80482	0.00521069	0.00944657		Botrytis-specific protein of unknown function
Bcin03g06760	3.49415	3.24542	0	0	-8.59409	0.359142	30.1309	4.03837e-08	1.64458e-07		Botrytis-specific protein of unknown function
Bcin03g06770	3.44562	2.87095	0	0	-8.46573	0.347978	25.238	5.06746e-07	1.78474e-06		Botrytis-specific protein of unknown function
Bcin03g06880	0.485298	0.748943	0	0.114148	-2.75229	-1.43752	6.43259	0.0112045	0.0189518		Botrytis-specific protein of unknown function
Bcin03g06900	381.202	220.501	9.93922	12.4422	-3.92021	5.96306	18.2522	1.93505e-05	5.32964e-05
Bcin03g06930	1808.41	2752.68	7.9815	33.2171	-6.26453	9.66279	124.76	5.74302e-29	2.83615e-27
Bcin03g07090	5.58093	4.55607	0.401585	0.399519	-2.86428	1.32313	33.6562	6.57664e-09	3.02584e-08		Botrytis-specific protein of unknown function
Bcin03g07160	23.1002	25.8385	0.652575	0.456593	-4.66536	2.52974	44.637	2.37166e-11	1.50427e-10
Bcin03g07170	49.2577	47.1834	1.85733	2.16882	-3.80718	4.3439	53.6143	2.43973e-13	2.00308e-12
Bcin03g07220	51.7328	62.5992	0.501981	0.342445	-6.2414	3.97869	119.417	8.4889e-28	3.6364e-26		S-adenosyl-L-methionine-dependent methyltransferase
Bcin03g07230	132.778	93.7428	5.42139	7.99038	-3.36787	5.47785	47.9166	4.4475e-12	3.11242e-11		abhydrolase family protein
Bcin03g07270	849.32	672.114	6.82694	8.21867	-5.88504	7.16824	28.9033	7.60845e-08	2.98039e-07
Bcin03g07380	43.7739	52.4885	2.05812	12.3851	-2.22469	6.72355	19.0398	1.28023e-05	3.62134e-05	EBDP3-like	emopamil-binding protein
Bcin03g07600	92.2552	88.3753	5.07001	9.81675	-2.87919	4.57935	15.728	7.31337e-05	0.000183223
Bcin03g07750	17.3737	17.5378	1.25495	2.16882	-2.63664	3.80847	38.193	6.40821e-10	3.39599e-09
Bcin03g07760	0.533828	0.936179	0	0.228296	-2.19062	-0.949063	5.89312	0.0152001	0.025007
Bcin03g07780	13.5398	7.80149	0.602377	1.36978	-2.71436	2.21313	14.1943	0.000164869	0.000389492
Bcin03g07990	31.4473	33.2032	0.401585	0.627815	-5.20399	4.45276	137.935	7.53006e-32	4.7574e-30		amino acid transporter
Bcin03g08140	169.903	174.878	16.716	18.2637	-2.52704	6.64173	64.8905	7.91782e-16	8.9722e-15		WD repeat protein
Bcin03g08150	4957.95	6139.21	47.4372	47.2003	-6.07117	11.6693	235.691	3.42129e-53	1.43301e-50		conserved fungal protein of unknown function
Bcin03g08270	29.8458	24.091	0.702773	0.456593	-4.72312	3.37825	106.449	5.87886e-25	1.96118e-23
Bcin03g08280	16.7913	11.0469	0.953764	1.59808	-2.70426	3.59132	36.8149	1.29894e-09	6.60806e-09
Bcin03g08300	7.91036	4.36884	0.351387	0.228296	-3.55634	0.811283	23.7218	1.11315e-06	3.73105e-06
Bcin03g08310	2.71767	3.24542	0.100396	0.0570741	-4.47464	0.0227535	20.9607	4.688e-06	1.42709e-05
Bcin03g08320	1.40736	1.5603	0	0	-7.3875	-0.734271	23.4164	1.30459e-06	4.33259e-06
Bcin03g08390	0.825007	0.62412	0.0501981	0	-3.75664	-0.954294	10.4818	0.00120555	0.00245916		Botrytis-specific protein of unknown function
Bcin03g08400	13.2486	16.9761	0.652575	2.22589	-2.80268	2.30079	24.5443	7.26213e-07	2.48871e-06		Botrytis-specific protein of unknown function
Bcin03g08410	51.5386	38.8826	2.10832	4.39471	-3.11724	3.84533	33.9219	5.73704e-09	2.65902e-08		Botrytis-specific protein of unknown function
Bcin03g08420	2.52355	3.43266	0	0.627815	-2.95591	-0.0334494	8.08373	0.00446645	0.00821452		Botrytis-specific protein of unknown function
Bcin03g08460	314.91	240.536	0.903566	0.456593	-7.84422	6.86862	283.012	1.6564e-63	1.87323e-60
Bcin03g08480	3.00885	3.05819	0	0.0570741	-5.79725	0.508618	25.2069	5.14971e-07	1.81032e-06		Botrytis-specific protein of unknown function
Bcin03g08510	0.436768	0.811355	0	0.114148	-2.6978	-1.76137	6.40338	0.0113903	0.0192201		Botrytis-specific protein of unknown function
Bcin03g08540	10.8707	10.7349	0.602377	1.3127	-2.77178	2.1092	34.2482	4.85133e-09	2.26709e-08
Bcin03g08580	266.671	236.541	2.00792	2.16882	-6.12947	5.61131	40.9713	1.54485e-10	8.87739e-10		SNF2 family helicase protein
Bcin03g08590	13.0545	13.9803	0.100396	0.456593	-4.87683	2.15051	33.0479	8.99171e-09	4.04323e-08
Bcin03g08610	101.718	95.2406	11.8467	16.2661	-2.05042	5.60052	50.5237	1.17736e-12	8.88837e-12	Bcisc1	inositol phosphosphingolipid phospholipase C
Bcin03g08620	331.022	413.105	13.3527	23.7428	-3.5977	6.32458	35.3004	2.82581e-09	1.36378e-08		Botrytis-specific protein of unknown function
Bcin03g08640	43.4342	54.9849	5.1202	7.36256	-2.22014	3.78862	30.2724	3.75424e-08	1.53717e-07
Bcin03g08710	444.145	311.935	2.20872	3.82397	-6.25565	8.34013	190.559	2.40109e-43	4.31015e-41		CAZY GH3 family protein
Bcin03g08720	530.916	790.011	9.03566	15.0105	-5.0174	6.98901	13.3004	0.000265349	0.000606229		Botrytis-specific protein of unknown function
Bcin03g08730	2.7662	1.99718	0.100396	0.114148	-3.65678	0.0848626	16.3494	5.26718e-05	0.000134705
Bcin03g08750	34.1165	22.2187	0.25099	0.228296	-6.04166	3.2969	92.6179	6.34308e-22	1.56967e-20
Bcin03g08770	10.2398	21.9066	0.953764	2.62541	-2.45351	2.76117	18.3898	1.80017e-05	4.97875e-05
Bcin03g08790	2.08678	3.05819	0.351387	0	-3.59745	1.01684	9.35475	0.00222408	0.00432242		Botrytis-specific protein of unknown function
Bcin03g08870	0.776477	0.686532	0	0	-6.50051	-1.09175	11.514	0.000690745	0.00146725
Bcin03g08880	29.4091	39.694	0.150594	0.228296	-6.72009	3.70348	105.784	8.22146e-25	2.67944e-23
Bcin03g08900	21.0619	26.5875	0.602377	0.799038	-4.31031	3.35468	66.1483	4.18231e-16	4.94747e-15
Bcin03g08910	216.831	161.772	7.17833	7.99038	-3.84972	6.38976	82.5062	1.05338e-19	1.99437e-18
Bcin03g08940	12.3751	10.6724	1.05416	2.05467	-2.14965	2.15107	19.6815	9.14822e-06	2.65547e-05		Botrytis-specific small protein of unknown function
Bcin03g08950	128.992	179.497	1.50594	4.10934	-5.12783	5.89994	144.007	3.54033e-33	2.50235e-31		amino acid transporter
Bcin03g08960	14.3163	23.03	0.100396	0.285371	-5.82994	3.40133	114.652	9.37888e-27	3.63239e-25	Bcdao9	FAD dependent oxidoreductase, D-amino acid oxidase
Bcin03g08970	5.72652	7.98873	0	0.228296	-5.19324	3.35727	76.2373	2.51551e-18	4.03516e-17		FAD binding domain-containing protein
Bcin03g09030	22.7119	25.9634	1.05416	2.79663	-2.96501	3.07697	44.8778	2.09717e-11	1.33843e-10
Bcin03g09110	2.71767	5.11778	0.451783	0.456593	-2.27036	2.3028	17.2235	3.32293e-05	8.80276e-05	Bcmap2	methionine aminopeptidase
Bcin03g09160	30.6708	18.9732	0.803169	0.342445	-4.59815	3.3381	64.7123	8.6671e-16	9.76012e-15
Bcin03g09200	201.544	318.988	3.51387	3.19615	-5.48293	5.63384	50.4889	1.19843e-12	9.04141e-12		conserved fungal protein of unknown function
Bcin03g09220	0.776477	0.124824	0	0	-5.68614	-1.29226	7.23778	0.00713851	0.0125668		Botrytis-specific protein of unknown function
Bcin03g09316	4.0765	3.30783	0	0.228296	-4.3665	0.921397	34.587	4.07625e-09	1.92719e-08
Bcin04g00010	25.5267	28.5223	0.451783	0.342445	-5.27569	5.65393	129.495	5.28606e-30	2.97413e-28		conserved fungal protein of unknown function
Bcin04g00020	22.2752	17.9122	0.100396	0.627815	-5.05934	4.57479	104.892	1.29006e-24	4.10965e-23		kinesin light chain
Bcin04g00030	68.33	59.7907	7.57991	10.9582	-2.0368	5.65648	49.0937	2.44023e-12	1.7682e-11		CAZY GH15 family protein, glucoamylase
Bcin04g00160	75.755	50.1168	6.32496	4.50886	-2.73675	8.30283	15.8578	6.82829e-05	0.000171564		Botrytis-specific protein of unknown function
Bcin04g00190	84.2477	63.9098	1.30515	2.85371	-4.47511	4.07533	39.3757	3.49624e-10	1.90917e-09
Bcin04g00270	6.16328	7.17737	0.752971	0.799038	-2.32431	1.26793	21.0589	4.45374e-06	1.36055e-05
Bcin04g00290	32.515	28.1478	2.30911	2.45419	-2.89032	5.25955	71.1552	3.30195e-17	4.47743e-16
Bcin04g00400	66.3888	107.848	6.22456	20.775	-2.07749	5.75536	34.4887	4.28739e-09	2.02109e-08
Bcin04g00460	112.783	142.174	0.200792	0.513667	-7.7808	7.095	240.353	3.29452e-54	1.43299e-51
Bcin04g00600	64.1564	57.6062	2.91149	3.93811	-3.38626	5.30335	116.154	4.39731e-27	1.76972e-25	Bcyfh7	kinase with similarity to subfamily of phosphoribulokinase/uridine kinase/pantothenate kinase
Bcin04g00710	1.26177	1.24824	0	0.0570741	-4.53102	1.23459	23.4979	1.25052e-06	4.16435e-06		conserved fungal protein of unknown function
Bcin04g00720	1.98972	1.061	0	0.342445	-2.3286	0.909574	5.77059	0.0162965	0.0266441		conserved fungal protein of unknown function
Bcin04g00730	1.26177	1.43547	0	0.0570741	-4.63926	0.784119	24.1562	8.88308e-07	3.01768e-06		conserved fungal protein of unknown function
Bcin04g00750	1447.79	1255.35	7.8811	13.6978	-6.2577	9.34808	264.355	1.92837e-59	1.45386e-56		plasma membrane ATPase
Bcin04g00780	10.5795	12.2952	0.200792	0.228296	-4.93038	4.75511	92.3863	7.13065e-22	1.75305e-20
Bcin04g00800	14.7045	19.0356	0.501981	2.22589	-2.99583	3.78223	42.2426	8.06261e-11	4.81161e-10
Bcin04g00810	1.84413	2.37165	0.150594	0.285371	-2.49648	1.15592	15.9088	6.64695e-05	0.000167306
Bcin04g00830	3.15444	5.80431	0	0.228296	-4.55139	3.22073	46.4821	9.24606e-12	6.19087e-11		NACHT and WD40 domain protein
Bcin04g00840	0.727947	0.436884	0	0	-6.09421	4.70911	14.8343	0.000117381	0.000283888		conserved fungal protein of unknown function
Bcin04g00850	2.23237	4.55607	0.0501981	0	-5.90742	5.33501	37.7519	8.03379e-10	4.19262e-09		Botrytis-specific small protein of unknown function
Bcin04g00860	9.41478	10.1107	0.100396	2.16882	-2.66132	7.03237	17.6087	2.7135e-05	7.2856e-05		peptidase C14 family, caspase
Bcin04g00950	19.2178	15.7902	1.15456	1.541	-2.93132	3.53367	45.5457	1.49119e-11	9.72543e-11
Bcin04g01210	0.388238	0.873767	0.0501981	0	-3.68048	-1.62398	6.08084	0.0136656	0.0226904		conserved fungal small protein of unknown function
Bcin04g01220	0.630887	0.748943	0	0	-6.5376	-1.54931	7.98964	0.00470457	0.00861464		conserved fungal protein of unknown function
Bcin04g01340	1.65001	4.30642	0.301189	0.399519	-2.23636	4.88538	13.0589	0.000301853	0.000684373
Bcin04g01350	17.4222	17.725	0.301189	0.399519	-4.87386	5.70402	106.633	5.35771e-25	1.80328e-23
Bcin04g01380	72.6491	63.9098	1.55614	2.39711	-4.36189	7.84445	96.7907	7.70564e-23	2.09479e-21
Bcin04g01390	13.2001	24.4031	0.451783	7.70501	-2.02443	6.64953	7.89061	0.00496922	0.00904796	Bcnrps5	non-ribosomal peptide synthase
Bcin04g01430	497.819	402.307	17.3685	26.6536	-3.59465	7.44291	125.041	4.98655e-29	2.49526e-27
Bcin04g01530	92.0125	54.1112	0.903566	1.08441	-5.396	4.03511	35.4011	2.68329e-09	1.30182e-08
Bcin04g01560	52.9945	83.32	1.75693	3.99519	-3.84933	3.88244	31.0608	2.50074e-08	1.05644e-07
Bcin04g01590	638.895	537.117	35.6406	67.6899	-2.80486	7.68877	74.5065	6.04381e-18	9.18676e-17	Bcnem1	catalytic subunit of Nem1p-Spo7p phosphatase holoenzyme
Bcin04g01650	66.777	40.9422	4.11624	7.53378	-2.43259	5.0917	44.8435	2.13423e-11	1.36131e-10
Bcin04g01740	881.544	961.581	112.042	119.342	-2.20155	8.55043	41.2137	1.36462e-10	7.90193e-10
Bcin04g01810	136.563	164.081	4.46763	5.65034	-4.108	4.90584	11.3286	0.000763232	0.00161094
Bcin04g01820	18.684	28.9591	0.150594	0.456593	-5.55334	2.51807	64.7189	8.63842e-16	9.73997e-15		Botrytis-specific protein of unknown function
Bcin04g01970	1.3103	1.12342	0.100396	0.171222	-2.37354	0.0848985	11.1881	0.000823216	0.00172732		Botrytis-specific protein of unknown function
Bcin04g02270	5.14416	6.05396	0.100396	0.171222	-4.56319	1.3374	55.2121	1.082e-13	9.34068e-13		conserved fungal protein of unknown function
Bcin04g02280	41.6871	48.0572	0.0501981	0.285371	-7.36907	5.06342	184.41	5.27949e-42	8.17888e-40		cytochrome P450
Bcin04g02320	5.96917	6.11637	0.301189	0.171222	-3.8414	3.35708	51.1692	8.47363e-13	6.52781e-12
Bcin04g02340	272.592	235.418	6.82694	10.045	-4.15919	8.97909	138.465	5.76753e-32	3.68503e-30
Bcin04g02370	14.0736	29.7081	0.702773	5.36497	-2.41446	5.70575	17.5636	2.77852e-05	7.44429e-05
Bcin04g02390	7.52212	6.36602	0.652575	1.36978	-2.03497	2.6692	22.5492	2.04825e-06	6.60876e-06
Bcin04g02400	4.95004	7.86391	0.301189	0.627815	-3.02881	1.91174	37.4002	9.62117e-10	4.9683e-09
Bcin04g02440	323.451	205.772	1.80713	1.48393	-6.51949	5.66385	17.6795	2.61428e-05	7.03256e-05		Botrytis-specific protein of unknown function
Bcin04g02450	43.143	43.7508	0.351387	0.399519	-6.05969	3.11814	23.1227	1.51988e-06	5.00389e-06		Sclerotiniaceae-specific protein of unknown function
Bcin04g02460	630.111	488.374	9.38704	7.53378	-5.23642	6.89786	17.9122	2.31333e-05	6.28126e-05		acid phosphatase
Bcin04g02480	3.30003	4.05678	0.150594	0.399519	-3.00806	1.04192	29.2938	6.2194e-08	2.46531e-07		Botrytis-specific protein of unknown function
Bcin04g02500	12.4722	8.55044	1.00396	1.99759	-2.08535	2.04066	15.4597	8.42815e-05	0.000209205
Bcin04g02530	0.679417	0.811355	0.0501981	0	-3.95703	-1.01361	8.76398	0.00307237	0.00581417		Botrytis-specific protein of unknown function
Bcin04g02550	5.67799	4.61848	0.100396	0.627815	-3.15974	0.910613	18.0382	2.16513e-05	5.91007e-05		Botrytis-specific protein of unknown function
Bcin04g02580	3.78532	4.99296	0.401585	0.627815	-2.3233	1.93455	23.0786	1.5551e-06	5.11535e-06
Bcin04g02650	24.362	31.7053	1.10436	4.05226	-2.89461	4.56993	38.3131	6.02554e-10	3.20371e-09
Bcin04g02700	13.2486	13.9179	1.40555	1.42685	-2.48319	2.63816	32.3712	1.27362e-08	5.60009e-08
Bcin04g02710	66.8741	47.1834	3.96565	6.3923	-2.69398	4.02979	35.6832	2.32156e-09	1.13903e-08
Bcin04g02770	48.918	44.9366	0.652575	1.7693	-4.58915	3.94967	41.9317	9.45199e-11	5.58477e-10		Sclerotiniaceae-specific protein of unknown function
Bcin04g02780	32.2723	25.7761	0.401585	0.513667	-5.19529	3.35024	67.8636	1.75206e-16	2.18698e-15
Bcin04g02820	1.01913	0.873767	0.0501981	0.171222	-2.34887	-0.869984	7.98473	0.00471736	0.00863665		Botrytis-specific protein of unknown function
Bcin04g02830	3.10591	2.18442	0.100396	0.570741	-2.35331	0.238407	10.3779	0.00127534	0.00258705
Bcin04g02840	4.65886	4.74331	0.100396	0.285371	-3.81731	0.421261	10.9113	0.000955784	0.00198548		conserved fungal protein of unknown function
Bcin04g02850	7.23094	14.1051	0.552179	1.19856	-2.85348	1.73787	20.4577	6.09625e-06	1.81619e-05		Botrytis-specific protein of unknown function
Bcin04g02880	0.922066	1.061	0.100396	0	-3.52029	-1.19482	6.3543	0.0117097	0.0196948		Botrytis-specific protein of unknown function
Bcin04g02900	116.083	107.161	1.20475	1.02733	-5.86616	4.57907	92.2543	7.6224e-22	1.86584e-20		Botrytis-specific protein of unknown function
Bcin04g02920	2.47502	3.61989	0.25099	0.285371	-2.69409	0.911837	16.5108	4.83749e-05	0.000124533
Bcin04g02990	211.59	213.012	4.01585	13.1841	-4.01024	5.36	11.6621	0.000637862	0.00136443
Bcin04g03150	26.6429	36.6982	1.25495	7.47671	-2.38936	4.7374	26.8465	2.20277e-07	8.15153e-07		propionate-coA ligase
Bcin04g03160	262.401	304.071	12.4491	23.115	-3.25746	7.91424	76.5258	2.17359e-18	3.52165e-17		conserved fungal protein of unknown function
Bcin04g03170	21.5958	25.0896	0.200792	0.342445	-5.65545	3.96971	121.106	3.62256e-28	1.6257e-26		conserved fungal protein of unknown function
Bcin04g03200	1.45589	0.998591	0.100396	0.114148	-2.68678	0.12381	13.51	0.000237293	0.000546992
Bcin04g03210	2.08678	2.55889	0.0501981	0.285371	-3.04561	0.114328	8.31008	0.00394256	0.00732426
Bcin04g03280	12.278	9.86109	0.451783	0.799038	-3.39526	3.08101	56.0617	7.02323e-14	6.21971e-13
Bcin04g03350	0.533828	0.436884	0	0.114148	-2.30561	-0.352877	5.46422	0.0194097	0.0311708		Botrytis-specific protein of unknown function
Bcin04g03380	6.06623	6.67808	0.853367	0.97026	-2.0239	2.66049	19.1633	1.19998e-05	3.40797e-05
Bcin04g03460	16.6943	24.0286	0.200792	2.51126	-3.49157	4.4134	33.1966	8.32954e-09	3.76795e-08
Bcin04g03620	64.7873	54.1736	2.96169	1.42685	-3.93746	4.52895	69.9874	5.96844e-17	7.82121e-16
Bcin04g03630	11.1133	13.6058	0.752971	0.799038	-3.22797	2.11265	33.355	7.67815e-09	3.49285e-08
Bcin04g03730	3.44562	1.87236	0.200792	0.114148	-3.20881	-0.000961788	10.4325	0.00123817	0.00251823
Bcin04g03800	1.60148	1.18583	0	0	-7.40306	2.40888	24.7693	6.46172e-07	2.23473e-06		conserved fungal protein of unknown function
Bcin04g03810	2.03825	1.87236	0	0.114148	-4.29449	2.26367	32.7205	1.0641e-08	4.74151e-08
Bcin04g03820	2.18384	1.87236	0	0	-7.84976	-0.284004	15.8652	6.80186e-05	0.000170938
Bcin04g03830	9.41478	8.55044	0.301189	0.114148	-4.60609	1.24458	52.0517	5.40593e-13	4.25144e-12		Botrytis-specific protein of unknown function
Bcin04g03890	751.387	1174.91	26.9062	33.7308	-4.23039	7.63073	44.8127	2.16813e-11	1.38137e-10		oxidoreductase
Bcin04g03910	59.3034	51.6147	0.451783	0.627815	-5.91836	4.41193	106.698	5.18363e-25	1.7499e-23
Bcin04g03930	0.582358	0.62412	0	0	-6.12586	-1.31827	13.4436	0.000245846	0.000565327
Bcin04g03940	1.7956	0.748943	0	0.0570741	-4.66027	-0.194158	11.1153	0.000856166	0.00179071		thioredoxin reductase
Bcin04g03950	1.89266	1.49789	0	0.228296	-2.9435	-0.684232	4.87348	0.0272724	0.0426176		MFS multidrug transporter
Bcin04g04040	371.447	298.579	12.5495	11.8143	-3.99608	6.26272	32.7831	1.03036e-08	4.60383e-08	Bcyea4	uridine diphosphate-N-acetylglucosamine (UDP-GlcNAc) transporter
Bcin04g04060	112.201	74.0206	12.2985	13.8119	-2.02031	5.34495	27.1988	1.83577e-07	6.86304e-07
Bcin04g04120	1327	1232.82	5.67238	7.9333	-6.79355	9.56007	335.128	7.34268e-75	8.30384e-71
Bcin04g04150	112.152	94.4917	0.602377	1.48393	-5.96038	5.1185	182.747	1.21803e-41	1.78893e-39		conserved fungal small protein of unknown function
Bcin04g04200	84.7816	69.3397	5.52179	9.36016	-2.62991	5.07963	50.6111	1.12609e-12	8.53549e-12
Bcin04g04210	241.727	131.689	15.963	36.984	-2.07911	6.36436	25.4807	4.46819e-07	1.58156e-06
Bcin04g04240	58.7696	70.5255	3.51387	13.5836	-2.35854	6.32378	35.5645	2.46745e-09	1.20589e-08
Bcin04g04250	185.481	224.433	5.77278	34.1874	-2.87159	7.93425	28.9834	7.3e-08	2.86751e-07
Bcin04g04310	10.531	8.8625	0.702773	0.456593	-3.24436	1.94993	31.7033	1.79613e-08	7.71748e-08
Bcin04g04340	215.763	200.53	2.40951	3.93811	-5.27931	5.47886	66.8272	2.96376e-16	3.58472e-15
Bcin04g04370	180.094	93.93	8.83486	12.5563	-2.85383	5.57151	38.9589	4.32825e-10	2.3342e-09
Bcin04g04530	10.7736	7.42702	0.401585	1.36978	-2.62671	1.8329	13.9998	0.000182827	0.000428961
Bcin04g04540	7.76477	6.67808	0.25099	0.399519	-3.68625	0.934452	46.9689	7.21226e-12	4.89283e-11		Botrytis-specific protein of unknown function
Bcin04g04570	29.6517	26.7123	1.60634	2.39711	-3.03011	2.55286	5.72834	0.0166932	0.0271905		Botrytis-specific protein of unknown function
Bcin04g04620	520.288	413.854	6.37516	8.44697	-5.21051	6.53507	40.9528	1.5595e-10	8.95248e-10	Bcama1
Bcin04g04650	5.09563	5.99155	0.301189	0.684889	-2.75093	1.63373	31.0543	2.5091e-08	1.05957e-07		Botrytis-specific protein of unknown function
Bcin04g04710	5.28975	8.67526	0.25099	0.97026	-2.88682	1.60544	23.3468	1.35272e-06	4.48355e-06
Bcin04g04730	3.15444	3.49507	0.100396	0	-5.0423	-0.0990169	28.8456	7.83842e-08	3.06305e-07
Bcin04g04740	18.1016	19.2229	0.752971	1.08441	-3.58119	3.44401	81.3672	1.87448e-19	3.45815e-18
Bcin04g04750	2.62061	2.24683	0.0501981	0.171222	-3.71193	0.924931	29.7175	4.99803e-08	2.01148e-07		conserved fungal protein, partial MFS transporter domain
Bcin04g04830	58.9637	33.5152	0.853367	5.25082	-3.45326	5.3758	31.0058	2.57255e-08	1.08515e-07
Bcin04g04850	884.067	780.025	5.42139	8.3899	-6.18036	7.25338	29.188	6.56835e-08	2.59544e-07		MHYT domain signaling protein
Bcin04g04990	0.388238	1.18583	0	0.114148	-2.96275	-0.35771	7.99207	0.00469826	0.00860448		Botrytis-specific protein of unknown function
Bcin04g05000	300.836	322.67	0.903566	3.65274	-6.53287	9.76633	158.161	2.85397e-36	2.54138e-34	BcppoA90	fatty acid oxygenase
Bcin04g05020	3.54268	1.62271	0.301189	0.285371	-2.28193	1.12556	13.5854	0.000227948	0.000526847
Bcin04g05090	27.9046	16.3519	3.31307	1.42685	-2.41852	3.26608	26.1235	3.20261e-07	1.15862e-06
Bcin04g05120	48.9666	100.483	4.71862	10.6158	-2.55115	5.87613	35.4874	2.56707e-09	1.25134e-08
Bcin04g05160	22.4208	23.2172	0.652575	0.97026	-4.05851	2.89943	51.4097	7.49676e-13	5.81886e-12
Bcin04g05180	52.8975	66.0318	3.01189	10.045	-2.56265	5.65032	41.4763	1.19307e-10	6.96206e-10
Bcin04g05200	12.9575	15.7902	0.25099	0.342445	-4.8363	4.52535	72.6779	1.52635e-17	2.18283e-16
Bcin04g05270	8.6383	7.48943	0.853367	1.25563	-2.15531	1.97792	22.5648	2.03173e-06	6.56108e-06		Botrytis-specific protein of unknown function
Bcin04g05290	30.6223	28.7719	0.853367	1.02733	-4.2032	3.19018	27.1402	1.89224e-07	7.05785e-07
Bcin04g05400	89.7801	63.5978	1.20475	1.99759	-4.8602	3.84767	12.6726	0.000371048	0.000827322		Botrytis-specific protein of unknown function
Bcin04g05570	47.6563	47.9324	0.501981	0.741964	-5.52024	6.04544	124.891	5.37657e-29	2.67857e-27		Botrytis-specific protein of unknown function
Bcin04g05590	406.728	353.189	31.7252	72.5412	-2.19626	8.35376	40.4147	2.05392e-10	1.16081e-09
Bcin04g05750	58.1872	65.3453	0.501981	0.799038	-5.8326	4.26171	106.061	7.15062e-25	2.35476e-23
Bcin04g05760	16.209	20.4711	2.35931	2.68248	-2.0646	2.68152	11.6088	0.000656401	0.00140088
Bcin04g05950	126.129	168.325	8.48348	15.6954	-2.87404	7.66026	76.824	1.86893e-18	3.04989e-17
Bcin04g05980	100.263	84.0065	9.78863	14.3827	-2.17977	5.18115	50.0231	1.5195e-12	1.12905e-11	Bclst8	protein required for transport of amino acid permease Gap1p from the Golgi to the cell surface
Bcin04g06000	939.585	568.76	87.3949	60.2132	-2.54685	8.75668	54.8653	1.29079e-13	1.09756e-12
Bcin04g06060	148.938	128.756	8.08189	15.6954	-2.79932	7.30102	60.3694	7.86242e-15	7.89664e-14		WD40 repeat protein
Bcin04g06070	156.023	223.997	5.2206	8.90356	-4.00214	7.04759	154.777	1.56652e-35	1.31677e-33	Bcssy1	proline-specific permease
Bcin04g06080	42.2695	39.694	0.652575	1.14148	-4.77464	3.23493	77.8524	1.11035e-18	1.86859e-17		sugar transporter
Bcin04g06090	2.37796	3.24542	0.25099	0.114148	-3.13576	-0.125145	11.0369	0.000893167	0.00186397		Botrytis-specific protein of unknown function
Bcin04g06110	11.9869	12.7945	0.853367	0.913186	-3.03753	1.89403	21.3103	3.90625e-06	1.20534e-05
Bcin04g06130	18.1987	21.7194	0.451783	0.513667	-4.60616	2.01928	15.1901	9.72129e-05	0.000238477		Botrytis-specific protein of unknown function
Bcin04g06200	24.7017	41.2543	0.652575	0.856112	-4.65783	3.07661	45.0473	1.92329e-11	1.23232e-10
Bcin04g06250	59.7402	63.9723	3.51387	3.88104	-3.27476	4.68808	61.9963	3.44108e-15	3.63694e-14
Bcin04g06320	1.55295	1.68512	0	0.627815	-2.00933	0.242611	5.25178	0.0219243	0.0348919		Botrytis-specific protein of unknown function
Bcin04g06350	3.49415	3.30783	0.150594	0.684889	-2.37561	3.10382	18.2897	1.89732e-05	5.227e-05		conserved fungal protein of unknown function
Bcin04g06360	10.2883	11.2966	0.351387	0.741964	-3.58111	4.28957	66.0712	4.34922e-16	5.12347e-15
Bcin04g06370	24.1678	20.4087	0.602377	0.856112	-4.16886	5.69144	114.922	8.18469e-27	3.18078e-25		high-affinity methionine permease
Bcin04g06380	5.0471	4.61848	0.25099	0.456593	-3.0033	0.935351	35.438	2.63296e-09	1.2818e-08		protein of unknown function shared by Botrytis and Aureobasidium
Bcin04g06390	113.754	135.746	11.0436	15.8666	-2.4546	5.54952	51.1852	8.40516e-13	6.47948e-12		MFS transporter
Bcin04g06440	71.63	92.6193	1.60634	1.94052	-4.70785	3.99583	14.4635	0.000142904	0.000340735		Botrytis-specific protein of unknown function
Bcin04g06540	20.7222	19.9718	1.85733	3.36737	-2.23473	4.19217	40.5696	1.89738e-10	1.07664e-09
Bcin04g06580	0.679417	0.811355	0	0.0570741	-3.83935	3.18182	13.7447	0.000209405	0.000486376
Bcin04g06630	20.8678	24.3407	2.45971	1.65515	-2.74322	2.67492	28.4146	9.79264e-08	3.79004e-07		Botrytis-specific protein of unknown function
Bcin04g06780	9.02654	9.42421	0.451783	1.82637	-2.40278	2.18925	19.9123	8.10758e-06	2.37105e-05
Bcin04g06800	81.1904	61.2261	2.7107	2.45419	-3.99169	4.63761	39.4212	3.41575e-10	1.86702e-09
Bcin04g06840	3.15444	3.93195	0.351387	0.342445	-2.54298	1.44944	14.6899	0.000126721	0.000305041
Bcin04g06860	14.5104	21.2201	0.953764	1.36978	-3.16963	4.67392	52.9872	3.35726e-13	2.70808e-12		isoamyl alcohol oxidase
Bcin04g06870	15.0442	19.7222	1.30515	3.70982	-2.13204	4.50111	34.693	3.86027e-09	1.82966e-08		nitrilase/cyanide hydratase
Bcin04g06880	385.375	296.332	23.0409	26.3682	-3.00898	6.68035	79.8102	4.12155e-19	7.29431e-18		conserved fungal protein of unknown function
Bcin04g06920	0.679417	0.499296	0	0	-6.07362	-0.0333136	15.7458	7.24474e-05	0.000181544		carboxylesterase
Bcin04g06970	0.825007	0.686532	0.0501981	0	-3.89392	-1.49032	8.88072	0.00288198	0.00548416		cytochrome P450, partial
Bcin04g06980	0.776477	0.998591	0	0	-6.69618	-1.33474	17.0535	3.63415e-05	9.55782e-05		FAD dependent oxidoreductase/monooxygenase
Bcin04g06990	1.98972	2.30924	0	0.114148	-4.43747	3.88479	28.041	1.18769e-07	4.54078e-07		CAZY GH43 family protein, endoarabinanase
Bcin05g00030	1.65001	2.93336	0.100396	0.114148	-3.56671	0.186715	20.1368	7.20943e-06	2.12709e-05		conserved fungal small protein of unknown function
Bcin05g00040	0.533828	0.748943	0	0	-6.20551	-1.52103	12.392	0.000431171	0.00095311		conserved fungal secreted protein of unknown function
Bcin05g00050	7.27947	10.8597	0	0.171222	-5.98376	1.96423	57.6023	3.20854e-14	2.95484e-13		Botrytis-specific protein of unknown function
Bcin05g00100	3.63974	3.61989	0.25099	0.799038	-2.06069	2.34985	16.8982	3.94381e-05	0.000103123		Botrytis-specific protein of unknown function
Bcin05g00130	227.702	151.848	18.5231	36.6987	-2.06368	7.46132	31.3086	2.201e-08	9.33298e-08
Bcin05g00250	140.785	474.643	4.66842	8.67527	-4.67248	7.63549	91.4069	1.16966e-21	2.81439e-20
Bcin05g00290	19.9457	18.5364	0.200792	0.570741	-4.91791	2.40353	56.4528	5.75623e-14	5.1501e-13		APH-domain-containing protein
Bcin05g00300	6.30887	6.36602	0.200792	0.171222	-4.28641	2.95133	39.0663	4.09647e-10	2.2166e-09		similar to ste24 metallopeptidase, involved in a-factor maturation
Bcin05g00310	51.9754	66.0318	0.602377	2.16882	-4.77583	3.52546	21.412	3.70446e-06	1.14809e-05		glutaminase
Bcin05g00460	84.2963	117.647	7.52971	11.8143	-2.6277	5.94442	74.5438	5.93067e-18	9.0269e-17
Bcin05g00470	10.1913	8.98732	1.00396	1.3127	-2.28237	2.62928	29.95	4.43335e-08	1.79573e-07		Botrytis-specific protein of unknown function
Bcin05g00590	54.596	72.5851	0.451783	1.48393	-5.33581	5.77856	54.4932	1.55989e-13	1.31451e-12	Bcprd4	peroxidase
Bcin05g00630	103.32	106.6	8.78467	20.1472	-2.19506	6.53952	47.0641	6.8703e-12	4.67767e-11
Bcin05g00660	165.487	166.453	15.0594	26.939	-2.27543	7.00024	44.4185	2.65173e-11	1.67346e-10
Bcin05g00670	301.37	366.109	13.2021	36.8699	-3.1188	8.75868	67.7871	1.82133e-16	2.26097e-15
Bcin05g00700	9.94861	11.7959	0.351387	1.82637	-2.69484	2.053	23.4544	1.27913e-06	4.25586e-06
Bcin05g00810	828.646	434.574	5.62219	28.5941	-4.61291	7.25304	48.2359	3.77915e-12	2.67617e-11	Bccdc20	activator of anaphase-promoting complex/cyclosome (APC/C), which is required for metaphase/anaphase transition
Bcin05g00830	101.379	81.6973	3.96565	11.9856	-2.88365	6.23528	41.8235	9.98942e-11	5.88387e-10
Bcin05g00860	159.372	106.288	12.4993	8.96064	-2.83656	5.02609	25.3883	4.6875e-07	1.65401e-06		carbonic anhydrase
Bcin05g00870	124.867	110.095	1.95773	21.4599	-3.00417	6.29644	18.8197	1.43674e-05	4.0368e-05		poly(ADP-ribose) polymerase catalytic domain
Bcin05g00880	101.233	94.4917	8.33288	9.58845	-2.675	5.18306	66.7197	3.12993e-16	3.7736e-15		conserved fungal protein of unknown function
Bcin05g00890	15.481	23.2797	0.853367	4.90837	-2.20159	3.00798	14.3248	0.000153826	0.000365314		conserved fungal protein of unknown function
Bcin05g00910	117.927	61.1637	1.55614	2.73956	-4.68521	6.08195	75.8957	2.99058e-18	4.73676e-17
Bcin05g00920	92.4978	49.0558	2.7107	5.36497	-3.42295	5.98727	50.8829	9.80426e-13	7.50179e-12
Bcin05g01000	39.7459	39.3195	4.71862	6.44938	-2.06398	4.12325	22.7247	1.86946e-06	6.06999e-06
Bcin05g01060	39.8915	37.6968	3.76486	6.27815	-2.21492	4.26259	34.605	4.0386e-09	1.91019e-08		amino acid transporter
Bcin05g01070	16.5001	9.86109	0.150594	0.114148	-5.76794	1.491	23.3054	1.38212e-06	4.57566e-06		Botrytis-specific small protein of unknown function
Bcin05g01180	3.68826	7.17737	0.0501981	0	-6.59685	1.16872	57.9782	2.65034e-14	2.46486e-13
Bcin05g01190	1.01913	0.811355	0	0.0570741	-4.17611	-0.810026	11.0882	0.000868778	0.00181575
Bcin05g01220	23.9737	15.6654	0	0.627815	-5.3343	2.66783	47.6859	5.00289e-12	3.47529e-11		Botrytis-specific protein of unknown function
Bcin05g01230	3.44562	5.05537	0.0501981	0.513667	-3.28198	0.156573	4.81207	0.0282611	0.0440288		Botrytis-specific protein of unknown function
Bcin05g01310	4.22209	4.24401	0.351387	0.513667	-2.51592	2.1896	27.1126	1.91941e-07	7.1521e-07		Botrytis-specific protein of unknown function
Bcin05g01340	326.703	259.384	27.9603	34.9294	-2.43952	6.00358	10.2496	0.00136711	0.00276083
Bcin05g01370	34.8929	34.4514	0.752971	1.7693	-4.06786	3.85528	59.012	1.56717e-14	1.50707e-13
Bcin05g01410	6.30887	4.61848	0	0.228296	-4.89587	1.25915	43.4954	4.24965e-11	2.61618e-10
Bcin05g01430	12.4236	17.0385	0.602377	2.91078	-2.46297	6.43847	32.385	1.26462e-08	5.56697e-08	Bcglr2	glutathione reductase
Bcin05g01540	0.825007	1.68512	0.200792	0	-2.98327	-0.71961	7.43775	0.00638697	0.0113516
Bcin05g01650	39.3577	40.3181	0.100396	0.342445	-6.79215	3.76522	112.475	2.81213e-26	1.0427e-24
Bcin05g01840	57.4108	43.8132	1.70673	1.99759	-4.00236	3.9915	39.9605	2.59144e-10	1.44581e-09
Bcin05g01850	50.6166	46.2473	5.321	4.56593	-2.48711	4.14176	18.4047	1.78615e-05	4.94844e-05
Bcin05g01900	29.4576	50.5537	0.702773	1.99759	-4.20383	3.36819	38.5582	5.31457e-10	2.84846e-09
Bcin05g01910	36.3003	51.9892	3.66446	5.76449	-2.46957	3.97413	34.6384	3.96994e-09	1.88007e-08
Bcin05g01930	156.848	140.926	5.3712	15.4671	-3.21445	5.82933	48.5683	3.18976e-12	2.28022e-11
Bcin05g02060	760.074	546.978	8.18229	17.2364	-5.05358	6.97777	14.8429	0.000116847	0.000282779		Botrytis-specific protein of unknown function
Bcin05g02220	7.76477	5.80431	0.501981	0	-3.87842	1.08981	19.2143	1.16832e-05	3.32558e-05
Bcin05g02230	16.5001	15.5406	0.552179	0.285371	-4.42621	2.6453	73.2607	1.13608e-17	1.6664e-16		conserved fungal protein of unknown function
Bcin05g02240	126.711	133.998	11.1942	28.9937	-2.01142	7.36588	30.4816	3.37044e-08	1.39314e-07	Bcyet3	BAP31 domain-containing protein
Bcin05g02280	99.0493	89.7484	7.52971	6.79182	-2.92834	4.95384	59.7925	1.05405e-14	1.04198e-13
Bcin05g02370	58.4784	62.1623	0.903566	1.25563	-5.04361	3.59332	17.9093	2.31691e-05	6.28947e-05		RING finger protein
Bcin05g02510	149.666	125.198	1.80713	2.68248	-5.19404	5.90325	150.917	1.09285e-34	8.40749e-33		Forkhead transcription factor
Bcin05g02530	32.4179	22.0938	0.903566	1.19856	-3.92546	2.43131	19.6911	9.10254e-06	2.64289e-05		tannase
Bcin05g02560	51.7328	53.2998	0.351387	1.7693	-5.07809	4.42223	88.7563	4.46574e-21	1.00404e-19		Sclerotiniaceae-specific protein of unknown function
Bcin05g02750	0.485298	0.31206	0	0	-5.50204	-1.50031	7.09077	0.00774818	0.0135306		Botrytis-specific ZIP family zinc transporter
Bcin05g02800	70.1741	52.3636	5.67238	7.24841	-2.43689	4.1612	23.315	1.37524e-06	4.55686e-06
Bcin05g02940	54.1107	44.6245	3.31307	8.04745	-2.47304	5.49445	44.0096	3.26771e-11	2.03943e-10
Bcin05g02980	62.2637	58.1679	5.92337	10.7299	-2.0876	3.98262	15.8461	6.8708e-05	0.000172518		Sclerotiniaceae-specific protein of unknown function
Bcin05g02990	124.625	48.931	3.56406	4.50886	-3.54237	4.23065	25.5753	4.25451e-07	1.5097e-06		Botrytis-specific protein of unknown function
Bcin05g03050	171.747	272.428	5.92337	9.87382	-4.05188	6.60056	142.288	8.41339e-33	5.83724e-31		purine-cytosine permease
Bcin05g03060	50.3739	49.4303	2.5099	4.45178	-3.1108	5.36874	83.2241	7.32598e-20	1.42747e-18		metallo-hydrolase oxidoreductase
Bcin05g03070	69.2035	41.4415	3.01189	4.05226	-3.1889	5.13907	66.0292	4.44283e-16	5.22286e-15		conserved fungal protein of unknown function
Bcin05g03390	139.378	126.821	4.86921	8.50404	-3.60748	6.80374	95.4396	1.52473e-22	4.01005e-21
Bcin05g03480	178.104	154.657	4.01585	2.62541	-4.88753	5.03939	28.3508	1.01206e-07	3.90494e-07
Bcin05g03530	0.533828	0.811355	0.0501981	0	-3.6363	-1.56789	9.70441	0.00183826	0.00362428
Bcin05g03570	17.5193	15.2285	0.803169	2.22589	-2.73269	5.17629	23.2172	1.44694e-06	4.77765e-06
Bcin05g03590	396.488	353.439	4.11624	5.59326	-5.51455	6.21771	14.9381	0.000111099	0.00026984
Bcin05g03600	2.23237	3.74472	0.351387	0.0570741	-3.00218	3.12478	18.9488	1.34276e-05	3.78874e-05		alpha-ketoglutarate-dependent taurine dioxygenase
Bcin05g03690	13.3942	8.8625	0.150594	0.399519	-4.56976	2.33068	61.0872	5.46031e-15	5.60351e-14		Botrytis-specific protein of unknown function
Bcin05g03780	21.0134	16.8512	1.25495	1.7693	-2.88738	3.14879	52.7896	3.71262e-13	2.97773e-12
Bcin05g03810	14.4619	18.786	0.301189	1.02733	-3.9635	2.66262	33.948	5.66062e-09	2.62683e-08		Botrytis-specific protein of unknown function
Bcin05g03820	8.49272	23.2172	1.40555	2.96785	-2.07309	5.59975	22.1178	2.56423e-06	8.14118e-06
Bcin05g04010	154.713	107.91	1.85733	2.73956	-5.07623	6.9999	144.265	3.10988e-33	2.22592e-31
Bcin05g04120	65.0299	41.5664	0.903566	0.627815	-5.30011	5.10701	155.195	1.26917e-35	1.09565e-33		conserved fungal protein of unknown function
Bcin05g04140	55.2754	82.1965	4.86921	9.9309	-2.49336	4.45296	40.3395	2.13454e-10	1.20217e-09		Botrytis-specific protein of unknown function
Bcin05g04190	45.521	31.518	3.61426	5.42204	-2.30588	3.56855	31.8698	1.6486e-08	7.12692e-08
Bcin05g04260	299.38	289.155	7.17833	11.1865	-4.2562	6.56918	135.309	2.82599e-31	1.7464e-29
Bcin05g04350	10.5795	10.6724	0.25099	1.14148	-3.35816	3.93228	35.5816	2.44581e-09	1.19635e-08
Bcin05g04390	10.6766	9.36179	0.401585	1.42685	-2.81218	2.11107	32.7168	1.06614e-08	4.74871e-08
Bcin05g04400	21.2561	18.1619	1.85733	1.59808	-2.7291	3.61402	47.2166	6.35613e-12	4.34067e-11
Bcin05g04450	2.32943	4.30642	0.100396	0.0570741	-4.502	0.176914	26.6722	2.41069e-07	8.87451e-07		Sclerotiniaceae-specific protein of unknown function
Bcin05g04460	1.16472	0.873767	0.100396	0	-3.35106	-0.821134	11.2463	0.00079783	0.00167895		Botrytis-specific protein of unknown function
Bcin05g04500	279.92	232.11	5.72258	7.76208	-4.47133	5.61272	16.2614	5.51752e-05	0.000140694		Botrytis-specific protein of unknown function
Bcin05g04590	504.031	338.585	5.57199	6.79182	-5.31389	6.41076	15.635	7.68196e-05	0.00019182
Bcin05g04640	7.47359	14.3547	0.150594	0.513667	-4.31047	1.93341	38.4728	5.55209e-10	2.96592e-09		Botrytis-specific protein of unknown function
Bcin05g04690	15.1413	38.8202	0.803169	7.30549	-2.2555	5.75078	16.5264	4.79771e-05	0.000123565		conserved fungal protein of unknown function
Bcin05g04700	68.6211	64.9084	0.100396	0.456593	-7.21113	4.259	154.702	1.62704e-35	1.35295e-33		ribonuclease III
Bcin05g04840	9.6089	7.48943	0.0501981	0.456593	-4.40153	2.467	53.0692	3.22004e-13	2.60669e-12	Bcdur3	plasma membrane transporter for urea and polyamines
Bcin05g04900	14.8501	15.0413	1.55614	1.59808	-2.4581	3.06559	39.9066	2.66398e-10	1.48189e-09
Bcin05g04910	1214.12	887.81	117.363	76.3081	-2.64157	9.72493	48.4154	3.44842e-12	2.45426e-11		conserved fungal protein of unknown function
Bcin05g04920	1.35883	1.12342	0.25099	0	-2.41833	0.409593	8.77334	0.00305666	0.0057883		MFS transporter
Bcin05g04930	0.630887	0.62412	0	0.114148	-2.72611	-1.30446	5.51979	0.0188025	0.0303032		taurine dioxygenase
Bcin05g04950	13.7339	13.2313	0.702773	0.342445	-3.86909	3.57821	72.5275	1.64724e-17	2.34617e-16
Bcin05g05010	3.15444	4.55607	0.552179	0.285371	-2.29811	2.03303	13.2964	0.000265916	0.000607401		conserved fungal protein of unknown function
Bcin05g05020	27.662	23.4669	0.903566	1.36978	-3.75838	4.34482	70.4904	4.62514e-17	6.14638e-16		O-methyltransferase
Bcin05g05030	36.7856	49.9296	4.06605	5.02252	-2.47517	4.84413	51.3639	7.67353e-13	5.94791e-12	Bcpsf3	subunit of GINS complex, which is localized to DNA replication origins and implicated in assembly of DNA replication machinery
Bcin05g05080	67.4079	95.7399	0.903566	2.16882	-5.01524	5.76905	144.55	2.69354e-33	1.94021e-31
Bcin05g05190	423.083	623.308	11.8467	43.4905	-3.66015	8.67956	78.1777	9.41735e-19	1.59911e-17		conserved fungal protein of unknown function
Bcin05g05200	1.40736	1.80995	0.100396	0.0570741	-3.45901	0.0246208	19.079	1.25417e-05	3.55118e-05
Bcin05g05210	12.8604	21.2825	0.25099	0.856112	-4.2234	5.09991	82.6441	9.82407e-20	1.86723e-18
Bcin05g05220	101.476	66.968	7.9815	14.3827	-2.19262	6.60508	32.8291	1.00625e-08	4.50857e-08		siderophore biosynthesis protein
Bcin05g05310	439.923	345.575	2.5099	3.5386	-6.25346	6.44157	169.035	1.202e-38	1.29461e-36	Bctos1	covalently-bound cell wall protein
Bcin05g05320	777.35	258.261	7.17833	7.9333	-5.20436	8.48347	121.266	3.34189e-28	1.50785e-26		putative allergen Asp F4-like protein
Bcin05g05330	97.5934	71.8986	6.82694	12.3851	-2.37072	4.89705	38.3037	6.05474e-10	3.21621e-09		conserved fungal protein of unknown function
Bcin05g05340	75.0271	49.0558	2.81109	3.88104	-3.42764	4.41036	32.5125	1.18431e-08	5.23792e-08		conserved fungal protein of unknown function
Bcin05g05540	5.96917	7.3022	0.301189	1.65515	-2.10779	2.14459	12.6328	0.000379036	0.000843802
Bcin05g05630	7.95889	7.92632	0.100396	0.0570741	-5.76433	2.88621	87.8952	6.90161e-21	1.52145e-19		cytochrome P450
Bcin05g05650	3.73679	1.68512	0	0.114148	-4.80455	0.300807	21.3909	3.74552e-06	1.15954e-05		Botrytis-specific protein of unknown function
Bcin05g05690	28.8752	29.084	1.15456	3.59567	-3.00434	5.05047	47.8429	4.61777e-12	3.22361e-11
Bcin05g05900	27.0796	28.4599	2.30911	3.02493	-2.61627	3.80886	32.1037	1.46155e-08	6.37681e-08	Bcap5	aspartyl proteinase
Bcin05g05980	170.728	110.344	11.646	18.6062	-2.4169	5.79228	39.7602	2.87141e-10	1.58791e-09
Bcin05g05990	11.8898	8.73767	0.301189	1.19856	-3.04686	2.1951	28.9193	7.54581e-08	2.95791e-07
Bcin05g06050	101.185	77.8901	2.10832	2.56834	-4.49438	4.91817	103.074	3.22858e-24	1.00308e-22
Bcin05g06090	192.178	141.738	3.76486	7.24841	-4.21994	6.13776	114.425	1.05176e-26	4.00482e-25
Bcin05g06100	113.22	132.625	9.43724	24.1994	-2.20754	5.04997	18.8023	1.4499e-05	4.06972e-05
Bcin05g06150	73.0859	46.5593	4.41743	9.64553	-2.32996	5.12655	34.1636	5.06672e-09	2.36287e-08
Bcin05g06160	110.502	70.4007	3.66446	11.1295	-2.91786	5.15426	38.3368	5.95303e-10	3.16664e-09
Bcin05g06210	4.90151	5.11778	0.25099	0.456593	-3.05715	5.51079	41.5088	1.17344e-10	6.85455e-10		S-adenosyl-L-methionine-dependent methyltransferase, specific for BcPKS15 cluster
Bcin05g06220	57.071	38.633	0.351387	0.399519	-6.18012	7.68283	127.399	1.51977e-29	8.26301e-28	Bcpks15	polyketide synthase
Bcin05g06230	0.873536	1.43547	0	0	-7.01526	1.9763	27.9914	1.21859e-07	4.65013e-07		conserved fungal protein of unknown function
Bcin05g06270	43.968	29.4584	4.36723	6.44938	-2.00975	5.91646	36.5011	1.52577e-09	7.67911e-09
Bcin05g06360	12.7633	15.7278	1.40555	2.62541	-2.09203	3.14637	30.9261	2.68047e-08	1.12815e-07
Bcin05g06380	0.339709	0.561708	0	0	-5.67274	-1.43122	9.83892	0.00170858	0.00338988
Bcin05g06390	2.81473	3.18301	0.100396	0.456593	-2.8028	0.152498	9.27226	0.0023265	0.00450598
Bcin05g06400	3.10591	3.74472	0.451783	0.342445	-2.30872	0.836762	18.5774	1.63139e-05	4.54979e-05		HET-domain containing protein
Bcin05g06460	22.8575	23.4669	2.00792	3.65274	-2.30537	3.67735	43.4845	4.27326e-11	2.62786e-10	Bcung1	uracil-DNA glycosylase, required for repair of uracil in DNA formed by spontaneous cytosine deamination
Bcin05g06470	9.75449	8.67526	0.150594	0.114148	-5.27882	2.37121	73.8957	8.23566e-18	1.23853e-16	Bcsmf1	calcium-sodium antiporter
Bcin05g06480	3.2515	2.05959	0.150594	0.171222	-3.20495	3.89336	20.6893	5.40163e-06	1.62465e-05		conserved fungal small peptide of unknown function
Bcin05g06490	16.8398	26.7747	0.200792	0.456593	-5.31016	3.68338	33.0378	9.03862e-09	4.06271e-08
Bcin05g06550	4.95004	8.61285	0.702773	0.799038	-2.37488	4.48161	30.0378	4.23713e-08	1.72118e-07
Bcin05g06580	41.0562	43.8756	2.20872	1.99759	-3.54272	3.99895	40.4015	2.06784e-10	1.16692e-09		conserved fungal protein of unknown function
Bcin05g06590	6.45446	4.80572	0.301189	0.399519	-3.22372	2.05294	30.2193	3.85843e-08	1.57584e-07		conserved fungal protein of unknown function
Bcin05g06610	5.62946	6.61567	0.602377	1.19856	-2.03999	3.27889	22.371	2.24741e-06	7.19795e-06		MFS sugar transporter
Bcin05g06620	22.809	21.0952	0.0501981	0.0570741	-7.77722	2.71954	80.3605	3.11977e-19	5.61807e-18		Sclerotiniaceae-specific protein of unknown function
Bcin05g06670	0.145589	0.748943	0	0	-5.53901	-1.95641	5.92168	0.0149557	0.0246573		Botrytis-specific protein of unknown function
Bcin05g06740	4.65886	9.11215	0.501981	0.570741	-2.93957	1.4799	13.0219	0.000307867	0.000696892
Bcin05g06780	254.49	209.205	3.71466	2.96785	-5.33789	5.47033	32.7943	1.02445e-08	4.58286e-08
Bcin05g06850	2.57208	1.99718	0.150594	0.228296	-2.80348	2.15125	22.0983	2.59037e-06	8.21033e-06		HET domain-containing protein
Bcin05g06860	17.2281	18.0371	1.30515	1.71222	-2.77937	4.89988	66.0373	4.4247e-16	5.20696e-15
Bcin05g06870	19.8487	24.7775	1.30515	3.76689	-2.47058	4.3134	45.139	1.83534e-11	1.18065e-10		conserved fungal protein of unknown function
Bcin05g06950	2.47502	2.74613	0.0501981	0	-5.61404	0.930026	35.0184	3.26598e-09	1.56438e-08		conserved fungal protein of unknown function
Bcin05g06990	1.55295	3.55748	0	0.171222	-4.14998	0.136882	15.6338	7.68694e-05	0.000191902		Botrytis-specific protein of unknown function
Bcin05g07010	40.2312	42.565	3.26288	5.70741	-2.49174	4.78755	57.1767	3.98364e-14	3.63022e-13
Bcin05g07020	41.3474	29.4584	3.96565	6.3923	-2.02824	4.64957	35.6991	2.30267e-09	1.13074e-08
Bcin05g07080	0.922066	1.43547	0.100396	0.228296	-2.06294	0.0438068	8.43774	0.00367513	0.00685505
Bcin05g07090	38.6297	41.1919	1.60634	2.45419	-3.55171	5.0909	96.0332	1.1297e-22	3.00608e-21
Bcin05g07110	52.7519	70.8376	0.953764	3.3103	-4.21792	4.31783	64.9721	7.59669e-16	8.65166e-15		Botrytis-specific protein of unknown function
Bcin05g07250	23.8281	21.5945	0.903566	2.73956	-2.92211	3.72235	35.1321	3.08076e-09	1.48005e-08
Bcin05g07310	18.0046	18.6612	1.70673	3.70982	-2.05296	3.87363	31.78	1.72663e-08	7.43581e-08
Bcin05g07330	216.831	135.559	9.58783	11.4148	-3.30664	8.22611	59.6687	1.12248e-14	1.10383e-13
Bcin05g07380	11.4045	7.86391	0.652575	0.513667	-3.23618	1.69147	39.8737	2.70922e-10	1.50427e-09		Botrytis-specific protein of unknown function
Bcin05g07390	74.833	61.4134	1.45574	1.08441	-4.95596	3.9122	36.0569	1.91643e-09	9.49731e-09
Bcin05g07630	1.55295	2.43407	0.401585	0.171222	-2.01484	1.18179	9.82595	0.00172067	0.00341207
Bcin05g07640	74.0565	57.3566	1.80713	2.11174	-4.28813	6.52609	149.654	2.06303e-34	1.54508e-32
Bcin05g07660	7.76477	7.11496	0.702773	1.14148	-2.27901	4.30408	27.3815	1.67022e-07	6.27944e-07
Bcin05g07680	13.0545	14.2923	0.803169	2.62541	-2.31941	6.42444	13.5958	0.000226686	0.000524038
Bcin05g07700	117.102	162.396	10.6922	31.3908	-2.0948	6.74322	35.0105	3.27925e-09	1.56874e-08		ER lumen protein retention receptor
Bcin05g07710	0.388238	0.748943	0	0	-5.99167	-2.11215	6.08818	0.0136089	0.0226095		Botrytis-specific protein of unknown function
Bcin05g07720	0.242649	0.686532	0	0	-5.70951	-1.7271	10.1269	0.00146121	0.00293306		Botrytis-specific protein of unknown function
Bcin05g07730	8.54125	11.2342	0.100396	0.114148	-5.68859	2.28045	79.6503	4.469e-19	7.82351e-18		Botrytis-specific protein of unknown function
Bcin05g07740	0.873536	3.30783	0	0	-7.767	-0.172439	20.7094	5.34517e-06	1.60896e-05
Bcin05g07750	0.679417	1.87236	0	0	-7.13815	-1.31937	12.3209	0.000447914	0.000987419		Botrytis-specific small protein of unknown function
Bcin05g07810	3.34856	1.68512	0.100396	0.570741	-2.391	0.0967386	5.30296	0.0212892	0.033948
Bcin05g07820	1.60148	1.80995	0	0	-7.64969	-0.540586	20.6792	5.43026e-06	1.63283e-05
Bcin05g07830	2.52355	2.6213	0.0501981	0.114148	-4.14582	0.0501778	18.6671	1.55646e-05	4.35584e-05		Botrytis-specific protein of unknown function
Bcin05g07890	1.16472	0.936179	0	0	-6.96089	-0.607344	14.5081	0.00013956	0.000333394		Botrytis-specific protein of unknown function
Bcin05g07930	6.50299	6.55326	0.652575	1.02733	-2.19371	0.909707	9.13906	0.0025021	0.00481393
Bcin05g07950	63.574	72.1482	0.602377	0.513667	-6.09409	3.68831	20.0161	7.67925e-06	2.25278e-05
Bcin05g07960	78.0359	92.6193	1.00396	2.39711	-4.98979	4.02226	14.9464	0.00011061	0.000268829
Bcin05g07970	0.145589	0.686532	0	0	-5.47439	-2.31312	6.83476	0.00894009	0.0154027
Bcin05g07990	63.6226	43.6884	2.91149	7.81915	-2.64657	4.11267	22.7214	1.8727e-06	6.07876e-06
Bcin05g08000	5.58093	7.36461	0.451783	1.71222	-2.01468	0.924813	4.91686	0.0265959	0.0416582
Bcin05g08060	57.071	72.2106	4.11624	6.84889	-2.82274	5.17234	60.907	5.98353e-15	6.09071e-14	Bccry1	cryptochrome-like protein, potential blue light sensor
Bcin05g08100	0.825007	1.74753	0	0.228296	-2.9104	-0.334771	8.88096	0.0028816	0.00548416		Botrytis-specific protein of unknown function
Bcin05g08150	4.70739	4.80572	0.301189	0.228296	-3.36686	1.78115	21.4172	3.69437e-06	1.14559e-05		Botrytis-specific protein of unknown function
Bcin05g08160	93.711	119.644	2.35931	2.96785	-4.53734	4.34612	13.2871	0.00026724	0.000610301
Bcin05g08210	7.42506	6.42843	0.100396	0	-6.08792	1.0967	29.5834	5.35614e-08	2.1434e-07
Bcin05g08220	10.4339	15.6654	0	0.171222	-6.5687	1.70218	34.114	5.19761e-09	2.42091e-08
Bcin05g08300	70.1256	51.1154	1.05416	1.19856	-4.95848	3.74453	19.6702	9.20252e-06	2.66918e-05
Bcin05g08350	2.62061	2.55889	0.100396	0.513667	-2.42492	0.703173	9.95046	0.00160809	0.00320344
Bcin05g08400	3.39709	2.24683	0.100396	0.456593	-2.67982	-0.0364412	6.54582	0.0105131	0.0178759	Bcpks21	polyketide synthase
Bcin06g00010	0.727947	1.5603	0	0.342445	-2.23693	-0.794304	7.94393	0.00482488	0.00881354
Bcin06g00040	0.727947	1.18583	0	0.0570741	-4.15887	-0.973833	10.1787	0.00142073	0.00285942
Bcin06g00060	8.10448	6.92773	0.200792	0.114148	-4.7273	3.6212	75.539	3.58267e-18	5.5731e-17
Bcin06g00110	14.8501	25.5265	1.55614	1.14148	-2.99682	3.20528	31.6128	1.88182e-08	8.06116e-08
Bcin06g00120	44.4533	71.1496	1.35535	0.97026	-4.77604	5.15433	57.6346	3.15619e-14	2.91137e-13
Bcin06g00160	3.97944	4.61848	0.501981	0.342445	-2.54195	1.79757	25.5897	4.22293e-07	1.49897e-06		S-adenosyl-L-methionine-dependent methyltransferase
Bcin06g00170	6.0177	4.43125	0.100396	0.342445	-3.81329	1.69923	33.2979	7.90681e-09	3.58965e-08		Botrytis-specific protein of unknown function
Bcin06g00180	1.55295	3.55748	0	0	-8.15254	-0.103013	33.881	5.85876e-09	2.711e-08		Sclerotiniaceae-specific protein of unknown function
Bcin06g00190	4.90151	7.55185	0.0501981	0	-6.83796	0.794894	47.0988	6.74968e-12	4.60109e-11
Bcin06g00200	0.970596	0.62412	0	0	-6.54937	-0.707147	12.251	0.000465021	0.00102294
Bcin06g00290	2.81473	1.5603	0.401585	0.114148	-2.21561	0.355848	7.15625	0.00747032	0.0130959
Bcin06g00300	39.1636	35.1379	0.652575	0.513667	-5.19211	2.90391	25.6468	4.09974e-07	1.45799e-06		Botrytis-specific protein of unknown function
Bcin06g00330	505.147	359.43	15.712	13.9261	-4.07067	6.77271	71.6299	2.59598e-17	3.57587e-16
Bcin06g00400	15.8692	16.1023	1.90753	2.51126	-2.09037	4.41482	39.1029	4.02051e-10	2.17967e-09
Bcin06g00450	57.1681	59.4786	1.15456	1.71222	-4.6006	3.60825	14.5203	0.000138657	0.000331465	Bhl1	hydrophobin-like protein
Bcin06g00490	4.80445	5.55466	0.25099	1.3127	-2.14353	0.577255	6.95195	0.00837277	0.0145182
Bcin06g00550	1784.83	851.674	27.6591	25.5121	-4.7775	8.37299	80.8468	2.43913e-19	4.44905e-18		conserved fungal protein of unknown function
Bcin06g00560	8.78389	7.73908	0.25099	0.342445	-4.00887	1.3899	38.4337	5.66446e-10	3.02452e-09		conserved fungal protein of unknown function
Bcin06g00570	612.058	500.232	6.87714	6.90597	-5.5445	6.73409	15.9912	6.36385e-05	0.000160788
Bcin06g00580	209.988	128.506	2.10832	3.70982	-5.14304	6.56137	125.379	4.20376e-29	2.15114e-27		CAZY GH92 family protein, mannosidase
Bcin06g00620	1027.18	779.962	20.1294	33.5025	-4.36926	8.02764	131.037	2.43013e-30	1.40216e-28	Bctpp2	secreted S53 proteinase, tripeptidyl peptidase
Bcin06g00630	38.0959	43.626	0.100396	1.14148	-5.43442	4.88336	116.685	3.3653e-27	1.36409e-25	Bcsxa	pheromone processing carboxypeptidase
Bcin06g00680	314.522	255.764	3.96565	3.02493	-5.54556	7.17956	167.743	2.3017e-38	2.43271e-36		CAZY GH55 family protein, exo-beta-1,3-glucanase
Bcin06g00690	38.2415	68.5283	5.57199	5.30789	-2.43888	4.82119	37.8699	7.56221e-10	3.95382e-09
Bcin06g00750	1.98972	3.05819	0.301189	0.171222	-2.59341	0.489102	12.6924	0.000367137	0.00081941
Bcin06g00770	60.8078	91.2463	2.05812	2.39711	-4.29154	4.20983	37.8814	7.51783e-10	3.93425e-09
Bcin06g00860	21.9355	20.2839	2.6103	2.73956	-2.20498	3.48045	28.8683	7.74703e-08	3.03153e-07
Bcin06g00880	1.7956	0.748943	0	0.228296	-2.76357	-0.55601	6.6978	0.00965317	0.0165331		Botrytis-specific protein of unknown function
Bcin06g00940	5.92064	8.61285	0	0.171222	-5.77028	1.71889	55.5287	9.21022e-14	8.04934e-13		Botrytis-specific protein of unknown function
Bcin06g00960	9.36625	4.99296	0.100396	0.399519	-4.00865	1.3767	32.6847	1.0839e-08	4.824e-08
Bcin06g00970	183.054	171.009	2.7107	4.90837	-4.81048	6.08004	152.437	5.08647e-35	4.02258e-33
Bcin06g00990	1.98972	1.68512	0.200792	0	-3.25475	0.591914	13.2795	0.000268331	0.000612422
Bcin06g01030	49.6945	48.4941	0.501981	1.99759	-4.55648	5.9679	41.8267	9.97319e-11	5.87737e-10
Bcin06g01040	3.44562	1.87236	0.351387	0.171222	-2.50084	0.0807323	7.31285	0.00684634	0.0120958
Bcin06g01090	26.5458	45.9352	4.96961	5.0796	-2.02486	5.11741	30.9912	2.59203e-08	1.09256e-07
Bcin06g01110	29.5546	29.8329	1.05416	1.02733	-4.03959	3.53184	65.2528	6.58819e-16	7.54108e-15		Sclerotiniaceae-specific protein of unknown function
Bcin06g01120	11.9869	13.2937	0.602377	1.25563	-3.0389	2.1376	37.5644	8.84445e-10	4.58396e-09
Bcin06g01130	31.3988	31.2684	1.90753	1.48393	-3.40476	2.78316	15.2227	9.55504e-05	0.000234654		conserved fungal protein of unknown function
Bcin06g01180	19.2178	7.11496	0.401585	2.05467	-2.70651	3.86552	14.3321	0.000153233	0.000364057	BccatA	peroxisomal catalase
Bcin06g01210	58.8666	43.2515	2.05812	2.28296	-3.76782	3.80382	44.0065	3.27295e-11	2.0403e-10
Bcin06g01260	164.079	172.382	20.531	25.1697	-2.10869	7.2185	49.9258	1.59671e-12	1.18098e-11
Bcin06g01430	38.4841	28.1478	3.11228	3.42445	-2.56565	6.51297	64.8098	8.24876e-16	9.32852e-15
Bcin06g01460	42.6092	35.6372	1.60634	2.79663	-3.40938	4.23049	51.7849	6.19249e-13	4.84643e-12
Bcin06g01470	0.970596	1.74753	0.100396	0.285371	-2.06652	-0.431414	4.77595	0.02886	0.0449003		Botrytis-specific protein of unknown function
Bcin06g01630	72.0668	54.548	3.71466	5.82156	-2.96912	4.42049	64.2611	1.08975e-15	1.21061e-14
Bcin06g01660	109.046	94.1796	1.75693	1.02733	-5.38729	4.31871	21.2636	4.00254e-06	1.23236e-05		Botrytis-specific protein of unknown function
Bcin06g01670	1.35883	1.49789	0	0.171222	-3.31721	-0.475906	12.3139	0.000449586	0.000990719		Botrytis-specific protein of unknown function
Bcin06g01690	128.75	100.546	12.5997	18.6062	-2.13614	6.00469	47.8122	4.69053e-12	3.26834e-11
Bcin06g01720	2.7662	1.24824	0.301189	0.0570741	-2.60875	0.0164593	10.8034	0.00101313	0.00209653		Botrytis-specific protein of unknown function
Bcin06g01750	2.57208	3.05819	0.301189	0.456593	-2.12773	2.39702	18.3117	1.8755e-05	5.17445e-05
Bcin06g01770	6.16328	13.8555	0.451783	0.0570741	-4.39923	1.13832	13.5111	0.000237151	0.000546776		Botrytis-specific protein of unknown function
Bcin06g01780	7.52212	5.55466	0.200792	0.570741	-3.33212	1.38484	31.2356	2.28532e-08	9.67966e-08		Botrytis-specific protein of unknown function
Bcin06g01800	1.26177	2.12201	0	0.0570741	-4.97111	-0.249111	17.7375	2.53572e-05	6.83425e-05
Bcin06g01860	4.02797	2.99577	0.100396	0	-5.18195	0.519929	15.661	7.57709e-05	0.000189369
Bcin06g01870	0.825007	0.811355	0	0	-6.53061	0.00390776	21.256	4.01841e-06	1.23691e-05		HET domain-containing protein
Bcin06g01910	1.21325	1.37306	0	0	-7.39271	-1.09314	16.4403	5.02051e-05	0.000128951		pantothenate transporter
Bcin06g01930	3645.22	2490.24	130.314	144.512	-3.69933	10.319	117.001	2.8687e-27	1.1712e-25	BcGO1	glyoxal oxidase
Bcin06g02020	5.92064	5.49225	0.351387	0.228296	-3.47556	4.43982	52.4701	4.36843e-13	3.45843e-12	Bcap11	aspartyl proteinase
Bcin06g02030	1.26177	1.68512	0.0501981	0	-4.75324	1.37636	26.0191	3.38065e-07	1.21796e-06		NAD-dependent epimerase/dehydratase
Bcin06g02040	313.939	149.664	4.06605	5.87863	-4.75553	8.1169	120.492	4.93665e-28	2.17232e-26
Bcin06g02050	7.37653	11.671	0.602377	1.02733	-2.78208	2.28533	26.4544	2.69832e-07	9.88189e-07
Bcin06g02070	64.0108	48.1196	3.66446	3.88104	-3.10993	4.2144	32.2367	1.36491e-08	5.97821e-08
Bcin06g02170	1.11619	0.686532	0.100396	0.0570741	-2.76607	-1.2651	5.35069	0.020714	0.0331383		Botrytis-specific small protein of unknown function
Bcin06g02180	52.9945	48.4941	0.401585	0.627815	-5.85566	3.36214	40.7163	1.76013e-10	1.00178e-09
Bcin06g02210	12.0839	18.0371	0.301189	0.513667	-4.43687	3.31267	61.9736	3.48089e-15	3.67246e-14
Bcin06g02260	3.05738	2.74613	0.200792	0.171222	-3.13998	1.96031	27.7944	1.34914e-07	5.12165e-07
Bcin06g02270	51.4416	40.5678	0.903566	1.19856	-4.66777	5.16178	121.58	2.85259e-28	1.31092e-26
Bcin06g02290	2.71767	3.68231	0.0501981	0.684889	-2.48427	3.45304	17.8959	2.33328e-05	6.32633e-05
Bcin06g02440	326.654	295.521	4.86921	5.0796	-5.18806	6.00603	31.3397	2.16607e-08	9.19179e-08
Bcin06g02470	33.5341	34.4514	0.803169	0.513667	-4.87197	3.15741	89.0451	3.8592e-21	8.7638e-20
Bcin06g02540	113.414	114.027	6.67635	17.5788	-2.57595	6.73627	53.1293	3.12303e-13	2.53542e-12
Bcin06g02630	2.03825	4.61848	0.351387	0.285371	-2.53144	1.1824	10.7709	0.00103109	0.00213097		conserved fungal protein of unknown function
Bcin06g02640	233.234	151.162	16.465	20.9462	-2.58022	5.95872	40.7834	1.70076e-10	9.70918e-10		conserved fungal protein of unknown function
Bcin06g02650	1.65001	1.5603	0	0	-7.53659	-0.346287	18.3096	1.87757e-05	5.17762e-05		Botrytis-specific small peptide of unknown function
Bcin06g02660	0.922066	0.499296	0	0	-6.3477	-0.910424	11.9544	0.000545188	0.00118046
Bcin06g02670	1.11619	1.31065	0	0	-7.10165	-0.098169	21.3616	3.80307e-06	1.17607e-05		cytochrome P450
Bcin06g02690	0.825007	0.561708	0	0	-6.50854	-1.25581	10.5202	0.00118077	0.00241297		Botrytis-specific small peptide of unknown function
Bcin06g02700	2.08678	1.49789	0	0	-7.71185	2.28225	36.5031	1.52427e-09	7.67836e-09		conserved fungal protein of unknown function
Bcin06g02750	23.7311	26.8371	2.05812	3.13908	-2.53532	4.34476	45.6934	1.38286e-11	9.05547e-11
Bcin06g02780	78.4727	65.3453	1.05416	1.48393	-5.07699	4.85838	98.456	3.32326e-23	9.34895e-22
Bcin06g02790	5.09563	3.80713	0	0	-9.00372	0.96728	42.2164	8.17127e-11	4.86619e-10		Botrytis-specific protein of unknown function
Bcin06g02800	0.825007	2.05959	0	0	-7.32993	-0.712923	22.1727	2.4919e-06	7.93606e-06		Botrytis-specific protein of unknown function
Bcin06g02810	3.20297	12.2952	0.200792	0	-4.9259	1.33466	15.4754	8.35853e-05	0.000207612		Sclerotiniaceae-specific protein of unknown function
Bcin06g02970	52.9945	44.5621	3.41347	7.30549	-2.45809	5.13866	43.0544	5.32379e-11	3.23518e-10
Bcin06g02980	183.928	217.381	1.35535	3.3103	-5.70952	7.54443	162.994	2.50913e-37	2.46746e-35		conserved fungal protein of unknown function
Bcin06g02990	7.23094	12.2952	0.100396	0.228296	-5.12136	1.58712	38.149	6.55424e-10	3.47175e-09		Sclerotiniaceae-specific protein of unknown function
Bcin06g03000	55.0813	33.0159	0.803169	0.342445	-5.44214	3.55942	71.6825	2.52769e-17	3.49458e-16		Sclerotiniaceae-specific protein of unknown function
Bcin06g03070	76.0462	59.4786	4.51783	8.73234	-2.65501	5.18106	58.652	1.88173e-14	1.78678e-13
Bcin06g03140	112.298	96.1768	0.803169	0.856112	-6.1934	5.31182	114.511	1.0069e-26	3.86003e-25
Bcin06g03160	43.3371	50.304	0.602377	0.913186	-5.19199	4.89371	109.871	1.04589e-25	3.71947e-24	Bcsod2	superoxide dismutase
Bcin06g03180	115.307	73.2092	1.85733	2.96785	-4.52608	6.87519	141.966	9.89496e-33	6.78195e-31
Bcin06g03270	6.93976	6.30361	0.200792	0.0570741	-4.79885	3.96387	71.1236	3.35537e-17	4.54442e-16
Bcin06g03390	698.975	612.698	18.8243	25.398	-4.15713	7.08897	11.188	0.00082326	0.00172732
Bcin06g03420	412.358	300.139	20.3302	61.5259	-2.54471	9.37569	32.7416	1.05258e-08	4.69202e-08
Bcin06g03470	17.859	14.6668	1.00396	2.56834	-2.58984	4.53702	27.4511	1.61116e-07	6.06947e-07
Bcin06g03490	25.0414	17.0385	1.10436	2.28296	-2.88693	3.16288	43.4855	4.27107e-11	2.62786e-10
Bcin06g03510	100.36	113.465	1.35535	3.88104	-4.68893	7.28748	101.254	8.08966e-24	2.38867e-22
Bcin06g03560	61.4873	69.839	0.953764	1.08441	-5.20643	3.61593	10.5227	0.00117918	0.00241072
Bcin06g03570	5.96917	5.49225	0.150594	0	-5.37217	0.607543	15.1394	9.9858e-05	0.000244542
Bcin06g03580	3.00885	5.30502	0.501981	0	-3.13801	0.990286	7.65141	0.0056728	0.0101993
Bcin06g03590	4.61033	4.11919	0	0.114148	-5.44242	0.539182	52.9244	3.4664e-13	2.79015e-12		Botrytis-specific protein of unknown function
Bcin06g03600	21.159	23.1548	0.401585	0.342445	-5.09579	2.83282	105.853	7.94243e-25	2.59598e-23		conserved fungal protein of unknown function
Bcin06g03610	201.302	110.095	2.10832	4.28056	-4.83701	6.44025	125.827	3.35557e-29	1.75686e-27		oligopeptide transporter
Bcin06g03720	0.873536	1.99718	0	0.114148	-3.87348	-0.519843	6.26176	0.0123371	0.0206605		MFS monocarboxylate transporter
Bcin06g03730	1.11619	0.998591	0.0501981	0	-4.28612	-0.990833	13.7809	0.000205411	0.000477588		Botrytis-specific small secreted peptide of unknown function
Bcin06g03740	7.42506	6.36602	0	0	-9.61569	1.64919	56.8557	4.68998e-14	4.23634e-13		Sclerotiniaceae-specific small secreted protein of unknown function
Bcin06g03870	31.5444	24.5279	2.30911	3.93811	-2.41119	2.63575	5.63732	0.0175821	0.0285069
Bcin06g03960	20.6252	23.0924	0.552179	1.99759	-3.4091	3.76523	51.6438	6.65397e-13	5.1968e-12
Bcin06g04020	1023.59	1267.46	21.1334	47.4286	-4.3679	7.92914	72.8539	1.39612e-17	2.02276e-16
Bcin06g04060	1.65001	2.49648	0.100396	0	-4.34758	0.880447	28.3747	9.99627e-08	3.86224e-07
Bcin06g04070	3.20297	3.99437	0.200792	0	-4.22686	1.24848	36.5775	1.46717e-09	7.41384e-09
Bcin06g04090	1.06766	1.74753	0.100396	0.114148	-2.86417	-0.677973	10.9606	0.00093069	0.00193655
Bcin06g04190	14.1707	24.4031	0.501981	0.342445	-4.67696	2.08228	26.2313	3.02875e-07	1.10029e-06		Botrytis-specific protein of unknown function
Bcin06g04200	1.7956	3.18301	0	0.285371	-3.52683	0.137378	7.01007	0.00810524	0.0140975
Bcin06g04210	309.183	179.434	0.25099	0.114148	-9.5175	6.2433	186.815	1.57629e-42	2.58351e-40
Bcin06g04220	9.17213	11.9207	0	0.342445	-5.25781	2.29741	65.2861	6.4775e-16	7.42942e-15
Bcin06g04250	25.9149	16.1023	2.05812	4.10934	-2.02652	4.11062	24.1612	8.85998e-07	3.01074e-06
Bcin06g04270	68.3785	71.7113	3.21268	3.13908	-3.68164	4.5049	82.2382	1.20633e-19	2.27372e-18
Bcin06g04330	793.802	771.537	26.5548	45.7164	-3.71852	9.47211	122.706	1.61719e-28	7.62033e-27		peptidase C65 family protein, ubiquitin thioesterase otubain
Bcin06g04340	113.608	125.198	0.401585	0.570741	-7.18857	6.82528	210.899	8.74493e-48	2.1977e-45		Botrytis-specific protein of unknown function
Bcin06g04420	1.01913	0.998591	0.0501981	0.0570741	-3.33792	-0.0303949	14.2582	0.000159364	0.000377435		cytochrome P450
Bcin06g04430	2.91179	1.5603	0	0	-7.92736	-0.651207	16.4681	4.94768e-05	0.000127167		serine/threonine-protein kinase
Bcin06g04510	14.4134	25.8385	0.552179	0.97026	-3.94698	2.90014	49.7964	1.70556e-12	1.25819e-11
Bcin06g04520	16.4031	18.786	0.150594	1.19856	-4.09533	6.20431	81.1907	2.04951e-19	3.76877e-18	Bccat3	catalase
Bcin06g04560	2.42649	4.61848	0	0.171222	-4.59716	0.750292	36.3704	1.63159e-09	8.18617e-09		CAZY GH47 family protein, alpha mannosidase
Bcin06g04570	1.3103	1.5603	0	0	-7.46294	-1.35086	12.284	0.000456846	0.00100613
Bcin06g04680	71.8726	47.6203	3.51387	4.28056	-3.16927	5.998	75.5568	3.55042e-18	5.53816e-17		conserved fungal protein of unknown function
Bcin06g04690	276.62	166.078	3.01189	3.13908	-5.35731	5.59402	52.689	3.90764e-13	3.11866e-12
Bcin06g04700	82.4521	73.2716	2.05812	3.36737	-4.11096	4.49502	86.6456	1.29821e-20	2.81255e-19	Bcgit1	plasma membrane permease, mediates uptake of glycerophosphoinositol and glycerophosphocholine
Bcin06g04730	20.8678	19.4101	0.552179	0.97026	-3.9976	5.23251	77.6016	1.26069e-18	2.10148e-17
Bcin06g04750	8.15301	5.67949	0.150594	0.456593	-3.74293	1.81696	52.5413	4.21292e-13	3.34813e-12
Bcin06g04760	0.922066	1.62271	0	0.114148	-3.68597	-0.910939	10.4186	0.00124754	0.00253566		Botrytis-specific small peptide of unknown function
Bcin06g04770	5.14416	5.55466	0	0	-9.2331	1.01114	40.6021	1.86605e-10	1.06046e-09		conserved fungal protein of unknown function
Bcin06g04780	0.630887	0.187236	0	0	-5.6687	-2.15433	5.84775	0.015597	0.0255892		Botrytis-specific protein of unknown function
Bcin06g04800	88.9066	55.0473	5.3712	8.67527	-2.60968	5.81566	50.5345	1.17088e-12	8.85123e-12
Bcin06g04830	14.6075	11.4838	1.45574	2.16882	-2.11551	2.08938	11.9061	0.000559506	0.00120891
Bcin06g04840	17.131	11.1093	0.652575	3.13908	-2.23722	4.42457	15.6329	7.69049e-05	0.000191948
Bcin06g04870	53.7225	26.5875	0.903566	3.3103	-3.58366	5.03503	45.259	1.72626e-11	1.11556e-10	Bcgpr3	G-protein coupled receptor
Bcin06g04900	138.795	168.075	5.2708	12.7846	-3.40851	5.39249	42.9531	5.60686e-11	3.39807e-10		myo-inositol-1-monophosphotase
Bcin06g04910	15.3839	13.9803	0.0501981	0.114148	-6.66476	6.94355	124.34	7.09778e-29	3.47484e-27
Bcin06g04920	29.4091	32.3918	0.401585	1.25563	-4.59965	3.49154	39.5909	3.13146e-10	1.72162e-09		Botrytis-specific protein of unknown function
Bcin06g05020	114.433	121.266	11.9471	16.209	-2.30535	5.89073	59.5772	1.17591e-14	1.15437e-13		Botrytis-specific protein of unknown function
Bcin06g05070	169.854	76.0802	1.60634	1.36978	-5.51883	5.5796	83.0924	7.83046e-20	1.51635e-18		Sclerotiniaceae-specific protein of unknown function
Bcin06g05280	15.8207	27.2116	2.35931	2.62541	-2.35194	3.34439	20.6298	5.57229e-06	1.67085e-05		Botrytis-specific protein of unknown function
Bcin06g05310	317.385	200.155	4.01585	2.96785	-5.40896	5.79773	27.9102	1.27077e-07	4.83224e-07		conserved fungal protein of unknown function
Bcin06g05350	33.9709	109.783	0.953764	3.02493	-4.44795	7.57649	45.0823	1.88928e-11	1.21191e-10
Bcin06g05370	46.346	30.8315	2.30911	3.19615	-3.03421	5.50191	61.0045	5.69441e-15	5.82788e-14
Bcin06g05420	68.4756	41.0671	0.351387	0.0570741	-7.18708	4.0692	123.303	1.19715e-28	5.76108e-27		Botrytis-specific protein of unknown function
Bcin06g05470	308.504	223.622	2.7107	1.7693	-6.09993	5.68745	23.9611	9.83e-07	3.3125e-06
Bcin06g05500	7.86183	6.55326	0	0.114148	-6.18065	1.29763	66.1761	4.12387e-16	4.88344e-15		Botrytis-specific protein of unknown function
Bcin06g05530	30.8164	39.5068	1.20475	2.22589	-3.62414	3.42916	76.4099	2.30496e-18	3.72383e-17	Bcktr6	mannosylphosphate transferase, involved in synthesis of core oligosaccharides in protein glycosylation pathway
Bcin06g05620	100.651	66.4687	3.91545	3.70982	-3.65132	4.7728	76.069	2.7393e-18	4.37553e-17		Sclerotiniaceae-specific protein of unknown function
Bcin06g05740	373.777	217.88	5.3712	10.6158	-4.4178	6.24035	73.0551	1.26078e-17	1.83502e-16
Bcin06g05780	5.19269	4.61848	0	0.228296	-4.6645	4.36829	52.4906	4.32308e-13	3.42845e-12
Bcin06g05790	1.45589	0.561708	0.150594	0.114148	-2.06956	2.70615	8.44741	0.00365565	0.00682319
Bcin06g06000	22.7605	15.0413	1.80713	3.65274	-2.04627	3.38319	22.836	1.7643e-06	5.75497e-06
Bcin06g06020	6.50299	7.92632	0.200792	0.456593	-3.70722	1.99069	55.4933	9.37782e-14	8.18316e-13
Bcin06g06040	873.925	712.245	25.35	46.2871	-3.73934	8.98738	125.612	3.73901e-29	1.94859e-27	Bcsun1	SUN domain-containing protein
Bcin06g06050	3.83385	6.92773	0.752971	0.456593	-2.26675	1.71592	14.2919	0.000156536	0.000371202		Botrytis-specific protein of unknown function
Bcin06g06060	2.86326	5.49225	0.100396	0.228296	-3.87366	0.668356	25.8703	3.6515e-07	1.30804e-06
Bcin06g06090	16.306	7.48943	1.60634	1.02733	-2.33659	1.88082	17.7462	2.5242e-05	6.80807e-05		conserved fungal protein of unknown function
Bcin06g06120	421.045	294.023	6.87714	5.65034	-5.04276	6.19704	21.3109	3.90497e-06	1.20528e-05		conserved fungal protein of unknown function
Bcin06g06180	80.4139	118.52	0.853367	1.14148	-5.88934	4.20821	28.871	7.73632e-08	3.02838e-07		MFS sugar transporter
Bcin06g06470	72.8918	85.3171	5.42139	18.6062	-2.12891	5.73983	31.0027	2.57666e-08	1.08648e-07
Bcin06g06510	356.597	455.545	1.35535	2.05467	-7.13693	9.68448	329.424	1.28286e-73	4.83594e-70		conserved fungal small secreted peptide of unknown function
Bcin06g06520	0.970596	1.5603	0.150594	0.114148	-2.3712	-0.594404	6.51076	0.0107223	0.0182098		FAD-binding oxidoreductase
Bcin06g06620	3.2515	2.55889	0	0.0570741	-5.71145	0.126645	19.2941	1.12054e-05	3.19683e-05		Botrytis-specific protein of unknown function
Bcin06g06670	395.663	396.753	25.5508	72.9407	-2.36702	7.13233	38.0091	7.0417e-10	3.70566e-09
Bcin06g06710	12.8604	12.6696	0	0	-10.5197	2.07706	59.0307	1.55231e-14	1.49405e-13		Botrytis-specific protein of unknown function
Bcin06g06840	1.26177	1.74753	0	0.114148	-4.00145	-0.687128	8.4599	0.00363061	0.0067787
Bcin06g06850	45.1327	40.4429	0.351387	0.228296	-6.3191	3.01012	14.174	0.000166658	0.000393392
Bcin06g06910	0.291179	0.374472	0	0	-5.26375	-0.168509	9.1755	0.00245276	0.00472946		HET domain-containing protein
Bcin06g06990	0.582358	0.936179	0.0501981	0	-3.90478	0.392032	9.33391	0.00224952	0.0043681
Bcin06g07040	2.42649	3.30783	0	0.0570741	-5.72933	1.97485	49.6923	1.79849e-12	1.32244e-11		HET domain-containing protein
Bcin06g07130	2.57208	1.37306	0	0	-7.7501	-0.308213	20.8194	5.04679e-06	1.52564e-05
Bcin06g07170	4.22209	3.24542	0	0.342445	-3.77321	0.782903	22.5679	2.0285e-06	6.55439e-06
Bcin06g07220	10.6766	12.42	0.100396	0.513667	-4.52989	2.53253	67.3047	2.32629e-16	2.85336e-15
Bcin06g07230	826.705	465.468	3.61426	3.65274	-6.70438	7.87606	132.94	9.31929e-31	5.63593e-29
Bcin06g07310	211.784	190.606	3.21268	3.42445	-5.14054	5.71666	112.231	3.18022e-26	1.1715e-24		cyclohexanone monooxygenase
Bcin06g07320	2.7662	2.30924	0.0501981	0.342445	-2.98907	3.65895	26.3473	2.85222e-07	1.03984e-06		protein of unknown function shared between Botrytis, Phialocephala, Oidiodendron and Fibulorhizoctonia
Bcin06g07400	44.793	42.0657	1.40555	0.97026	-4.40929	3.13311	12.4815	0.000411005	0.00091192		Botrytis-specific protein of unknown function
Bcin06g07460	9.1236	9.9235	0.702773	0.399519	-3.28108	2.11265	42.0693	8.80968e-11	5.22985e-10
Bcin07g00060	38.1444	22.4683	2.20872	5.42204	-2.36896	6.69068	24.2868	8.30072e-07	2.8292e-06
Bcin07g00100	33.34	38.0089	1.00396	0.913186	-4.39795	3.0545	42.9651	5.57242e-11	3.37901e-10
Bcin07g00140	45.4724	59.2914	1.10436	1.71222	-4.4605	3.51524	29.9261	4.48842e-08	1.81543e-07		Sclerotiniaceae-specific protein of unknown function
Bcin07g00300	16.8884	24.6527	0.903566	0.799038	-3.78486	6.53999	80.216	3.35636e-19	5.99638e-18
Bcin07g00370	6.79417	4.36884	0.301189	1.08441	-2.28459	1.40902	14.8173	0.000118442	0.000286393
Bcin07g00390	346.017	462.535	16.8666	29.5644	-3.38499	7.70534	121.761	2.60409e-28	1.20203e-26
Bcin07g00460	31.0591	27.274	4.11624	3.99519	-2.06438	3.11581	16.3684	5.21485e-05	0.000133487		Botrytis-specific protein of unknown function
Bcin07g00560	7.23094	10.8597	0.702773	1.25563	-2.45728	1.42205	23.3113	1.3779e-06	4.563e-06
Bcin07g00630	5.43534	3.1206	0.100396	0.114148	-4.49596	0.730158	26.2368	3.02008e-07	1.09785e-06
Bcin07g00690	56.7799	80.0121	3.11228	6.90597	-3.08266	4.65749	28.3043	1.03664e-07	3.99435e-07
Bcin07g00710	722.9	765.295	6.57595	14.7251	-5.41532	9.51999	181.608	2.15918e-41	3.09091e-39		conserved fungal protein of unknown function
Bcin07g00810	12.9089	11.6086	0.953764	1.65515	-2.47854	1.88356	30.5282	3.29049e-08	1.36358e-07
Bcin07g00860	3.2515	2.43407	0	0	-8.31773	0.327607	31.5936	1.90055e-08	8.12909e-08
Bcin07g00870	2.66914	3.55748	0.25099	0.285371	-2.74045	0.552917	12.7696	0.000352292	0.000789549		MFS pantothenate transporter
Bcin07g00880	4.31915	3.74472	0	0.114148	-5.33483	0.663155	50.2599	1.34673e-12	1.00662e-11
Bcin07g00900	15.4325	15.9775	0.25099	0.228296	-5.21198	1.96663	29.355	6.02617e-08	2.39543e-07		histidine phosphatase superfamily protein
Bcin07g00910	26.0605	27.5237	1.30515	1.99759	-3.28286	3.32174	43.2634	4.78461e-11	2.91694e-10
Bcin07g00930	4.31915	4.74331	0	0.513667	-3.61676	0.972741	18.3587	1.82983e-05	5.05461e-05		Botrytis-specific protein of unknown function
Bcin07g00950	1.84413	1.5603	0.100396	0.285371	-2.38621	3.7923	15.8295	6.93121e-05	0.000173918
Bcin07g00980	2.57208	3.37025	0.451783	0.285371	-2.1687	5.51676	16.7315	4.30611e-05	0.000111437		MFS transporter
Bcin07g00990	0.630887	0.998591	0.0501981	0.114148	-2.52202	2.86564	7.42693	0.00642548	0.0114111		O-methyltransferase
Bcin07g01000	0.388238	0.748943	0.0501981	0	-3.36354	2.08484	10.2358	0.0013774	0.00277862		6-phosphogluconate dehydrogenase
Bcin07g01010	0.436768	0.374472	0	0	-5.5626	2.68823	8.97718	0.00273373	0.00522313		TdiA-like non-ribosomal peptide synthase
Bcin07g01020	31.1561	35.7621	1.10436	3.42445	-3.22695	6.65142	76.9436	1.75907e-18	2.87892e-17		abhydrolase family protein, putative lipase
Bcin07g01040	11.5986	17.4129	0.0501981	0.342445	-5.53904	2.02157	61.3785	4.70933e-15	4.90856e-14
Bcin07g01090	150.054	226.056	0.803169	1.541	-6.58008	8.02151	244.527	4.05275e-55	1.90969e-52
Bcin07g01100	1337.04	1680.38	7.42932	7.76208	-6.83762	9.08313	214.131	1.72446e-48	4.87549e-46		conserved fungal protein of unknown function
Bcin07g01110	22917.1	15208.2	32.9801	13.5266	-8.90728	12.1995	199.5	2.68491e-45	5.42207e-43
Bcin07g01340	116.083	166.453	2.5099	3.82397	-4.7128	5.22366	68.1767	1.49481e-16	1.87831e-15
Bcin07g01350	9.75449	14.6044	0	0	-10.4081	1.99153	79.082	5.95853e-19	1.02721e-17
Bcin07g01360	18.684	15.4782	0.401585	0.741964	-4.12799	2.77226	68.7507	1.1173e-16	1.42613e-15	Bchox4	Botrytis-specific homeobox-containing protein
Bcin07g01370	3.34856	2.43407	0.200792	0.342445	-2.67339	0.49179	15.3298	9.02799e-05	0.000222665		Botrytis-specific protein of unknown function
Bcin07g01460	24.9928	23.6541	1.95773	2.68248	-2.62296	2.96349	50.2358	1.36336e-12	1.01838e-11
Bcin07g01470	40.3768	39.2571	1.80713	3.48152	-3.20799	5.4536	70.3208	5.04032e-17	6.659e-16
Bcin07g01530	125.45	60.7892	9.28665	12.1568	-2.28353	5.38206	35.2009	2.97391e-09	1.43236e-08
Bcin07g01560	98.0787	131.128	8.93526	16.3232	-2.45136	5.68343	65.7021	5.24497e-16	6.08811e-15
Bcin07g01640	165.972	149.352	8.38308	10.2163	-3.31376	5.15261	38.008	7.04559e-10	3.70598e-09
Bcin07g01660	35.6209	23.3421	1.45574	1.7693	-3.39848	2.82269	26.4387	2.7204e-07	9.95953e-07
Bcin07g01670	6.45446	3.55748	0	0	-9.15209	0.792096	46.8915	7.50266e-12	5.0807e-11		Botrytis-specific protein of unknown function
Bcin07g01680	13.8795	25.6513	1.00396	0.97026	-3.52215	2.79109	38.6537	5.06071e-10	2.72143e-09
Bcin07g01730	116.52	139.99	3.46367	3.5386	-4.39519	4.81756	22.8582	1.74407e-06	5.69744e-06
Bcin07g01770	32.2238	27.3988	2.96169	4.45178	-2.24801	3.35191	38.1136	6.67424e-10	3.53035e-09
Bcin07g01860	1.55295	3.05819	0.100396	0.171222	-3.25802	0.344125	17.1465	3.46043e-05	9.13278e-05
Bcin07g01870	1.40736	1.99718	0.0501981	0.0570741	-4.14771	-0.519002	13.9871	0.000184069	0.000431606
Bcin07g02020	243.814	159.463	8.53367	14.9534	-3.3231	6.15762	46.7164	8.20407e-12	5.52919e-11		conserved fungal protein of unknown function
Bcin07g02030	6.89123	7.55185	0.200792	0.342445	-3.96139	1.94423	39.7945	2.82138e-10	1.56253e-09	BcSSVP1	Sclerotiniaceae-specific small secreted protein implied in virulence
Bcin07g02040	8.05595	16.3519	0.301189	0.342445	-4.40475	1.95144	35.0601	3.1969e-09	1.53259e-08
Bcin07g02050	2.2809	5.05537	0	0.114148	-5.22772	0.222051	18.8721	1.39779e-05	3.93419e-05
Bcin07g02060	9.75449	10.3604	0	0.228296	-5.71376	1.73941	58.9676	1.60287e-14	1.53879e-13		Botrytis-specific protein of unknown function
Bcin07g02160	4.51327	3.49507	0.25099	0.799038	-2.16462	2.08494	12.0337	0.000522485	0.00113652
Bcin07g02230	7.95889	19.5974	0.100396	0.513667	-4.83873	1.64349	23.2896	1.39354e-06	4.6094e-06		Botrytis-specific protein of unknown function
Bcin07g02250	20.8678	14.9789	0.25099	0	-6.22779	3.32083	101.501	7.14115e-24	2.11956e-22
Bcin07g02260	5.19269	4.74331	0.401585	0.513667	-2.66855	2.4143	27.9606	1.23811e-07	4.7176e-07		conserved fungal protein of unknown function
Bcin07g02350	57.7019	62.9737	5.57199	11.3577	-2.12114	6.28792	40.4879	1.97836e-10	1.12035e-09
Bcin07g02400	5.33828	6.36602	0	0.342445	-4.41132	1.7263	48.3934	3.48739e-12	2.47887e-11		Botrytis-specific protein of unknown function
Bcin07g02420	175.581	189.42	4.91941	8.78941	-4.01317	8.04088	151.891	6.6946e-35	5.22132e-33		MFS transporter
Bcin07g02430	217.947	222.998	14.6578	30.8771	-2.57961	7.89053	67.2692	2.36852e-16	2.90201e-15
Bcin07g02440	20.431	22.0938	0.150594	0.114148	-6.48242	3.49074	118.956	1.0709e-27	4.55294e-26		conserved fungal small protein of unknown function
Bcin07g02510	35.5238	39.7564	1.45574	1.65515	-3.82197	4.66412	99.2967	2.17365e-23	6.23905e-22
Bcin07g02550	92.061	126.634	4.66842	16.4373	-2.80105	7.01349	47.6724	5.03729e-12	3.49703e-11
Bcin07g02620	1.69854	1.62271	0	0.0570741	-5.03185	-0.19662	21.1787	4.18392e-06	1.28367e-05		Botrytis-specific protein of unknown function
Bcin07g02660	1.26177	0.686532	0.100396	0.114148	-2.41611	-0.705131	7.28522	0.00695241	0.0122679		Botrytis-specific protein of unknown function
Bcin07g02670	44.4048	31.0812	0.401585	3.48152	-3.90879	3.61881	33.5798	6.83987e-09	3.13674e-08
Bcin07g02730	1.26177	0.873767	0.0501981	0.114148	-2.87819	0.460333	9.41859	0.00214797	0.00418686
Bcin07g02740	2.42649	3.86954	0.100396	0.741964	-2.35374	1.36987	11.7854	0.000596959	0.00128297
Bcin07g02830	130.157	145.857	3.51387	4.22348	-4.38176	6.09912	124.073	8.11802e-29	3.95719e-27
Bcin07g02890	13.103	14.3547	0	0.228296	-6.17239	5.33837	141.542	1.22493e-32	8.345e-31
Bcin07g02940	39.4547	37.0727	2.05812	1.42685	-3.66061	6.75739	70.9883	3.59347e-17	4.84369e-16
Bcin07g02950	2.81473	2.74613	0.351387	0.285371	-2.31688	1.79103	16.654	4.48565e-05	0.000115844		Botrytis-specific protein of unknown function
Bcin07g03090	10.4824	10.9845	1.10436	1.08441	-2.50176	2.37222	34.6199	4.00791e-09	1.89726e-08
Bcin07g03100	2.96032	4.55607	0.301189	0.228296	-3.00117	0.391187	23.1339	1.51106e-06	4.97629e-06
Bcin07g03150	40.765	48.1196	1.55614	3.3103	-3.51632	3.70769	34.1746	5.03814e-09	2.35148e-08
Bcin07g03170	655.055	656.074	52.3064	75.0525	-2.60743	9.40219	77.3632	1.42241e-18	2.3552e-17
Bcin07g03330	83.083	50.8657	1.15456	2.51126	-4.43189	3.90815	40.4894	1.97685e-10	1.12005e-09		Botrytis-specific protein of unknown function
Bcin07g03360	3.15444	3.49507	0.351387	0	-3.40387	0.560803	7.49902	0.00617326	0.0109994		Botrytis-specific protein of unknown function
Bcin07g03400	28.9723	23.03	1.70673	1.82637	-3.09222	4.00908	72.917	1.3522e-17	1.96556e-16	Bcxbp1	transcriptional repressor, binds to promoter sequences of cyclin genes, CYS3, and SMF2
Bcin07g03450	21.3531	23.2172	0.853367	2.91078	-2.89904	2.876	29.5187	5.53784e-08	2.21142e-07
Bcin07g03630	25.8179	23.6541	0.501981	0.513667	-4.81308	3.31901	97.1677	6.36977e-23	1.74421e-21
Bcin07g03650	8.39566	11.5462	0.150594	0.228296	-4.92779	2.41099	85.7913	1.99968e-20	4.20341e-19		Botrytis-specific protein of unknown function
Bcin07g03700	348.881	311.248	2.7107	2.22589	-6.27226	5.89688	14.7389	0.00012347	0.000297851		Botrytis-specific protein of unknown function
Bcin07g03710	6.50299	8.42561	0.100396	0.684889	-3.67184	0.769895	12.0278	0.000524128	0.00113988		Botrytis-specific protein of unknown function
Bcin07g03770	3.39709	3.61989	0.100396	0.228296	-3.6398	1.31219	24.0645	9.31644e-07	3.15353e-06
Bcin07g03860	1.98972	3.30783	0	0.0570741	-5.65526	-0.509829	8.71096	0.00316303	0.00597173		Botrytis-specific protein of unknown function
Bcin07g03870	18.8781	17.6002	0.301189	0.342445	-5.02866	1.96919	5.78124	0.0161981	0.0264947		Botrytis-specific protein of unknown function
Bcin07g03890	553.579	310.312	39.9075	45.8305	-2.54194	9.5175	51.4516	7.33855e-13	5.70389e-12		conserved fungal protein of unknown function
Bcin07g03900	4.46474	8.05114	0.200792	0.228296	-4.03966	1.89056	44.259	2.87686e-11	1.80948e-10		phosphoglycerate mutase
Bcin07g03940	91.9154	78.327	2.81109	3.65274	-3.9538	4.78157	50.452	1.22116e-12	9.18833e-12
Bcin07g03960	1.65001	1.24824	0	0	-7.42095	-0.460398	13.1767	0.000283458	0.000644606
Bcin07g03970	3.20297	3.49507	0.401585	0.456593	-2.19373	0.545629	12.0205	0.000526172	0.0011441		Sclerotiniaceae-specific protein of unknown function
Bcin07g04000	106.329	82.8831	3.51387	3.93811	-3.89667	5.87103	73.8862	8.2754e-18	1.24285e-16
Bcin07g04050	3.30003	1.62271	0.150594	0.0570741	-3.65325	-0.227569	18.6106	1.60329e-05	4.47806e-05
Bcin07g04080	152.772	88.4377	0.552179	0.456593	-7.06676	5.91989	174.628	7.21732e-40	8.96931e-38
Bcin07g04090	53.5284	44.0004	0.25099	0	-7.70168	4.61455	199.841	2.26189e-45	4.65085e-43		conserved fungal protein of unknown function
Bcin07g04100	54.7901	83.5072	1.15456	1.02733	-5.21068	5.66269	129.653	4.88136e-30	2.77403e-28		O-methyltransferase
Bcin07g04110	36.4459	57.0445	0.150594	0.513667	-6.4018	4.74021	172.149	2.5103e-39	2.9267e-37		Botrytis-specific small peptide of unknown function
Bcin07g04120	26.7399	32.6415	0.100396	0	-8.20259	4.01063	186.639	1.72199e-42	2.782e-40
Bcin07g04190	93.8081	167.888	1.45574	2.05467	-5.33499	4.63792	9.20889	0.00240843	0.00465191		GAL4 domain-containing protein
Bcin07g04220	3.00885	1.99718	0.100396	0	-4.63835	3.09048	27.9303	1.25763e-07	4.78875e-07
Bcin07g04260	123.994	65.4077	4.16644	2.85371	-3.93162	8.22673	77.7785	1.15267e-18	1.93119e-17
Bcin07g04350	66.8255	40.1933	1.65654	5.25082	-3.22511	4.53214	38.0534	6.8836e-10	3.62921e-09		sphingomyelin phosphodiesterase
Bcin07g04360	5.14416	6.30361	0	0	-9.32636	1.36945	59.2052	1.42057e-14	1.38017e-13
Bcin07g04390	296.614	256.513	5.77278	13.3553	-4.13228	6.09297	62.8738	2.20389e-15	2.37369e-14
Bcin07g04490	1077.8	966.574	11.2444	13.2983	-5.60978	7.57508	20.046	7.56029e-06	2.22192e-05		serine threonine-protein kinase
Bcin07g04550	117.297	88.2505	5.77278	3.65274	-3.62954	6.33321	72.809	1.42822e-17	2.06017e-16
Bcin07g04630	332.235	490.932	46.885	41.6641	-2.48678	7.8149	34.4094	4.46552e-09	2.10069e-08
Bcin07g04790	8.6383	6.36602	0.25099	0.799038	-3.1571	1.65187	30.5181	3.30763e-08	1.36968e-07
Bcin07g04810	269.098	206.084	11.6962	15.9237	-3.34031	8.24268	116.025	4.69411e-27	1.87582e-25
Bcin07g04920	32.2723	35.6996	0.702773	1.88345	-4.02787	3.27581	89.2784	3.42976e-21	7.88357e-20
Bcin07g04940	10.628	10.298	1.10436	1.541	-2.22685	2.18834	29.8983	4.55311e-08	1.84028e-07
Bcin07g04970	21.9355	24.4031	1.90753	3.88104	-2.27925	3.40224	35.5718	2.45817e-09	1.20188e-08
Bcin07g05000	8.34713	7.11496	0.0501981	0.0570741	-6.28294	1.96861	68.8457	1.06476e-16	1.36524e-15
Bcin07g05010	14.8986	14.4796	0.0501981	0.741964	-4.60026	1.79006	13.4401	0.000246299	0.000566137
Bcin07g05020	192.663	186.737	2.81109	4.22348	-5.01446	5.19505	16.8014	4.15029e-05	0.000107849
Bcin07g05160	55.4696	59.3538	3.76486	6.6206	-2.73236	4.5782	58.4211	2.11611e-14	1.99925e-13
Bcin07g05170	46.1518	79.8873	0.351387	0.456593	-6.47725	4.39057	129.358	5.66285e-30	3.17036e-28
Bcin07g05180	27.4679	54.8601	0.652575	1.36978	-4.58421	3.893	62.5828	2.5547e-15	2.72815e-14
Bcin07g05190	70.5623	72.7723	0.803169	0.684889	-5.78867	4.83602	132.863	9.68508e-31	5.79516e-29
Bcin07g05220	8.44419	10.298	0	0.0570741	-7.42693	1.53629	78.0596	9.99791e-19	1.69008e-17
Bcin07g05230	8.39566	7.80149	0.301189	0.513667	-3.5432	1.30876	15.6923	7.45269e-05	0.000186507
Bcin07g05290	18.2957	22.6555	0.552179	1.36978	-3.71748	4.028	77.8489	1.11233e-18	1.86914e-17
Bcin07g05300	170.291	88.3129	0.150594	0.114148	-9.08455	7.90825	154.475	1.82339e-35	1.50516e-33		conserved fungal protein of unknown function
Bcin07g05310	80.7051	77.7029	0	0.228296	-8.75366	6.80113	196.973	9.559e-45	1.77218e-42
Bcin07g05320	55.324	49.1806	0.0501981	0.684889	-6.47372	6.90814	174.135	9.24929e-40	1.12473e-37		conserved fungal protein of unknown function
Bcin07g05330	26.6429	25.901	0	0	-11.5449	6.05575	186.011	2.36152e-42	3.76147e-40
Bcin07g05340	11.356	10.1731	0.0501981	1.19856	-3.66031	4.48227	33.6546	6.58194e-09	3.02705e-08		conserved fungal protein of unknown function
Bcin07g05360	19.3149	22.5307	0.150594	0.171222	-6.20524	2.83681	110.252	8.62983e-26	3.10811e-24		Botrytis-specific protein of unknown function
Bcin07g05370	2.91179	10.7973	0	0.114148	-6.05102	0.581584	31.5946	1.89961e-08	8.12816e-08		Botrytis-specific protein of unknown function
Bcin07g05380	0.485298	1.31065	0	0	-6.62104	-0.288217	17.1742	3.41039e-05	9.01757e-05		Botrytis-specific protein of unknown function
Bcin07g05390	14.4134	14.7916	0.150594	0.0570741	-6.24856	2.22447	80.2747	3.25808e-19	5.84851e-18
Bcin07g05440	40.7165	34.8883	1.15456	3.36737	-3.40106	4.63668	71.4702	2.81476e-17	3.84446e-16		conserved fungal protein of unknown function
Bcin07g05450	8.83242	6.30361	0.351387	0.228296	-3.87868	2.73198	52.1103	5.24703e-13	4.12934e-12		MFS hexose transporter
Bcin07g05460	12.7148	16.4143	0.702773	1.08441	-3.27403	5.99162	47.7719	4.78807e-12	3.33221e-11		conserved fungal protein of unknown function
Bcin07g05470	85.1213	93.8052	7.9815	11.4719	-2.44642	7.27881	64.3161	1.05978e-15	1.17847e-14		P-loop containing nucleoside triphosphate hydrolase
Bcin07g05480	37.6591	28.7719	2.00792	3.02493	-2.97348	3.30377	33.9924	5.53279e-09	2.57385e-08
Bcin07g05500	14.4619	25.4641	0.100396	0.171222	-6.38143	2.45263	72.377	1.77773e-17	2.51305e-16		calcineurin superfamily phosphoprotein phosphatase
Bcin07g05530	49.5004	49.7423	4.16644	8.44697	-2.26529	5.15671	50.5537	1.15948e-12	8.77678e-12		CAZY GH47 family protein, alpha mannosidase
Bcin07g05540	546.3	405.553	10.14	22.0306	-4.22487	10.259	93.6974	3.67649e-22	9.28068e-21		conserved fungal protein of unknown function
Bcin07g05550	175.047	163.145	0.602377	1.99759	-6.41965	8.70871	140.356	2.22563e-32	1.45489e-30
Bcin07g05560	1.55295	4.24401	0.0501981	0.856112	-2.35148	3.28122	8.16787	0.00426389	0.00786886
Bcin07g05590	4.27062	7.92632	0.652575	1.02733	-2.0923	1.78097	12.8652	0.000334743	0.000753806
Bcin07g05640	4.5618	4.6809	0.451783	0.570741	-2.39675	1.21533	26.0611	3.30788e-07	1.19403e-06
Bcin07g05650	45.4239	50.1168	1.25495	1.541	-4.32112	4.30932	107.083	4.26822e-25	1.45389e-23
Bcin07g05690	43.9195	46.1224	1.50594	1.71222	-4.02654	3.19112	20.5923	5.68247e-06	1.70278e-05
Bcin07g05730	0.922066	0.62412	0	0	-6.51	-1.64465	11.6155	0.000654041	0.0013961		Botrytis-specific small peptide of unknown function
Bcin07g05740	1.45589	1.5603	0.351387	0.0570741	-2.13263	0.0594095	7.7535	0.00536085	0.00968929
Bcin07g05820	42.7062	49.4927	2.5601	3.5386	-3.15442	3.37885	24.0716	9.28208e-07	3.14285e-06
Bcin07g05830	5.87211	3.86954	0	0.456593	-3.76254	1.11101	22.2571	2.38479e-06	7.60993e-06		non-ribosomal peptide synthase like protein
Bcin07g05850	2.96032	3.30783	0.25099	0.171222	-3.08276	1.60325	22.7606	1.83492e-06	5.96811e-06		conserved fungal protein of unknown function
Bcin07g05860	9.80302	12.9193	1.00396	0.684889	-2.95115	3.79983	37.5797	8.77548e-10	4.55238e-09		Botrytis-specific protein of unknown function
Bcin07g05870	16.5001	14.9165	1.00396	1.48393	-2.88842	3.87675	46.3582	9.84953e-12	6.57935e-11		HET domain-containing protein
Bcin07g05880	861.792	823.775	19.9788	28.5941	-4.36197	9.07968	169.566	9.20364e-39	1.00891e-36	Bcvel4	velvet-like protein
Bcin07g05990	8.44419	11.2966	0	0	-10.141	1.95839	70.7616	4.03104e-17	5.40131e-16
Bcin07g06000	4.65886	4.6809	0.702773	0.513667	-2.13114	2.17172	21.0597	4.45197e-06	1.36037e-05		conserved fungal protein of unknown function
Bcin07g06020	115.647	204.15	3.61426	5.59326	-4.34183	4.9702	13.2222	0.000276646	0.000630003
Bcin07g06040	35.4268	44.6245	0.552179	0.684889	-5.2338	2.98444	16.4174	5.08161e-05	0.000130313
Bcin07g06080	7.91036	19.5349	0.602377	0.913186	-3.33339	4.37307	52.2838	4.80317e-13	3.79323e-12
Bcin07g06170	385.958	304.695	14.3567	18.8345	-3.65216	7.82927	43.9328	3.39848e-11	2.11502e-10
Bcin07g06540	214.55	154.407	11.0436	12.4422	-3.20544	7.08572	62.7722	2.32047e-15	2.4945e-14
Bcin07g06640	0.970596	2.12201	0.100396	0	-3.90451	0.537902	19.3434	1.09194e-05	3.12627e-05
Bcin07g06740	240.805	177.812	9.33684	17.2364	-3.20835	6.69436	76.838	1.85569e-18	3.03266e-17		Botrytis-specific protein of unknown function
Bcin07g06760	443.514	374.097	3.91545	4.68008	-5.78806	6.24442	15.1741	9.80379e-05	0.000240293		Botrytis-specific protein of unknown function
Bcin07g06810	38.0959	36.0741	2.86129	5.82156	-2.40706	5.22413	41.4091	1.23482e-10	7.18275e-10		endonuclease/exonuclease/phosphatase family protein
Bcin07g06820	53.5769	48.5565	3.21268	5.76449	-2.79889	5.22583	68.3963	1.33729e-16	1.68788e-15		conserved fungal protein of unknown function
Bcin07g06830	35.0385	26.3378	0.752971	0.741964	-4.56699	3.60459	99.9511	1.56206e-23	4.52958e-22		Botrytis-specific protein of unknown function
Bcin07g06840	1.35883	1.061	0	0	-7.14233	-1.18515	12.0612	0.000514809	0.00112198		Botrytis-specific protein of unknown function
Bcin07g06850	1.40736	1.43547	0	0.171222	-3.40624	-0.656613	11.6018	0.000658882	0.00140538		Botrytis-specific protein of unknown function
Bcin07g06860	1.35883	1.061	0	0.171222	-3.31406	-0.858352	5.8557	0.0155267	0.0254867
Bcin07g06870	3.05738	3.37025	0	0.0570741	-5.88631	0.392447	30.1456	4.00798e-08	1.63279e-07		Botrytis-specific protein of unknown function
Bcin07g06880	1.21325	1.62271	0	0	-7.32513	-0.72236	12.981	0.000314663	0.000711135		Botrytis-specific protein of unknown function
Bcin07g06900	1.55295	3.86954	0.100396	0.0570741	-4.1656	-0.0631383	15.475	8.3603e-05	0.000207612		Botrytis-specific protein of unknown function
Bcin07g06920	1.98972	0.62412	0	0.114148	-3.6475	0.339814	7.89721	0.00495111	0.0090208
Bcin07g06980	95.6522	84.381	2.76089	5.02252	-3.82074	5.21562	77.3993	1.39664e-18	2.31592e-17
Bcin07g06990	551.299	486.064	8.63407	13.1841	-4.84062	7.11703	96.2005	1.03817e-22	2.78215e-21
Bcin07g07030	22.7605	24.7775	2.91149	4.05226	-2.01104	3.5244	27.8063	1.34089e-07	5.09204e-07		Sclerotiniaceae-specific protein of unknown function
Bcin07g07040	7.61918	9.98591	0.301189	0.342445	-3.97525	1.56443	58.0239	2.58953e-14	2.41028e-13		small protein of unknown function shared between Botrytis, Sclerotinia and Phialocephala
Bcin07g07050	8.2986	8.23838	0.200792	0.627815	-3.59524	1.67572	48.6799	3.01346e-12	2.15828e-11		conserved fungal protein of unknown function
Bcin08g00030	0.970596	1.80995	0	0	-7.29104	0.410817	29.394	5.90616e-08	2.34938e-07		GNAT family acetyltransferase
Bcin08g00120	3.44562	5.55466	0.0501981	0.342445	-3.80761	0.404993	17.5457	2.80491e-05	7.5132e-05	Bcaqp8	aquaporin
Bcin08g00140	27.8076	25.7761	1.10436	3.48152	-2.82188	3.47202	29.9559	4.41981e-08	1.79089e-07
Bcin08g00190	45.7636	41.504	1.70673	2.05467	-3.76382	4.78365	118.776	1.17271e-27	4.96711e-26		phosphoribosyltransferase
Bcin08g00200	68.9608	43.6884	0.200792	0.342445	-6.87939	4.26992	179.56	6.04577e-41	8.54645e-39		Sclerotiniaceae-specific protein of unknown function
Bcin08g00220	25.4781	25.7761	0.903566	2.22589	-3.36835	3.40065	42.91	5.73172e-11	3.46817e-10		Botrytis-specific protein of unknown function
Bcin08g00250	12.0354	13.2313	1.00396	1.19856	-2.74639	2.25745	42.1926	8.27145e-11	4.92066e-10		Botrytis-specific protein of unknown function
Bcin08g00260	40.5709	57.6062	4.31704	5.30789	-2.56676	4.10204	53.2922	2.87449e-13	2.34543e-12
Bcin08g00280	59.8372	26.2754	3.26288	3.02493	-2.93813	4.30651	37.8827	7.51291e-10	3.93349e-09		carboxypeptidase S1
Bcin08g00290	1.94119	0.561708	0	0.171222	-3.15004	1.47261	11.9955	0.000533301	0.00115693	Bcpks19	polyketide synthase
Bcin08g00300	3.54268	4.05678	0.0501981	0.342445	-3.57848	4.107	39.2158	3.7945e-10	2.06308e-09	Bcgst11	glutathione S-transferase
Bcin08g00310	17.6163	9.23697	0.301189	1.19856	-3.41903	5.17878	47.5931	5.24518e-12	3.62799e-11		conserved fungal protein of unknown function
Bcin08g00340	8.39566	4.36884	0	0.228296	-5.0588	5.08833	61.2544	5.01557e-15	5.18948e-14		MFS transporter
Bcin08g00360	13.2486	15.3533	1.70673	2.05467	-2.15109	3.03962	35.8131	2.17183e-09	1.06835e-08		Botrytis-specific protein of unknown function
Bcin08g00400	879.457	1870.8	140.504	232.748	-2.11348	10.3981	29.6673	5.12932e-08	2.05869e-07
Bcin08g00410	158.692	211.701	4.76882	4.45178	-4.55452	7.29714	148.983	2.89185e-34	2.15158e-32
Bcin08g00450	281.618	247.588	2.5601	3.48152	-5.69617	5.6206	22.71	1.88386e-06	6.11148e-06
Bcin08g00470	1.26177	2.74613	0.100396	0.285371	-2.60848	0.838162	17.6055	2.71806e-05	7.29611e-05
Bcin08g00540	718.775	841.313	27.107	56.9029	-3.50707	7.74614	90.0613	2.30891e-21	5.42857e-20	Bcpff1	vacuolar membrane protease
Bcin08g00600	131.855	102.605	11.646	14.9534	-2.37666	5.7878	61.096	5.43589e-15	5.58859e-14	Bcmvp1	protein required for sorting proteins to vacuole
Bcin08g00640	272.592	210.391	5.42139	20.9462	-3.62259	8.13284	54.192	1.81825e-13	1.51641e-12
Bcin08g00750	7.8133	12.1703	0.401585	0.799038	-3.32196	1.1586	9.4614	0.0020984	0.00409506		Botrytis-specific protein of unknown function
Bcin08g00940	20.7222	40.3805	0.0501981	0.0570741	-8.26443	2.31748	125.233	4.52515e-29	2.28459e-27		conserved fungal small secreted cysteine-rich peptide
Bcin08g00950	5.82358	5.61708	0.25099	0.0570741	-4.33428	1.00744	51.8823	5.89288e-13	4.62796e-12		CAZY CE16 family protein, carbohydrate acetylesterase
Bcin08g00960	0.388238	0.31206	0	0	-5.36818	-1.67913	9.14628	0.00249224	0.0047974		Botrytis-specific protein of unknown function
Bcin08g00970	3.88238	5.99155	0	0.285371	-4.39261	1.45456	26.9075	2.13427e-07	7.9136e-07
Bcin08g00990	14.9957	43.0018	0.903566	2.73956	-3.2597	6.76813	32.4662	1.21285e-08	5.35385e-08		Botrytis-specific protein of unknown function
Bcin08g01020	38.3385	48.8686	0.25099	0.342445	-6.44969	4.74651	141.077	1.54739e-32	1.04163e-30		peptidase S53 family protein, sedolysin
Bcin08g01070	2.42649	3.74472	0.100396	0.399519	-2.93317	0.17618	22.3882	2.22737e-06	7.13985e-06
Bcin08g01080	1.3103	2.55889	0.0501981	0.114148	-3.72503	1.48658	19.3134	1.10927e-05	3.17106e-05		Botrytis-specific protein of unknown function
Bcin08g01180	6.74564	7.67667	0.501981	1.25563	-2.3847	0.992733	4.61539	0.0316863	0.0488402
Bcin08g01210	6.60005	4.99296	0.100396	0	-5.85151	1.05675	65.1389	6.9799e-16	7.98136e-15		RTA1 domain-containing protein
Bcin08g01220	4.36768	9.61144	0.100396	0	-6.0274	1.77603	47.9945	4.27406e-12	3.00033e-11
Bcin08g01240	2.32943	3.18301	0	0	-8.2828	-0.022506	41.124	1.42868e-10	8.23916e-10
Bcin08g01260	1.69854	2.74613	0.401585	0.228296	-2.05908	0.857462	8.13295	0.00434679	0.00801139
Bcin08g01280	11.7927	20.0342	0.100396	0.171222	-6.0537	2.41706	107.138	4.15194e-25	1.41856e-23		protein of unknown function shared between Botrytis, Phialocephala
Bcin08g01290	0.533828	0.686532	0.100396	0	-2.67302	-0.991514	5.53255	0.0186659	0.0301002		secreted protein of unknown function shared between Botrytis and Metarhizium
Bcin08g01380	254.539	284.099	4.51783	4.68008	-5.06807	5.80201	23.9918	9.67481e-07	3.26312e-06
Bcin08g01440	35.1841	31.9549	1.80713	6.33523	-2.4684	5.30532	33.5989	6.77314e-09	3.10866e-08
Bcin08g01450	17.8104	15.2909	1.30515	2.28296	-2.49503	4.80629	36.6689	1.39996e-09	7.08692e-09
Bcin08g01500	78.4727	61.7878	0.602377	1.14148	-5.6027	4.70752	109.377	1.34159e-25	4.68273e-24		conserved fungal P-loop containing dynamin-like protein
Bcin08g01560	98.0787	50.9282	4.36723	9.58845	-2.61633	6.87178	35.8673	2.11222e-09	1.04311e-08
Bcin08g01590	268.515	226.493	17.8203	47.9423	-2.21034	6.95344	25.0062	5.71455e-07	1.99401e-06	Bcrvs161	amphiphysin-like lipid raft protein, that regulates polarization of the actin cytoskeleton, endocytosis, cell polarity, cell fusion and viability following starvation or osmotic stress
Bcin08g01610	21.159	21.2825	1.35535	0.913186	-3.40282	5.6564	63.2611	1.81045e-15	1.96869e-14
Bcin08g01620	5.19269	21.8442	0.752971	1.42685	-2.64218	4.94433	19.0066	1.30267e-05	3.68113e-05		Botrytis-specific protein of unknown function
Bcin08g01630	4.41621	7.80149	0.401585	0.913186	-2.48775	2.926	16.8154	4.11977e-05	0.000107228		Botrytis-specific protein of unknown function
Bcin08g01640	602.061	736.149	24.1453	68.1465	-3.1676	10.1644	50.289	1.32693e-12	9.92477e-12		serine/threonine protein kinase
Bcin08g01670	1.45589	1.74753	0.100396	0	-4.04054	-0.117818	16.2318	5.60461e-05	0.000142716		YCII-related domain protein
Bcin08g01680	0.339709	0.873767	0	0.114148	-2.59935	0.350463	6.09257	0.0135752	0.0225634		Botrytis-specific small protein of unknown function
Bcin08g01690	66.777	129.193	0.25099	1.71222	-6.01506	6.65817	99.0696	2.4378e-23	6.94434e-22	Bcltf5	light-responsive Zn2Cys6 transcription factor
Bcin08g01700	43.8224	49.0558	0.903566	1.08441	-4.7692	5.96214	170.831	4.87079e-39	5.50838e-37		NUDIX hydrolase
Bcin08g01790	20.7708	26.4003	2.25891	3.02493	-2.38705	5.56087	51.597	6.81453e-13	5.31853e-12		conserved fungal protein of unknown function
Bcin08g01800	0.0970596	1.18583	0	0	-6.10371	0.103326	8.59901	0.00336346	0.00632901		ornithine decarboxylase
Bcin08g01830	7.08535	10.1107	0.401585	0.399519	-3.60458	2.32048	41.1561	1.40547e-10	8.11355e-10		MFS transporter
Bcin08g01840	4.70739	4.43125	0.150594	1.25563	-2.2369	1.74176	12.4612	0.000415489	0.000921507		Zn2Cys6 transcription factor
Bcin08g01850	2.23237	2.68371	0	0.684889	-2.2197	0.185574	5.05749	0.0245198	0.0386096		conserved fungal protein of unknown function
Bcin08g01930	42.4636	30.9563	3.01189	6.164	-2.24051	3.48462	15.676	7.51704e-05	0.000187992
Bcin08g01970	1.7956	3.43266	0.100396	0.228296	-3.25474	0.550372	25.1659	5.26048e-07	1.84697e-06
Bcin08g02000	9.22066	6.92773	0.803169	0.456593	-2.86377	1.62117	34.5262	4.20558e-09	1.98584e-08
Bcin08g02070	19.2663	17.1633	1.65654	2.91078	-2.28948	3.8502	29.0212	7.15919e-08	2.81709e-07
Bcin08g02240	339.563	328.037	25.9022	19.9759	-3.12321	6.29555	36.82	1.29552e-09	6.59363e-09		conserved fungal protein of unknown function
Bcin08g02250	7.18241	4.74331	0.501981	0.97026	-2.27135	2.394	17.9157	2.30911e-05	6.27131e-05
Bcin08g02260	55.0813	50.1168	0.702773	2.11174	-4.54296	4.30055	106.565	5.54398e-25	1.86044e-23
Bcin08g02280	429.101	528.941	6.87714	13.4124	-4.85763	7.18625	176.226	3.23179e-40	4.20096e-38
Bcin08g02300	263.371	179.31	7.02773	8.56112	-4.04117	5.72757	44.7387	2.25163e-11	1.43216e-10
Bcin08g02320	98.467	94.7413	4.01585	9.13186	-3.15829	4.54553	20.981	4.63868e-06	1.4136e-05		Botrytis-specific protein of unknown function
Bcin08g02340	5.72652	5.11778	0.100396	0.399519	-3.73902	3.23022	30.7069	3.00092e-08	1.25555e-07
Bcin08g02350	98.2243	116.96	2.30911	5.53619	-4.12846	6.11986	76.5532	2.14356e-18	3.48298e-17	Bcstc2	sesquiterpene cyclase
Bcin08g02390	91.6243	59.9155	3.96565	15.4671	-2.42642	4.89373	19.961	7.90381e-06	2.31505e-05		peptidase S28 family protein
Bcin08g02400	9.41478	14.9789	0.501981	2.85371	-2.31164	2.41453	16.8383	4.07033e-05	0.000106014		arginine biosynthesis ArgJ, mitochondrial
Bcin08g02410	2.66914	1.93477	0	0.171222	-3.94157	0.369112	6.55528	0.0104574	0.0177918		cytochrome P450
Bcin08g02430	132.923	71.1496	5.82298	11.0724	-2.84179	5.70084	50.3918	1.25918e-12	9.44303e-12
Bcin08g02680	2845.01	2056.79	84.9352	85.0404	-4.06231	10.7578	109.705	1.13734e-25	4.02704e-24
Bcin08g02690	3.88238	3.99437	0	0.342445	-3.92633	2.00496	38.0923	6.74744e-10	3.56663e-09
Bcin08g03000	666.072	518.768	3.81505	4.73715	-6.35124	6.8043	23.7127	1.11839e-06	3.74753e-06		conserved fungal protein of unknown function
Bcin08g03100	39.94	27.0244	1.05416	1.65515	-3.8447	3.50298	72.239	1.90648e-17	2.68164e-16
Bcin08g03130	6.0177	4.30642	0.401585	0.342445	-2.99821	3.51159	32.0891	1.47264e-08	6.42022e-08
Bcin08g03230	3.68826	4.05678	0.401585	0.741964	-2.00571	1.02507	13.3929	0.000252576	0.00057927		NAD(P)-binding protein
Bcin08g03240	36.0576	84.6306	0.301189	2.68248	-4.85675	4.2003	54.1174	1.88866e-13	1.57281e-12
Bcin08g03250	268.467	198.657	5.1704	8.33282	-4.35099	5.65955	38.6029	5.19419e-10	2.78526e-09		RhoGAP domain-containing protein
Bcin08g03310	28.0017	31.8925	1.25495	1.94052	-3.47227	6.00443	105.306	1.04666e-24	3.37228e-23
Bcin08g03440	45.2783	32.8911	2.45971	4.96545	-2.6803	5.24217	51.9117	5.80546e-13	4.56247e-12
Bcin08g03480	130.06	184.989	0.652575	1.02733	-6.78833	7.7502	233.519	1.01859e-52	4.114e-50		conserved fungal protein of unknown function
Bcin08g03570	3.83385	5.7419	0.150594	0.171222	-4.07653	1.29947	41.0453	1.48743e-10	8.56048e-10
Bcin08g03750	51.3931	55.1722	2.7107	2.56834	-3.54376	5.19192	87.8333	7.12106e-21	1.56677e-19
Bcin08g03810	3.59121	1.31065	0	0.342445	-3.25665	1.28882	13.2849	0.000267551	0.000610889		Botrytis-specific protein of unknown function
Bcin08g03850	11.2104	14.3547	0.100396	0.627815	-4.4564	2.18351	51.0744	8.89322e-13	6.83708e-12	Bcaba1	abscisic acid biosynthesis
Bcin08g03980	121.422	167.701	7.63011	28.48	-2.44514	6.94982	33.0885	8.80559e-09	3.97134e-08
Bcin08g04040	36.7856	22.4683	1.90753	1.48393	-3.31256	3.74534	61.088	5.45803e-15	5.60351e-14
Bcin08g04230	20.7708	19.1605	0.652575	1.541	-3.51878	2.96402	52.9043	3.50206e-13	2.81684e-12
Bcin08g04280	331.41	186.986	7.02773	6.44938	-4.45571	6.43627	111.245	5.22832e-26	1.90732e-24
Bcin08g04400	12.4236	10.1731	0.301189	0.399519	-4.23963	1.56254	22.7156	1.87836e-06	6.09539e-06
Bcin08g04440	377.271	256.076	10.5918	35.9567	-3.09024	6.41181	28.1896	1.09995e-07	4.22245e-07
Bcin08g04580	252.403	186.799	2.10832	2.91078	-5.66894	5.59456	48.4139	3.45118e-12	2.45468e-11		C2H2 zinc finger transcription factor
Bcin08g04620	17.3251	13.2937	0.401585	1.48393	-3.22522	2.50932	25.7592	3.86776e-07	1.38026e-06
Bcin08g04630	7.8133	8.05114	0.702773	0.399519	-3.06225	1.75133	36.6753	1.39536e-09	7.06679e-09
Bcin08g04690	5.92064	6.92773	0.451783	0.913186	-2.51533	2.0021	28.1079	1.14737e-07	4.39406e-07
Bcin08g04700	27.8561	24.2783	2.6103	3.25322	-2.38867	4.02025	37.0318	1.16216e-09	5.95238e-09
Bcin08g04840	162.041	232.609	8.28268	26.6536	-2.88336	6.31913	57.5278	3.33237e-14	3.06139e-13
Bcin08g04960	82.6948	74.5823	39.6565	48.5701	-5.04781	5.5374	106.196	6.67873e-25	2.21495e-23		Botrytis-specific protein of unknown function
Bcin08g04970	218.627	156.342	2.30911	4.56593	-4.91019	6.71787	105.71	8.53582e-25	2.76595e-23		amino acid transporter
Bcin08g05060	87.8389	74.9568	1.85733	3.25322	-4.27097	6.3065	120.181	5.77414e-28	2.531e-26
Bcin08g05110	10.2398	15.8526	0.752971	2.34004	-2.41067	3.19598	26.6021	2.49969e-07	9.18124e-07
Bcin08g05330	46.7827	45.6231	3.16248	3.13908	-3.08343	4.32806	39.5432	3.20888e-10	1.76076e-09
Bcin08g05340	135.786	180.183	1.95773	2.62541	-5.34107	4.8967	12.3153	0.000449265	0.000990203
Bcin08g05420	117.733	116.336	5.77278	10.3875	-3.12523	5.48208	97.5425	5.27114e-23	1.45393e-21
Bcin08g05620	159.663	129.318	9.83882	15.6383	-2.76102	5.41377	20.5451	5.82442e-06	1.74347e-05
Bcin08g05640	3.10591	4.6809	0	0.913186	-2.63934	1.51957	11.7347	0.000613451	0.00131542
Bcin08g05660	3.2515	2.93336	0	0	-8.43854	0.297284	35.3452	2.76145e-09	1.33515e-08		Botrytis-specific protein of unknown function
Bcin08g05670	0.533828	0.499296	0	0	-5.8846	-1.32167	12.6946	0.000366713	0.000818788		Botrytis-specific protein of unknown function
Bcin08g05680	8.44419	10.4228	0	0.114148	-6.56166	1.66725	84.6484	3.56437e-20	7.28923e-19		Botrytis-specific protein of unknown function
Bcin08g05690	5.82358	6.92773	0.200792	0.0570741	-4.73788	1.16825	58.0339	2.57638e-14	2.40145e-13		Botrytis-specific protein of unknown function
Bcin08g05730	50.1798	61.0389	2.76089	6.22108	-2.93148	6.218	72.1642	1.98013e-17	2.77488e-16
Bcin08g05860	30.7679	36.6358	3.31307	4.56593	-2.33249	3.80994	36.4672	1.55261e-09	7.80375e-09
Bcin08g05940	217.122	182.493	20.782	20.1472	-2.50305	5.69172	38.2425	6.24771e-10	3.31715e-09
Bcin08g05980	1.55295	1.99718	0.150594	0.171222	-2.67114	-0.365902	7.38235	0.0065867	0.0116827
Bcin08g05990	10.628	16.4768	0.200792	0.342445	-4.85871	2.41395	35.4266	2.64846e-09	1.28879e-08
Bcin08g06000	7.47359	13.481	0.25099	0.513667	-4.01733	1.96016	34.3217	4.67147e-09	2.18575e-08		CAZY GT32 family protein, alpha mannosyltransferase
Bcin08g06010	15.0442	16.5392	0.100396	0.171222	-6.05947	2.21309	69.7141	6.85533e-17	8.93168e-16
Bcin08g06030	780.747	467.216	18.3725	25.0555	-4.06939	7.24184	70.1174	5.58787e-17	7.33951e-16		cyclin
Bcin08g06060	7.71624	5.42984	0.702773	1.14148	-2.03524	1.30983	5.51144	0.0188925	0.0304266		Botrytis-specific protein of unknown function
Bcin08g06070	4.27062	2.87095	0.100396	0.741964	-2.37753	1.8892	15.3619	8.8762e-05	0.000219412
Bcin08g06080	6.74564	5.61708	0.501981	0.399519	-2.97294	2.48903	25.193	5.18704e-07	1.82175e-06
Bcin08g06100	19.5575	35.0131	1.80713	7.36256	-2.03452	4.36598	16.9925	3.75284e-05	9.85331e-05
Bcin08g06120	18.1987	18.7236	0.25099	2.16882	-3.47816	2.24824	9.20335	0.00241573	0.00466442
Bcin08g06130	19.509	15.3533	1.10436	3.3103	-2.43026	2.27346	9.15349	0.00248244	0.00478098		Botrytis-specific protein of unknown function
Bcin08g06220	141.173	119.394	8.58387	17.4647	-2.63666	6.12487	61.0303	5.62029e-15	5.75723e-14
Bcin08g06240	11.7927	9.17456	1.65654	1.19856	-2.07744	4.58668	27.978	1.22705e-07	4.6786e-07
Bcin08g06290	17.1795	17.3505	1.90753	2.28296	-2.27027	3.38051	37.959	7.2248e-10	3.79319e-09		Botrytis-specific protein of unknown function
Bcin08g06320	76.9683	97.0506	4.71862	13.3553	-2.62045	5.0245	32.679	1.08704e-08	4.83609e-08
Bcin08g06350	17.0825	19.9718	0.501981	2.22589	-3.13073	3.76551	45.7876	1.31792e-11	8.66032e-11
Bcin08g06360	1.98972	2.18442	0	0.228296	-3.46343	-0.499891	6.85244	0.00885203	0.0152603		Botrytis-specific protein of unknown function
Bcin08g06420	15.0928	21.8442	0.602377	2.51126	-2.96184	3.88038	36.3638	1.63712e-09	8.20664e-09
Bcin08g06450	134.185	135.996	5.2708	15.6954	-3.05717	5.74268	41.2639	1.33003e-10	7.70955e-10		elongation factor Tu GTP binding domain-containing protein
Bcin08g06460	71.8726	104.665	4.91941	23.1721	-2.10195	9.84147	20.863	4.9334e-06	1.49576e-05		conserved fungal protein of unknown function
Bcin08g06470	40.8621	32.6415	0.903566	0.913186	-4.55326	3.99358	88.2456	5.78102e-21	1.28696e-19		P-loop containing nucleoside triphosphate hydrolase, DEASD box helicase
Bcin08g06520	22.2266	24.9024	0.301189	0.513667	-5.08695	6.43385	152.143	5.89582e-35	4.63027e-33		conserved fungal protein of unknown function
Bcin08g06540	9.65743	22.7804	0.451783	1.19856	-3.54011	3.69277	49.5959	1.88906e-12	1.38454e-11
Bcin08g06580	8.10448	5.42984	0.200792	0.114148	-4.56502	1.33948	31.7369	1.76535e-08	7.59101e-08
Bcin08g06640	75.3183	88.0009	6.07397	9.75967	-2.62337	4.80058	35.8208	2.16331e-09	1.06461e-08	Bchfm1	meiosis specific DNA helicase, involved in conversion of double-stranded breaks to later recombination intermediates and in crossover control
Bcin08g06800	8.88095	9.17456	0.401585	0.741964	-3.21964	1.68526	35.3951	2.69159e-09	1.30528e-08		Botrytis-specific protein of unknown function
Bcin08g06840	50.471	54.1112	3.86525	12.7846	-2.04388	4.97491	27.0686	1.96358e-07	7.31185e-07
Bcin08g06870	2.47502	2.05959	0.451783	0.0570741	-2.29688	0.842805	6.02704	0.0140883	0.0233341
Bcin08g06880	46.2004	64.3467	2.35931	7.36256	-2.84552	6.96818	40.776	1.70714e-10	9.74066e-10
Bcin08g06900	29.5061	35.5748	0.752971	9.01771	-2.52773	3.63399	14.0467	0.000178323	0.000419263
Bcin08g07020	27.5164	28.023	2.25891	4.05226	-2.40256	4.35488	49.7122	1.78033e-12	1.30994e-11
Bcin08g07100	1.26177	2.99577	0	0	-7.9086	-0.374706	19.3109	1.11068e-05	3.1743e-05		modin
Bcin08g07110	0.922066	1.93477	0	0.171222	-3.29873	0.531609	16.5798	4.66453e-05	0.000120299		P-loop containing nucleoside triphosphate hydrolase
Bcin09g00030	0.970596	1.49789	0.100396	0	-3.63414	-0.600191	13.3217	0.000262356	0.000599753
Bcin09g00140	515.338	534.683	8.48348	10.3304	-5.03296	9.2175	220.6	6.69159e-50	2.22574e-47
Bcin09g00220	219.403	236.666	6.77674	7.19134	-4.24071	6.63837	158.107	2.93212e-36	2.59058e-34
Bcin09g00290	114.967	143.547	2.7107	3.36737	-4.62803	5.08025	111.772	4.00821e-26	1.47172e-24
Bcin09g00410	2.13531	1.061	0.150594	0.0570741	-3.04202	-0.134862	10.3535	0.00129228	0.00261813		Botrytis-specific protein of unknown function
Bcin09g00420	9.41478	10.1107	0	0.0570741	-7.49094	1.77848	83.4576	6.50982e-20	1.27369e-18
Bcin09g00490	13.3942	10.2356	0.652575	0.741964	-3.28749	3.92668	46.4856	9.22957e-12	6.18349e-11	Bcmep2	ammonium permease
Bcin09g00500	0.436768	0.436884	0	0.0570741	-3.02454	3.26787	7.56868	0.00593912	0.010614
Bcin09g00520	4.22209	3.30783	0.301189	0.627815	-2.25935	7.89121	22.4907	2.11167e-06	6.79399e-06
Bcin09g00780	1.65001	1.80995	0	0	-7.60527	-0.25964	25.9687	3.46999e-07	1.24657e-06		Botrytis-specific protein of unknown function
Bcin09g00940	1.40736	0.748943	0	0	-6.89739	0.471284	22.7523	1.84284e-06	5.98869e-06
Bcin09g00960	27.3708	21.5945	0.301189	0.684889	-4.8912	4.59137	108.507	2.08128e-25	7.19793e-24
Bcin09g01010	25.284	21.5945	0.25099	0.741964	-4.84238	3.36987	63.2483	1.82227e-15	1.97964e-14
Bcin09g01070	11.9869	11.671	0.301189	0.570741	-4.04317	2.17277	62.9195	2.15326e-15	2.32138e-14
Bcin09g01100	8.54125	11.8583	0.602377	0.627815	-3.29986	1.64315	22.0918	2.59913e-06	8.23579e-06		Botrytis-specific protein of unknown function
Bcin09g01130	1.50442	1.87236	0.0501981	0.285371	-2.71403	-0.0459873	9.75188	0.00179139	0.00354176		Botrytis-specific protein of unknown function
Bcin09g01150	15.9178	9.17456	0.200792	0.114148	-5.47053	2.91788	57.2442	3.84925e-14	3.51909e-13		CAZY CBM1 family protein
Bcin09g01160	306.175	256.388	28.5125	35.2718	-2.38307	7.43274	40.9613	1.55277e-10	8.91838e-10		conserved fungal protein of unknown function
Bcin09g01220	38.7268	58.7297	0.100396	0.741964	-6.3366	3.60474	45.2359	1.74672e-11	1.12814e-10
Bcin09g01290	31.3988	32.8287	2.7107	3.88104	-2.53024	4.12193	14.9015	0.000113272	0.000274715
Bcin09g01350	84.2477	100.733	5.47159	8.3899	-2.98834	4.90079	41.813	1.00435e-10	5.90959e-10
Bcin09g01770	3.44562	3.61989	0	0.114148	-5.14152	3.22338	21.5415	3.46249e-06	1.07961e-05		C2H2 zinc finger protein
Bcin09g01860	292.926	191.48	8.08189	25.3409	-3.25135	5.85134	20.2249	6.88503e-06	2.0351e-05
Bcin09g01890	6.26034	14.1675	1.30515	1.25563	-2.24923	4.73479	16.7652	4.23026e-05	0.000109674
Bcin09g01900	5.0471	8.3632	0.200792	0.399519	-3.71653	3.40121	41.701	1.06355e-10	6.2352e-10
Bcin09g02020	211.25	144.047	10.2906	30.021	-2.53587	6.32937	32.1608	1.41928e-08	6.20673e-08
Bcin09g02040	22.6634	19.5349	0.401585	0.97026	-4.18178	2.69907	57.8846	2.77959e-14	2.5787e-13		NRPS-like enzyme
Bcin09g02050	48.821	49.1182	0.100396	0.285371	-7.2432	7.17684	201.92	7.95815e-46	1.76468e-43	Bclcc10	laccase
Bcin09g02120	218.239	125.635	1.85733	2.05467	-5.63201	5.08983	41.1321	1.42278e-10	8.20928e-10
Bcin09g02150	17.2281	14.1675	0.552179	0.741964	-3.84083	1.76294	7.81396	0.00518441	0.00940194		Botrytis-specific protein of unknown function
Bcin09g02220	0.630887	0.561708	0	0.0570741	-3.46088	-1.74247	5.58846	0.0180791	0.0292496
Bcin09g02230	35.0385	29.9577	0.451783	1.71222	-4.19937	5.84213	84.1128	4.67335e-20	9.40408e-19
Bcin09g02250	11.3074	13.481	0	0.399519	-5.31288	2.34143	58.4249	2.11202e-14	1.99706e-13		conserved fungal protein of unknown function
Bcin09g02260	92.1581	69.6517	5.1202	13.5266	-2.4402	5.6065	39.0393	4.15356e-10	2.24427e-09		PLC-like phosphodiesterase
Bcin09g02300	2.13531	1.68512	0.200792	0.285371	-2.18426	2.70774	13.891	0.000193729	0.000452194
Bcin09g02310	69.0579	49.4927	4.46763	9.53138	-2.37048	5.45177	44.0077	3.2708e-11	2.04024e-10	Bcoma1	metalloendopeptidase of mitochondrial inner membrane
Bcin09g02380	4.70739	7.61426	0.602377	0.228296	-3.01831	1.24465	18.761	1.48169e-05	4.15585e-05
Bcin09g02430	296.711	254.017	36.0924	43.3763	-2.02269	8.52643	49.9371	1.58751e-12	1.17494e-11
Bcin09g02440	107.105	66.5936	4.96961	6.6206	-3.13071	6.28778	68.957	1.00635e-16	1.2918e-15
Bcin09g02620	111.619	76.6419	1.10436	2.56834	-4.94649	4.44751	57.2026	3.93158e-14	3.58567e-13
Bcin09g02690	25.4296	14.9789	2.81109	2.56834	-2.09824	3.3308	26.9687	2.06781e-07	7.6722e-07
Bcin09g02730	11.6472	13.7306	0.351387	0.513667	-4.11648	3.88864	79.9545	3.83139e-19	6.80207e-18
Bcin09g02880	190.091	184.615	2.05812	2.22589	-5.67524	5.1684	42.389	7.48093e-11	4.4834e-10
Bcin09g02890	141.367	130.628	11.9973	10.1021	-2.80185	6.09497	41.2656	1.32888e-10	7.70681e-10		conserved fungal protein of unknown function
Bcin09g02900	4.0765	4.61848	0.100396	0.228296	-3.96836	0.810816	13.2812	0.000268083	0.000611979		MFS transporter
Bcin09g02930	690.385	558.961	43.2206	110.21	-2.32953	7.04408	7.55873	0.00597201	0.0106644	Bcap1	aspartyl proteinase
Bcin09g02940	3.05738	1.31065	0.401585	0.171222	-2.12072	-0.0823404	4.94527	0.0261622	0.0410073
Bcin09g03070	50.6651	40.4429	2.5099	7.81915	-2.5545	4.57793	17.6502	2.65483e-05	7.13316e-05
Bcin09g03090	94.9728	206.084	1.85733	22.8296	-3.20725	10.1357	21.4879	3.56065e-06	1.10655e-05
Bcin09g03140	69.3491	122.452	5.2206	20.4896	-2.31823	7.21119	35.4206	2.65662e-09	1.29054e-08
Bcin09g03270	59.6917	52.8629	1.05416	1.25563	-4.82827	4.05179	102.849	3.61752e-24	1.12084e-22
Bcin09g03290	64.4476	61.1013	1.30515	1.42685	-4.73792	3.63538	31.3726	2.12967e-08	9.04752e-08		Botrytis-specific protein of unknown function
Bcin09g03300	102.883	69.4021	3.36327	1.7693	-4.34959	4.14355	41.352	1.27144e-10	7.38507e-10
Bcin09g03310	5.43534	7.3022	0.652575	1.25563	-2.01889	4.80623	22.3518	2.27006e-06	7.2602e-06		CCCH zinc finger DNA binding protein
Bcin09g03460	2.18384	1.31065	0.150594	0.228296	-2.37776	0.691858	10.8431	0.000991662	0.0020551
Bcin09g03470	15.2869	13.6058	1.75693	2.39711	-2.04528	3.47902	30.6243	3.1314e-08	1.30579e-07		ankyrin repeat protein
Bcin09g03480	14.0736	34.1393	1.15456	1.88345	-3.17242	5.02578	43.719	3.79064e-11	2.3451e-10		C2H2 zinc finger protein
Bcin09g03510	8.54125	9.73627	0.150594	0	-5.95194	3.69313	75.2915	4.06101e-18	6.28491e-17		HET domain-containing protein
Bcin09g03690	54.8387	48.7437	0.803169	0.627815	-5.35665	3.40849	13.6211	0.000223657	0.000517352		MYND finger protein
Bcin09g03970	83.1316	60.7268	3.36327	3.82397	-3.55719	4.53574	76.9977	1.71154e-18	2.81335e-17
Bcin09g04000	53.1401	31.3308	3.51387	3.93811	-2.70662	5.83138	45.868	1.26497e-11	8.31721e-11	MtfA	C2H2 zinc finger protein
Bcin09g04020	65.6608	63.7226	4.21664	4.90837	-3.05065	6.07397	42.1961	8.25655e-11	4.91439e-10
Bcin09g04080	5.38681	4.61848	0.0501981	0.513667	-3.55424	1.32522	14.3496	0.000151811	0.000361058
Bcin09g04140	1.84413	0.686532	0.200792	0	-2.71189	1.02548	8.65937	0.00325385	0.006135		HET domain containing protein
Bcin09g04150	230.614	266.125	2.15852	2.45419	-5.97625	6.09898	215.521	8.57899e-49	2.62216e-46		thaumatin family protein
Bcin09g04180	35.8635	26.1506	0.552179	1.36978	-4.26855	3.31669	58.9637	1.60611e-14	1.54058e-13
Bcin09g04210	30.9135	26.0882	1.60634	3.48152	-2.75565	5.54534	55.2222	1.07645e-13	9.29987e-13
Bcin09g04230	6.64858	3.30783	0.351387	0.456593	-2.75476	1.36044	16.1125	5.96888e-05	0.000151486		conserved fungal small secreted protein of unknown function
Bcin09g04240	56.4402	64.9084	2.20872	5.0796	-3.3716	5.67035	70.1238	5.5696e-17	7.32403e-16		glycerol kinase
Bcin09g04250	40.4253	38.2585	0.25099	0.741964	-5.5705	4.6891	56.1865	6.59114e-14	5.86461e-13	Bcaqp9	aquaporin
Bcin09g04260	9.51184	8.98732	0.401585	1.25563	-2.78107	1.52482	19.6662	9.22162e-06	2.67403e-05		Botrytis-specific protein of unknown function
Bcin09g04270	121.81	142.986	2.25891	3.02493	-4.8796	4.73059	27.9911	1.21876e-07	4.65013e-07
Bcin09g04280	21.0619	23.03	4.06605	2.11174	-2.05807	5.1284	27.3369	1.70919e-07	6.41101e-07		conserved fungal protein of unknown function
Bcin09g04330	239.155	148.041	23.2417	28.1375	-2.12823	7.54999	44.6481	2.3583e-11	1.49832e-10		conserved fungal protein of unknown function
Bcin09g04350	0.436768	0.62412	0	0	-5.92722	-1.33346	12.9554	0.000318996	0.000720064		Botrytis-specific protein of unknown function
Bcin09g04360	12.7633	7.3022	0.351387	0.741964	-3.47595	2.38391	39.7059	2.95225e-10	1.62943e-09		Botrytis-specific small protein of unknown function
Bcin09g04370	46.1033	36.3238	0.853367	3.3103	-3.68951	4.2331	55.049	1.1756e-13	1.00642e-12		conserved fungal protein of unknown function
Bcin09g04380	67.7476	57.1069	5.82298	10.1592	-2.20689	6.17103	25.9342	3.53259e-07	1.26665e-06		phytanoyl-CoA-dioxygenase
Bcin09g04390	124.188	108.909	1.75693	3.082	-4.85712	8.17358	169.55	9.27817e-39	1.00891e-36		cupin domain-containing protein
Bcin09g04400	29.8458	46.9338	0.552179	1.3127	-4.64735	6.32958	135.952	2.04382e-31	1.26997e-29	Bccat7	catalase
Bcin09g04420	125.886	113.902	2.6103	4.28056	-4.39245	5.81049	140.678	1.89231e-32	1.25883e-30	Bclcc12	laccase
Bcin09g04500	11.8898	10.2356	0.451783	0.513667	-3.74102	4.99308	58.5204	2.01194e-14	1.90402e-13
Bcin09g04590	6.11476	4.99296	0.602377	0.456593	-2.584	2.04021	33.536	6.99589e-09	3.2031e-08
Bcin09g04620	2908.29	2819.21	27.9603	29.5644	-5.85862	11.2975	58.6012	1.931e-14	1.83049e-13	Bchsp12	heat shock protein HSP12
Bcin09g04680	9.31772	10.5476	0.100396	0	-6.61199	1.8094	52.6068	4.07467e-13	3.24054e-12		Botrytis-specific protein of unknown function
Bcin09g04690	6.40593	4.86813	0	0.228296	-5.00397	1.41814	36.5733	1.4703e-09	7.42635e-09		Botrytis-specific protein of unknown function
Bcin09g04710	225.033	192.541	5.97357	12.2709	-3.81529	7.65803	122.549	1.75071e-28	8.21524e-27
Bcin09g04760	0.242649	0.686532	0	0	-5.67005	-1.46049	8.27403	0.00402162	0.00745582		Botrytis-specific small protein of unknown function
Bcin09g04800	14.6075	13.3562	1.15456	1.99759	-2.38124	3.91021	25.6086	4.1817e-07	1.48667e-06
Bcin09g04810	249.54	328.911	2.86129	2.11174	-6.05702	5.69956	22.6914	1.9022e-06	6.16742e-06
Bcin09g04820	3.20297	2.49648	0.0501981	0.171222	-3.95177	1.50424	25.5446	4.32284e-07	1.53251e-06		CAZY GH16 family protein
Bcin09g04840	5.0471	9.36179	0.451783	0.399519	-3.25679	1.77899	22.1006	2.58735e-06	8.20308e-06
Bcin09g04880	2.62061	2.49648	0	0.456593	-3.09124	0.705903	14.8897	0.000113985	0.000276325
Bcin09g04890	55.1784	46.3721	1.90753	3.48152	-3.56367	5.54747	63.3486	1.73178e-15	1.88677e-14
Bcin09g04970	38.7268	30.8939	0.903566	0.856112	-4.51036	3.60229	122.039	2.26399e-28	1.05364e-26
Bcin09g05010	216.977	204.087	14.1057	24.4277	-2.71649	7.045	81.5952	1.67019e-19	3.1015e-18
Bcin09g05070	202.175	122.015	5.62219	11.2436	-3.48678	5.10711	22.3679	2.25101e-06	7.20745e-06
Bcin09g05090	8.05595	12.1703	0.752971	2.39711	-2.00559	5.10474	19.3315	1.09881e-05	3.14435e-05
Bcin09g05160	121.907	180.558	1.30515	2.51126	-5.57505	6.28128	126.708	2.1521e-29	1.14802e-27
Bcin09g05170	148.404	154.594	3.91545	14.2115	-3.45982	6.38521	39.9499	2.60555e-10	1.45154e-09		abhydrolase family protein
Bcin09g05240	570.468	535.744	4.11624	5.19374	-6.12386	7.87475	313.272	4.23198e-70	9.5719e-67	Bchxt11	MFS sugar transporter
Bcin09g05250	476.174	603.336	72.235	44.0612	-2.37914	7.50781	23.7962	1.07096e-06	3.59283e-06		conserved fungal secreted protein
Bcin09g05390	244.736	165.891	6.67635	8.33282	-3.97637	8.44538	136.188	1.8149e-31	1.13396e-29		Botrytis-specific protein of unknown function
Bcin09g05400	35.5723	38.1337	3.36327	8.10452	-2.00418	5.65202	31.4386	2.05847e-08	8.75818e-08	Bcdao8	D-amino acid oxidase
Bcin09g05410	3.68826	3.68231	0.150594	0.228296	-3.54094	0.680095	21.6627	3.25048e-06	1.01687e-05		Sclerotiniaceae-specific protein of unknown function
Bcin09g05460	68.1358	32.0797	1.40555	1.14148	-4.45631	4.09999	88.2123	5.87928e-21	1.30626e-19	Bcsap1	saponinase
Bcin09g05480	0.582358	0.31206	0	0	-5.99638	-1.37481	8.46613	0.00361821	0.00675666		WSC-domain-containing protein
Bcin09g05670	0.242649	0.187236	0	0	-4.68783	2.81262	6.81612	0.00903388	0.0155572		abhydrolase family protein
Bcin09g05680	0.291179	0.873767	0	0.114148	-2.54466	-1.30601	5.21789	0.0223557	0.0354985
Bcin09g05690	20.3825	26.8996	0.200792	0.456593	-5.46405	6.95485	103.556	2.53134e-24	7.8862e-23
Bcin09g05700	0.679417	0.686532	0	0.114148	-2.79276	0.873448	9.54985	0.00199966	0.00391859		cytochrome P450
Bcin09g05740	8.97801	8.05114	0.702773	1.94052	-2.0121	1.89301	17.4854	2.89524e-05	7.73866e-05
Bcin09g05770	3.63974	2.12201	0.200792	0	-4.04582	-0.247326	7.28091	0.00696913	0.0122935
Bcin09g05890	1.98972	3.05819	0	0	-8.14002	-0.190229	17.8183	2.43029e-05	6.56731e-05		Sclerotiniaceae-specific protein of unknown function
Bcin09g05900	1.69854	1.68512	0.100396	0.399519	-2.12376	-0.472151	5.13287	0.0234769	0.0371329
Bcin09g05910	4.17356	5.99155	0.602377	0.114148	-3.01193	0.82758	10.4492	0.001227	0.00249886
Bcin09g05940	1.40736	1.24824	0.150594	0.228296	-2.10601	0.326339	6.37049	0.0116034	0.0195388
Bcin09g06000	73.9109	38.4458	0.953764	1.82637	-4.62093	3.7294	22.5029	2.09829e-06	6.75862e-06		conserved fungal protein of unknown function
Bcin09g06010	415.172	312.684	4.61822	6.22108	-5.32773	6.34578	20.5179	5.90758e-06	1.76509e-05		conserved fungal protein of unknown function
Bcin09g06070	2.2809	2.24683	0.0501981	0.513667	-2.44423	-0.254379	5.17107	0.0229661	0.0363962		Botrytis-specific protein of unknown function
Bcin09g06120	1354.52	1474.61	69.7753	241.652	-2.57215	9.65916	38.3646	5.86865e-10	3.12764e-09	Bczrt1	high-affinity zinc transporter of plasma membrane
Bcin09g06200	61.4873	68.9652	4.56803	6.6206	-2.78915	5.18954	60.3169	8.07501e-15	8.09577e-14
Bcin09g06210	69.3976	76.5171	2.30911	4.56593	-3.68517	8.94464	121.269	3.33678e-28	1.50785e-26
Bcin09g06280	48.2872	57.8559	2.00792	4.90837	-3.26029	4.14376	79.6719	4.42054e-19	7.75068e-18
Bcin09g06290	23.4884	26.4627	1.55614	3.02493	-2.73029	3.85928	51.5588	6.94837e-13	5.41179e-12
Bcin09g06430	0.339709	0.748943	0	0	-5.93586	-1.75629	6.87697	0.00873132	0.0150706		Botrytis-specific protein of unknown function
Bcin09g06550	8.68683	9.73627	0	0	-10.0294	1.88366	77.2273	1.5237e-18	2.51555e-17		RING finger protein
Bcin09g06560	4.46474	3.80713	0.150594	0.114148	-4.12759	1.62408	42.9495	5.61714e-11	3.40248e-10
Bcin09g06650	0.485298	0.62412	0	0	-6.02344	-1.62581	8.51982	0.00351299	0.00658081
Bcin09g06720	0.922066	0.811355	0	0	-6.65111	-0.810277	13.0699	0.000300087	0.000680643		Botrytis-specific protein of unknown function
Bcin09g06770	2.66914	3.37025	0	0.456593	-3.10707	0.636434	13.6516	0.000220049	0.000509528		Botrytis-specific protein of unknown function
Bcin09g06780	1.94119	4.93054	0.150594	0.228296	-3.31694	0.656815	18.5147	1.68595e-05	4.68691e-05		Botrytis-specific protein of unknown function
Bcin09g06790	4.02797	9.42421	0.200792	0.0570741	-4.72096	3.63868	35.3746	2.72018e-09	1.31689e-08		Botrytis-specific protein of unknown function
Bcin09g06890	7.13388	10.1107	0	0.171222	-5.92334	1.84706	52.7618	3.76548e-13	3.01585e-12		membrane-bound O-acetyl transferase
Bcin09g06910	1221.45	973.252	125.144	203.698	-2.01631	10.0401	36.1333	1.84271e-09	9.16011e-09		membrane transporter
Bcin09g06920	17.6163	16.5392	0	0.0570741	-8.42487	5.40116	95.1334	1.77974e-22	4.64829e-21		Botrytis-specific small secreted peptide of unknown function
Bcin10g00080	5.87211	5.61708	0	0.228296	-4.94457	1.10818	35.6846	2.3199e-09	1.1387e-08
Bcin10g00090	7.66771	9.23697	0.200792	0.228296	-4.49401	1.41891	31.6221	1.87284e-08	8.02575e-08		Botrytis-specific small peptide of unknown function
Bcin10g00100	3.00885	4.43125	0	0.228296	-4.31958	0.396008	22.8223	1.77695e-06	5.79288e-06		Botrytis-specific protein of unknown function
Bcin10g00160	0.582358	0.499296	0	0	-5.95641	-1.51035	12.0109	0.000528909	0.00114873
Bcin10g00180	0.291179	0.249648	0	0	-5.07678	-1.51181	5.67719	0.0171869	0.0279182
Bcin10g00190	82.6463	99.984	2.20872	3.42445	-4.26747	4.25501	39.4795	3.31514e-10	1.81466e-09		calcineurin-like phosphoesterase
Bcin10g00220	2.18384	1.68512	0.401585	0.114148	-2.06485	0.406446	10.6591	0.00109529	0.00225294		Botrytis-specific protein of unknown function
Bcin10g00290	1907.03	2083.44	50.2985	101.934	-4.02621	9.24303	125.28	4.42059e-29	2.24181e-27
Bcin10g00310	142.144	155.593	13.6037	23.6287	-2.27149	7.4263	56.7179	5.03046e-14	4.52581e-13
Bcin10g00330	57.071	28.5847	3.81505	4.10934	-2.58746	5.98657	48.8758	2.72694e-12	1.95928e-11
Bcin10g00500	88.3242	67.1553	0.903566	1.48393	-5.26265	6.77502	150.423	1.40116e-34	1.06347e-32		zf-3CxxC zinc-binding protein
Bcin10g00560	97.3508	91.4959	6.02377	8.3899	-2.95722	6.39928	86.1299	1.68497e-20	3.60661e-19
Bcin10g00580	265.215	213.262	8.13209	17.8071	-3.51003	6.37244	65.2739	6.51799e-16	7.46828e-15
Bcin10g00640	1531.7	2408.85	218.914	310.084	-2.10749	9.87201	46.9704	7.20683e-12	4.89208e-11	Bccbf1	basic helix-loop-helix (bHLH) DNA-binding protein
Bcin10g00660	1309.82	1060.32	3.06208	6.6206	-7.26796	10.9601	240.481	3.08961e-54	1.39762e-51		conserved fungal protein of unknown function
Bcin10g00700	8.44419	11.6086	0	0.342445	-5.2445	1.83814	64.4891	9.70684e-16	1.08473e-14	Bcste3	receptor for a factor pheromone, couples to MAP kinase cascade to mediate pheromone response
Bcin10g00710	1.06766	2.49648	0	0.342445	-2.70582	0.759501	12.9616	0.000317951	0.000717992		Botrytis-specific small protein of unknown function
Bcin10g00730	4.95004	3.74472	0	0.114148	-5.42114	0.699366	47.544	5.37827e-12	3.71097e-11		Botrytis-specific protein of unknown function
Bcin10g00810	2.08678	2.12201	0	0.0570741	-5.26564	-0.178272	14.188	0.000165423	0.00039072		Botrytis-specific protein of unknown function
Bcin10g00820	4.90151	5.49225	0	0	-9.23296	0.683731	30.6058	3.16145e-08	1.31589e-07
Bcin10g00880	2.47502	3.1206	0.150594	0.0570741	-3.85604	2.25745	32.1379	1.43605e-08	6.2728e-08
Bcin10g00960	2139.1	1747.53	6.97753	9.87382	-7.09351	9.88975	270.579	8.4847e-61	7.38104e-58		secreted WSC (carbohydrate-binding) domain-containing protein
Bcin10g01020	19.8487	18.786	2.00792	3.48152	-2.06566	3.11791	31.5446	1.9491e-08	8.31715e-08
Bcin10g01110	103.999	73.4589	6.17436	8.27575	-2.85115	4.72203	39.4464	3.37183e-10	1.84391e-09
Bcin10g01200	5.43534	5.36743	0.200792	0.684889	-2.89908	0.760998	17.6647	2.63467e-05	7.08405e-05		Botrytis-specific protein of unknown function
Bcin10g01310	5.09563	5.05537	0.200792	1.541	-2.03113	1.876	13.0568	0.00030219	0.000684725
Bcin10g01340	5.43534	3.68231	0.100396	0.114148	-4.56075	0.293138	40.9297	1.57807e-10	9.04606e-10		Sclerotiniaceae-specific protein of unknown function
Bcin10g01350	5.09563	5.67949	0.301189	0.97026	-2.33797	3.45999	14.3182	0.000154362	0.000366432		short-chain dehydrogenase/reductase
Bcin10g01360	151.122	209.954	1.85733	5.59326	-4.94985	5.0872	13.3772	0.000254696	0.000584015		Botrytis-specific protein of unknown function
Bcin10g01370	282.929	192.291	1.55614	6.44938	-5.29453	5.56721	26.9758	2.0602e-07	7.64647e-07		Botrytis-specific protein of unknown function
Bcin10g01430	65.0299	72.5227	0.702773	0.684889	-5.82032	3.73589	20.9988	4.59578e-06	1.40166e-05
Bcin10g01450	1.89266	1.93477	0	0.228296	-3.48356	0.247112	11.2023	0.000816971	0.00171476
Bcin10g01650	3.44562	4.11919	0	0	-8.7338	0.836445	53.071	3.217e-13	2.6061e-12
Bcin10g01690	148.016	101.981	9.53764	13.6978	-2.63546	6.9169	66.1785	4.11878e-16	4.88252e-15
Bcin10g01710	56.149	37.5096	7.22852	6.164	-2.00513	5.08791	34.3981	4.49166e-09	2.11149e-08
Bcin10g01720	26.0605	43.626	1.05416	1.14148	-4.14522	4.89417	82.7186	9.46051e-20	1.80725e-18
Bcin10g01750	4.61033	3.80713	0.301189	0	-3.89993	0.911605	35.8284	2.15483e-09	1.0609e-08		HET domain-containing protein
Bcin10g01760	15.3839	28.0854	0.501981	0.228296	-5.03993	5.33694	88.763	4.45071e-21	1.00265e-19
Bcin10g01770	10.3854	10.4852	0.0501981	0	-7.57559	4.88646	109.614	1.1906e-25	4.1815e-24
Bcin10g01800	8.54125	9.9235	0.200792	0.114148	-5.00178	1.84525	31.539	1.95474e-08	8.33567e-08
Bcin10g01810	4.27062	4.24401	0	0	-8.90992	0.670142	60.0378	9.3052e-15	9.25528e-14
Bcin10g01820	1.7956	1.99718	0	0	-7.73706	-0.313632	29.3752	5.96347e-08	2.37134e-07
Bcin10g01850	0.582358	0.561708	0	0	-6.03402	-1.9594	10.1304	0.00145841	0.00292794
Bcin10g01860	2.47502	2.55889	0.100396	0.0570741	-4.1058	0.289541	25.4219	4.60659e-07	1.62698e-06
Bcin10g01890	57.9931	32.267	4.01585	8.73234	-2.16255	4.52065	20.2492	6.79827e-06	2.01103e-05
Bcin10g01910	265.361	275.237	7.07793	10.8441	-4.16579	5.70099	21.8507	2.94713e-06	9.28129e-06		cysteine peptidase C2 family protein, calpain
Bcin10g01920	2.47502	3.18301	0.0501981	0.399519	-2.96761	0.536689	19.1609	1.20152e-05	3.41127e-05		folylpolyglutamate synthase
Bcin10g01930	6.40593	11.1093	0.401585	0.114148	-4.10683	1.89217	28.2252	1.07988e-07	4.14962e-07
Bcin10g01940	15.7237	16.2271	0.200792	0.570741	-4.64924	2.77545	54.8915	1.27369e-13	1.08465e-12		flavin-binding monooxygenase
Bcin10g01950	14.9957	20.5335	0.150594	0.513667	-5.02109	2.77148	71.4906	2.78586e-17	3.80959e-16		conserved fungal protein of unknown function
Bcin10g02030	36.9312	67.7794	4.31704	11.6431	-2.0219	5.0392	24.93	5.94514e-07	2.06745e-06		conserved fungal small protein of unknown function
Bcin10g02040	7.52212	9.29938	0.100396	0.228296	-4.90465	2.38568	75.5462	3.56961e-18	5.56043e-17
Bcin10g02050	2.91179	3.1206	0	0	-8.41422	4.06009	49.7269	1.76702e-12	1.30099e-11		dynamin GTPase
Bcin10g02060	169.32	191.355	10.391	20.8321	-2.81693	5.6025	40.0198	2.51403e-10	1.40609e-09		NAD(P)-binding Rossmann-fold containing protein
Bcin10g02080	686.745	509.781	8.03169	6.33523	-5.58816	7.12422	50.9411	9.51806e-13	7.28773e-12
Bcin10g02110	101.524	147.542	0.803169	2.96785	-5.50739	4.49955	12.7632	0.0003535	0.000791944		Botrytis-specific protein of unknown function
Bcin10g02310	480.542	520.391	8.78467	12.0997	-4.82377	6.60932	33.3648	7.63948e-09	3.47665e-08
Bcin10g02520	1.35883	1.80995	0	0.114148	-4.22009	-0.0430946	10.1233	0.00146407	0.00293775		Botrytis-specific protein of unknown function
Bcin10g02550	251.433	360.679	8.28268	7.99038	-4.40803	8.76532	126.226	2.74374e-29	1.44995e-27
Bcin10g02600	11.8898	7.73908	0.602377	1.02733	-2.84347	2.16563	32.8375	1.00191e-08	4.49091e-08
Bcin10g02680	9.02654	11.7959	0.150594	0.114148	-5.44812	1.98811	47.7749	4.78077e-12	3.32917e-11		Botrytis-specific protein of unknown function
Bcin10g02690	0.776477	0.374472	0	0	-5.97956	-1.25349	8.02819	0.00460548	0.00844506		Botrytis-specific small peptide of unknown function
Bcin10g02700	9.75449	9.04973	0.451783	1.08441	-2.89653	2.05255	41.6417	1.09629e-10	6.42046e-10		Botrytis-specific protein of unknown function
Bcin10g02770	1.50442	0.686532	0	0	-6.90749	-0.754794	18.6587	1.56336e-05	4.37299e-05
Bcin10g02780	12.4722	25.4017	0.100396	0.342445	-5.6771	2.83878	64.5054	9.62688e-16	1.07686e-14
Bcin10g02800	3.49415	4.99296	0	0.114148	-5.4669	0.84578	32.0241	1.52272e-08	6.62071e-08
Bcin10g02890	2439.35	4036.99	20.6314	91.4898	-5.25465	9.07474	83.0272	8.09322e-20	1.56188e-18
Bcin10g02900	23.9252	22.1562	0.0501981	0.399519	-5.96304	3.59377	70.4019	4.83742e-17	6.41341e-16		MFS transporter
Bcin10g02910	1.35883	2.05959	0	0	-7.59736	-0.675331	24.9526	5.8758e-07	2.04585e-06		Botrytis-specific protein of unknown function
Bcin10g02970	209.649	125.011	3.76486	8.21867	-4.04383	5.69791	73.8114	8.59473e-18	1.28569e-16
Bcin10g03030	129.186	69.3397	2.05812	3.25322	-4.45627	4.39947	28.7553	8.21229e-08	3.20141e-07
Bcin10g03120	17.034	14.9165	0.100396	1.25563	-3.99759	3.72727	47.9495	4.3735e-12	3.06443e-11
Bcin10g03200	73.1344	52.3636	4.01585	5.87863	-2.89568	7.04214	63.083	1.9818e-15	2.14676e-14
Bcin10g03360	77.3565	61.2261	2.5601	2.96785	-3.86778	3.86026	21.6201	3.32355e-06	1.03886e-05
Bcin10g03450	34.1165	41.0671	1.00396	0.570741	-4.73415	6.11684	93.2413	4.62928e-22	1.15314e-20
Bcin10g03540	59.3034	117.959	5.1202	19.0057	-2.26494	5.71461	31.9941	1.54644e-08	6.71349e-08
Bcin10g03770	29.312	14.4796	2.00792	3.76689	-2.15374	3.58606	14.1263	0.000170937	0.00040307
Bcin10g03800	249.54	151.536	24.9484	28.9366	-2.10947	7.23943	42.0431	8.92836e-11	5.29414e-10
Bcin10g03920	106.038	95.9272	5.2708	18.4349	-2.50649	5.75255	36.865	1.266e-09	6.45789e-09
Bcin10g03990	5.5324	4.6809	0.401585	0.913186	-2.25793	1.40974	20.0432	7.57131e-06	2.224e-05
Bcin10g04040	130.788	108.347	2.35931	5.0796	-4.31328	5.35532	103.565	2.51962e-24	7.87136e-23
Bcin10g04080	40.3283	38.0713	0.451783	0.741964	-5.29495	4.97979	118.512	1.3397e-27	5.6322e-26		conserved fungal protein of unknown function
Bcin10g04090	357.665	458.665	12.4491	26.939	-3.70019	9.82085	67.5645	2.03906e-16	2.52295e-15		conserved fungal protein of unknown function
Bcin10g04170	1.35883	0.873767	0.100396	0	-3.4782	1.58753	14.5686	0.000135146	0.000323533		Botrytis-specific small protein of unknown function
Bcin10g04180	1333.31	880.383	2.10832	3.13908	-7.99693	9.80874	221.777	3.70468e-50	1.26958e-47		conserved fungal protein of unknown function
Bcin10g04190	1896.98	751.315	3.41347	2.68248	-7.91635	9.94805	173.854	1.06544e-39	1.28181e-37		galactose oxidase
Bcin10g04200	1.7956	1.31065	0.100396	0.114148	-3.01124	2.35787	15.4452	8.49327e-05	0.000210637		cytochrome P450, partial
Bcin10g04240	80.4139	66.2191	9.98942	9.64553	-2.11023	6.19406	31.8587	1.65802e-08	7.16217e-08
Bcin10g04260	11.1619	5.80431	1.00396	1.14148	-2.15641	2.92186	20.7721	5.17318e-06	1.55968e-05
Bcin10g04270	38.0474	32.0173	4.21664	5.59326	-2.07187	5.15969	21.5362	3.47208e-06	1.082e-05
Bcin10g04380	39.0665	29.396	1.05416	1.19856	-4.13525	3.2744	56.7333	4.99103e-14	4.49638e-13
Bcin10g04420	3.30003	3.18301	0.451783	0.399519	-2.12948	1.2587	16.8073	4.13731e-05	0.000107536
Bcin10g04490	1.60148	1.37306	0.150594	0	-3.37117	2.83235	18.8286	1.43007e-05	4.01905e-05
Bcin10g04710	166.894	180.308	17.3685	18.8915	-2.48729	7.73812	49.8363	1.67127e-12	1.23451e-11
Bcin10g04720	0.630887	1.24824	0	0.0570741	-4.12268	-0.70818	12.0102	0.000529094	0.00114891
Bcin10g04730	1.06766	1.37306	0.0501981	0.228296	-2.44161	-0.3898	9.99378	0.0015707	0.00313668
Bcin10g04760	0.388238	0.811355	0	0	-6.13484	-1.54548	7.75858	0.00534581	0.00966364
Bcin10g04770	1.60148	2.12201	0	0	-7.71236	-0.475465	18.9793	1.32141e-05	3.72943e-05
Bcin10g04800	111.57	101.107	3.26288	4.50886	-4.03905	4.49248	19.5877	9.60867e-06	2.77772e-05
Bcin10g04840	14.4619	14.2923	0.301189	0.285371	-4.80619	2.28911	43.2055	4.92829e-11	2.99968e-10		Botrytis-specific protein of unknown function
Bcin10g04940	77.5021	103.167	9.33684	17.4076	-2.02581	4.71742	19.6208	9.44347e-06	2.73486e-05
Bcin10g04970	154.47	144.421	5.2708	10.045	-3.53561	6.60889	78.1446	9.57653e-19	1.62127e-17
Bcin10g04980	49.4033	46.2473	5.321	7.9333	-2.09554	4.99395	43.4698	4.30542e-11	2.64189e-10
Bcin10g05080	222.558	279.855	10.3408	16.0949	-3.49956	5.84185	67.0431	2.65642e-16	3.23374e-15
Bcin10g05120	121.082	121.516	0.552179	1.02733	-6.51508	7.19236	153.419	3.10209e-35	2.48805e-33		mannitol 1-phosphate dehydrogenase
Bcin10g05160	64.4961	84.6306	2.96169	1.88345	-4.23315	3.84711	12.2463	0.000466178	0.00102528		Sclerotiniaceae-specific protein of unknown function
Bcin10g05210	14.6075	12.0455	0.501981	0.913186	-3.5053	5.54329	53.7694	2.25456e-13	1.85972e-12
Bcin10g05280	419.686	445.684	13.7041	43.9471	-3.27878	7.87141	53.9276	2.08012e-13	1.72435e-12
Bcin10g05300	738.235	907.283	4.96961	10.045	-6.06341	7.25117	43.6165	3.99456e-11	2.4672e-10		conserved fungal protein of unknown function
Bcin10g05340	239.349	164.955	16.0634	24.2565	-2.52238	6.00304	38.3664	5.86331e-10	3.12627e-09
Bcin10g05520	109.192	91.1839	3.71466	8.90356	-3.30501	5.96381	82.5646	1.02272e-19	1.94059e-18
Bcin10g05570	0.727947	0.936179	0	0.0570741	-3.94162	-1.56475	11.6545	0.000640471	0.00136946		Botrytis-specific protein of unknown function
Bcin10g05580	232.07	276.547	7.17833	11.1295	-4.04816	5.66951	14.5955	0.000133234	0.000319157		Sclerotiniaceae-specific protein of unknown function
Bcin10g05600	169.806	248.774	34.1849	26.197	-2.01773	7.99763	29.6883	5.07405e-08	2.0399e-07
Bcin10g05680	31.3017	26.5251	0.301189	0.513667	-5.40726	3.65971	125.908	3.22127e-29	1.69439e-27		cytochrome P450
Bcin10g05700	178.444	149.04	7.32892	8.3899	-3.60286	5.88431	131.098	2.35698e-30	1.36693e-28
Bcin10g05720	222.412	176.563	16.5152	29.7356	-2.37952	6.18264	46.289	1.02035e-11	6.7877e-11	Bccdh1	activator of anaphase-promoting complex/cyclosome (APC/C), cell-cycle regulated, directs ubiquitination of cyclins resulting in mitotic exit
Bcin10g05730	74.7844	76.3298	3.86525	6.04986	-3.19034	4.72846	59.7695	1.06643e-14	1.05322e-13
Bcin10g05760	20.9163	23.2172	1.60634	2.45419	-2.69177	3.29075	40.0358	2.49352e-10	1.39531e-09
Bcin10g05910	1488.12	1485.9	5.77278	11.0153	-6.76655	11.2644	268.944	1.92825e-60	1.55761e-57		conserved fungal secreted threonine-rich O-glycosylated protein
Bcin10g05930	117.248	87.6888	1.80713	1.42685	-5.18207	6.15547	170.318	6.30585e-39	6.99146e-37	Bcprx6	peroxiredoxin
Bcin10g06110	11.0163	11.0469	0.25099	0.513667	-4.13535	1.77331	68.5747	1.22164e-16	1.55056e-15
Bcin10g06120	51.0048	87.0647	1.50594	2.51126	-4.31738	3.81993	11.073	0.000875932	0.00182969		Botrytis-specific protein of unknown function
Bcin10g06200	1.7956	1.93477	0.0501981	0.114148	-3.68727	-0.684622	11.9749	0.000539219	0.00116865		Botrytis-specific protein of unknown function
Bcin10g06210	0.873536	2.37165	0	0.0570741	-4.87047	-0.249454	19.3377	1.0952e-05	3.13481e-05		Botrytis-specific protein of unknown function
Bcin10g06230	2.71767	2.24683	0	0.114148	-4.63875	0.0698879	24.2066	8.65342e-07	2.94232e-06		Botrytis-specific protein of unknown function
Bcin10g06240	1.11619	1.62271	0.150594	0	-3.104	-0.453909	5.9035	0.0151109	0.024871
Bcin11g00030	1.01913	1.5603	0	0	-7.17933	-0.689702	20.6613	5.48123e-06	1.64597e-05		isoflavone reductase family protein CipA
Bcin11g00040	1.11619	0.811355	0	0.114148	-3.25536	-0.791314	7.87975	0.00499914	0.00909512		FAD binding domain protein
Bcin11g00110	2.2809	3.49507	0.0501981	0.228296	-3.61468	0.418251	22.1692	2.49645e-06	7.94605e-06
Bcin11g00140	185.481	124.013	5.87318	8.67527	-3.65138	7.23192	114.236	1.15672e-26	4.38972e-25
Bcin11g00170	86.8683	94.7413	6.47555	16.152	-2.35418	5.69928	46.6419	8.52179e-12	5.72966e-11	Bcvma5	subunit C of V1 peripheral membrane domain of V-ATPase
Bcin11g00180	5.14416	6.8029	0.501981	1.3127	-2.01919	1.84758	17.3836	3.05455e-05	8.13372e-05
Bcin11g00310	1.35883	1.80995	0.100396	0.114148	-3.05494	-0.54146	12.352	0.000440505	0.000972033		Botrytis-specific protein of unknown function
Bcin11g00400	58.4299	45.2487	1.25495	1.99759	-4.26694	4.33457	104.371	1.67771e-24	5.31463e-23
Bcin11g00420	71.5329	71.0872	5.1704	11.8714	-2.37908	4.64516	33.9173	5.75054e-09	2.6631e-08	Bcrtt107	protein implicated in Mms22-dependent DNA repair during S phase, involved in recruiting SMC5/6 complex to double-strand breaks
Bcin11g00450	121.713	80.137	5.2708	6.164	-3.33074	5.02157	56.1004	6.8864e-14	6.11289e-13
Bcin11g00510	7.08535	12.732	0.853367	1.42685	-2.34216	2.28751	24.8744	6.11912e-07	2.12404e-06	Bcnit2	Nit protein
Bcin11g00580	49.3063	44.5621	3.06208	8.90356	-2.32653	5.02895	36.6486	1.41459e-09	7.15777e-09
Bcin11g00640	0.485298	0.686532	0	0	-6.04808	-1.10322	13.685	0.000216178	0.000501077		Botrytis-specific C2H2 zinc finger containing protein
Bcin11g00650	2.08678	0.811355	0	0	-7.28887	-0.220431	22.7754	1.82078e-06	5.92554e-06		Botrytis-specific C2H2 zinc finger containing protein
Bcin11g00660	2.37796	1.5603	0.100396	0.342445	-2.4303	0.227402	12.4116	0.000426674	0.000944092		C2H2 zinc finger containing protein
Bcin11g00720	3.88238	3.24542	0.100396	0.456593	-2.98493	0.613987	10.8354	0.000995785	0.00206252
Bcin11g00760	93.4199	92.0576	1.20475	3.19615	-4.78009	4.56759	46.0079	1.17778e-11	7.77554e-11
Bcin11g00860	0.679417	0.998591	0	0	-6.98264	-1.63874	10.8956	0.000963924	0.00200019
Bcin11g00870	813.942	897.297	15.2602	20.0901	-4.83888	7.42788	25.9528	3.49869e-07	1.25569e-06		Botrytis-specific protein of unknown function
Bcin11g00880	21.6443	17.4753	0.501981	0.342445	-4.72074	2.03557	20.014	7.68791e-06	2.25473e-05		Botrytis-specific protein of unknown function
Bcin11g00920	89.1007	67.717	1.05416	0.570741	-5.83522	4.08328	48.2627	3.7277e-12	2.64139e-11		Botrytis-specific protein of unknown function
Bcin11g01040	840.294	705.255	34.4359	131.328	-2.74751	10.0206	30.5297	3.28796e-08	1.36303e-07
Bcin11g01070	1.06766	1.37306	0.100396	0.228296	-2.11646	-0.657951	7.26731	0.00702209	0.0123812
Bcin11g01100	22.7605	19.847	1.80713	2.05467	-2.68494	2.58779	16.9076	3.92452e-05	0.000102731		conserved fungal protein of unknown function
Bcin11g01110	53.1887	80.5114	2.05812	1.99759	-4.25739	3.7705	18.7035	1.52701e-05	4.27767e-05		Botrytis-specific protein of unknown function
Bcin11g01120	2.37796	2.99577	0	0	-8.28338	0.611257	32.7609	1.04219e-08	4.65303e-08
Bcin11g01160	0.436768	0.811355	0	0	-6.12789	-1.61443	7.74833	0.00537623	0.00971397
Bcin11g01180	1.60148	2.30924	0	0	-7.77938	-0.101709	25.5964	4.2083e-07	1.49424e-06		Botrytis-specific protein of unknown function
Bcin11g01200	50.4225	46.809	3.76486	8.96064	-2.24182	5.67847	42.7578	6.19537e-11	3.74071e-10
Bcin11g01260	117.733	150.475	2.35931	1.82637	-5.11832	4.60527	10.179	0.00142048	0.00285942		Botrytis-specific protein of unknown function
Bcin11g01380	6.74564	10.1731	0.401585	0.342445	-3.68461	2.30733	51.8044	6.13158e-13	4.80208e-12
Bcin11g01460	2.47502	4.61848	0	0	-8.61662	0.792498	33.6952	6.44589e-09	2.96931e-08		Botrytis-specific protein of unknown function
Bcin11g01470	1.55295	4.61848	0.0501981	0	-5.73034	0.521901	21.1123	4.33142e-06	1.32676e-05		Botrytis-specific small protein of unknown function
Bcin11g01480	0.727947	1.5603	0	0.114148	-3.65621	-0.787892	7.76856	0.00531634	0.0096196		Botrytis-specific protein of unknown function
Bcin11g01490	9.46331	15.1661	0.0501981	0.0570741	-6.94331	2.08239	64.1597	1.14729e-15	1.27078e-14		Botrytis-specific protein of unknown function
Bcin11g01500	1.50442	1.99718	0.100396	0	-4.81765	-0.466197	8.23998	0.00409776	0.00758828		Botrytis-specific protein of unknown function
Bcin11g01510	20.1884	31.8925	0.501981	0.913186	-4.44461	2.94387	36.8518	1.27458e-09	6.49581e-09		Botrytis-specific small protein of unknown function
Bcin11g01520	8.92948	11.7334	0.100396	0.456593	-4.53762	1.83794	21.6715	3.23563e-06	1.0125e-05		Botrytis-specific small protein of unknown function
Bcin11g01530	5.24122	5.7419	0.100396	0.285371	-4.08809	1.01369	31.0707	2.48793e-08	1.05142e-07
Bcin11g01540	48.5783	77.2036	1.25495	2.39711	-4.36397	4.0691	22.3616	2.25841e-06	7.22908e-06		Botrytis-specific protein of unknown function
Bcin11g01550	0.339709	0.686532	0	0.0570741	-3.29557	-1.61093	5.73859	0.0165962	0.0270597		histidine phosphatase/phosphoglycerate mutase family protein
Bcin11g01560	8.20154	6.42843	0.401585	1.3127	-2.36431	3.37601	19.029	1.28749e-05	3.64007e-05		membrane transporter
Bcin11g01610	271.379	264.814	3.91545	4.79423	-5.1741	6.90697	253.768	3.91827e-57	2.46176e-54
Bcin11g01840	0.679417	1.061	0.100396	0.114148	-2.17888	1.65091	6.6129	0.0101242	0.0172718		GMC oxidoreductase, choline dehydrogenase
Bcin11g01850	89.4404	84.5682	2.05812	1.02733	-5.02392	4.06803	10.8647	0.000980134	0.0020327		Botrytis-specific protein of unknown function
Bcin11g01890	67.602	129.193	6.42536	12.4992	-2.63627	5.59672	44.2549	2.88281e-11	1.81221e-10
Bcin11g01980	140.931	100.608	4.91941	10.1021	-3.31665	5.73198	75.5637	3.5381e-18	5.52656e-17
Bcin11g01990	7.57065	8.73767	0.301189	1.02733	-2.91744	3.85188	35.5601	2.47305e-09	1.20811e-08
Bcin11g02020	3.30003	3.80713	0.0501981	0	-6.02108	3.08786	54.7105	1.39656e-13	1.18393e-12		conserved fungal protein of unknown function
Bcin11g02030	87.0139	123.388	4.06605	15.9808	-2.77828	8.33251	39.1132	3.99925e-10	2.16974e-09		conserved fungal small secreted protein of unknown function
Bcin11g02070	105.552	77.7029	4.41743	10.6729	-2.90947	6.33559	59.3237	1.33755e-14	1.30063e-13
Bcin11g02140	276.038	322.857	5.72258	20.6608	-3.92437	6.10547	16.799	4.15544e-05	0.000107948
Bcin11g02150	4.51327	2.49648	0.0501981	0.342445	-3.46597	1.18263	22.8715	1.73197e-06	5.66258e-06
Bcin11g02190	386.297	212.138	30.1691	39.4953	-2.30483	7.5536	47.3399	5.96843e-12	4.08825e-11	Bchox3	homeobox containing protein
Bcin11g02230	212.803	152.098	16.7662	30.3634	-2.22272	7.77363	45.7058	1.37416e-11	9.00372e-11	Bcswp82	member of SWI/SNF chromatin remodeling complex
Bcin11g02290	170.388	162.084	16.0634	23.1721	-2.33238	6.60533	65.8423	4.88491e-16	5.70108e-15
Bcin11g02370	4.02797	6.55326	0.501981	0.799038	-2.251	1.39188	13.2134	0.000277955	0.000632855
Bcin11g02380	2.03825	1.74753	0	0	-7.73143	-0.255601	28.3293	1.02336e-07	3.9445e-07		alcohol acetyltransferase
Bcin11g02400	0.727947	0.811355	0	0	-6.51708	-1.46035	8.39754	0.00375728	0.00699903
Bcin11g02480	5.14416	4.36884	0.301189	0.570741	-2.72734	2.3326	30.4289	3.46322e-08	1.42524e-07
Bcin11g02500	87.3051	121.891	9.68823	15.0676	-2.32179	6.46092	63.9481	1.27743e-15	1.40804e-14	Bcrex2	3'-5' RNA exonuclease, involved in 3'-end processing of U4 and U5 snRNAs, 5S and 5.8S rRNAs
Bcin11g02520	46.9283	67.5297	0.903566	0.342445	-5.67691	7.25709	108.384	2.21437e-25	7.63485e-24		conserved fungal protein of unknown function
Bcin11g02540	1.16472	1.24824	0	0	-7.11218	-0.87712	12.7849	0.000349432	0.000783606		Botrytis-specific protein of unknown function
Bcin11g02560	72.5521	41.2543	1.85733	2.79663	-3.84197	4.14405	48.1027	4.04471e-12	2.84995e-11
Bcin11g02620	23.2943	18.1619	1.20475	1.14148	-3.34902	4.4279	52.518	4.26321e-13	3.38555e-12	Bchol1	MFS transporter
Bcin11g02630	74.5418	91.5583	2.5099	4.73715	-3.79729	7.93029	75.622	3.43517e-18	5.38813e-17
Bcin11g02650	15.0442	20.3463	1.05416	0.684889	-3.51122	4.99903	51.5105	7.12162e-13	5.5429e-12	Bcnrps8	non-ribosomal peptide synthase
Bcin11g02660	6.0177	10.9221	1.05416	0.627815	-2.4219	4.70751	16.9016	3.93681e-05	0.000102987		conserved fungal protein of unknown function
Bcin11g02670	24.1678	25.2768	0.301189	0.228296	-5.72692	5.8724	121.263	3.34663e-28	1.50785e-26		NAD(P)-binding short chain dehydrogenase/reductase specific for NRPS8 cluster
Bcin11g02680	10.1427	23.0924	0.401585	0.114148	-5.08476	5.77908	61.0573	5.54366e-15	5.68389e-14		acetyl-CoA synthetase specific for NRPS8 cluster
Bcin11g02690	7.52212	15.3533	0.25099	0.399519	-4.3247	6.14779	58.2837	2.26921e-14	2.1332e-13		serine hydrolase specific for NRPS8 cluster
Bcin11g02740	32.3208	25.0272	0.451783	0.570741	-5.0119	3.3293	58.8943	1.66373e-14	1.59181e-13
Bcin11g02760	104.533	94.5541	3.36327	3.59567	-4.05652	4.35269	13.8411	0.000198937	0.000463489		Botrytis-specific protein of unknown function
Bcin11g02830	2.62061	4.1816	0.150594	0.399519	-2.89004	0.588053	14.7399	0.00012341	0.000297769		Botrytis-specific protein of unknown function
Bcin11g02860	2.32943	2.30924	0	0.228296	-3.70493	-0.61923	6.50107	0.010781	0.0182928		Botrytis-specific protein of unknown function
Bcin11g02890	28.2929	16.9761	0.552179	2.11174	-3.4293	3.89349	40.3296	2.1453e-10	1.20763e-09	Bchnm1	plasma membrane transporter for choline, ethanolamine, and carnitine
Bcin11g02900	23.6825	19.847	2.20872	3.5386	-2.18059	4.75663	36.5617	1.47909e-09	7.46412e-09
Bcin11g03180	33.7282	43.2515	3.31307	4.33763	-2.5524	5.6606	53.1961	3.01854e-13	2.45764e-12
Bcin11g03230	18.7325	11.1717	0.401585	1.59808	-3.11178	4.66986	33.1084	8.71631e-09	3.93504e-08
Bcin11g03350	8.58977	10.61	0.652575	1.48393	-2.48673	2.43229	33.2178	8.23919e-09	3.73156e-08		Botrytis-specific protein of unknown function
Bcin11g03380	92.789	88.4377	2.76089	5.25082	-3.7504	5.33328	95.2972	1.63844e-22	4.29909e-21
Bcin11g03390	54.3048	47.87	1.65654	2.73956	-3.80747	4.51741	82.8959	8.64901e-20	1.66064e-18
Bcin11g03440	108.804	132.126	6.92734	26.8248	-2.26485	5.56868	26.4238	2.7414e-07	1.00267e-06
Bcin11g03460	482.92	216.257	11.4954	19.8618	-3.66197	8.0556	62.6129	2.51598e-15	2.68963e-14
Bcin11g03550	231.536	145.545	7.9313	12.3851	-3.46257	5.66411	59.3725	1.30483e-14	1.26991e-13
Bcin11g03580	151.462	142.799	5.01981	7.53378	-3.79587	7.46545	120.699	4.44723e-28	1.9723e-26		ammonium permease
Bcin11g03590	1.98972	1.49789	0	0	-7.60661	-0.220866	35.3197	2.79784e-09	1.35102e-08		MFS transporter
Bcin11g03660	122.538	178.935	14.7582	28.1375	-2.08186	6.8028	36.8432	1.28024e-09	6.51881e-09		Zn2Cys6 transcription factor
Bcin11g03670	1643.41	1628.7	17.7701	43.8329	-5.02449	8.52996	60.5056	7.33706e-15	7.40846e-14
Bcin11g03690	8.10448	17.9122	0.25099	0.399519	-4.51228	1.92369	30.324	3.65577e-08	1.4996e-07
Bcin11g03700	22.5664	22.3435	1.25495	5.19374	-2.173	3.9756	16.2554	5.53507e-05	0.000141078	Bcpol4	DNA polymerase IV, mediated repair of DNA double-strand breaks by non-homologous end joining (NHEJ)
Bcin11g03760	82.258	67.7794	0.602377	2.39711	-5.03131	6.96729	109.618	1.18795e-25	4.1815e-24	Bchxt8	MFS sugar transporter
Bcin11g03850	106.523	79.7001	4.81902	7.30549	-3.1969	5.34848	70.6412	4.28478e-17	5.72097e-16	Bcnpr3
Bcin11g03860	419.055	776.904	60.1373	111.694	-2.04936	9.79796	35.1289	3.08585e-09	1.48186e-08
Bcin11g03920	49.2577	94.991	3.81505	16.0949	-2.26562	5.59382	31.1729	2.36036e-08	9.98629e-08
Bcin11g04300	34.9415	27.0244	3.26288	5.53619	-2.07617	4.38127	37.0619	1.14437e-09	5.86924e-09
Bcin11g04670	6.79417	9.79868	0.552179	0.114148	-3.7064	2.08658	35.1628	3.03258e-09	1.45876e-08
Bcin11g04730	124.479	132.937	0.853367	1.541	-6.02094	5.78716	252.697	6.70721e-57	3.79259e-54		secreted allergen V5/Tpx-1-related (PR1-like)
Bcin11g04780	676.069	500.981	3.96565	5.36497	-6.20859	8.96047	251.797	1.05356e-56	5.4158e-54
Bcin11g04820	92.4007	100.421	9.68823	19.234	-2.02821	5.44175	43.0986	5.20506e-11	3.16473e-10
Bcin11g04910	12.7148	7.67667	0.702773	2.34004	-2.09659	1.50849	5.56704	0.0183016	0.0295761		Sclerotiniaceae-specific protein of unknown function
Bcin11g04930	149.278	192.229	8.63407	46.8008	-2.09687	8.82258	17.7572	2.5096e-05	6.7703e-05	Bcmsc1	mitochondrial protein of unknown function, required for directing meiotic recombination events to homologous chromatids
Bcin11g04990	10.7251	11.8583	0	0.0570741	-7.73364	1.52952	66.707	3.15021e-16	3.794e-15		CAZY GT1 family protein, strong homology to PLANT GT proteins
Bcin11g05000	271.524	269.495	4.51783	6.27815	-4.89885	5.73158	18.5222	1.67939e-05	4.67098e-05		elongation factor EF2 kinase
Bcin11g05030	3.93091	6.17878	0.301189	0.171222	-3.58634	1.42054	25.0735	5.51851e-07	1.93037e-06		Botrytis-specific protein of unknown function
Bcin11g05070	30.0399	25.3393	2.6103	5.59326	-2.04918	4.22817	32.7021	1.0742e-08	4.78272e-08
Bcin11g05250	366.497	169.386	2.7107	2.05467	-5.97251	8.1028	158.167	2.8457e-36	2.54138e-34		conserved fungal protein of unknown function
Bcin11g05270	93.5169	100.234	13.4029	12.8417	-2.10517	4.91257	37.8724	7.55254e-10	3.95059e-09
Bcin11g05370	1.98972	2.55889	0	0	-7.99599	-0.0404208	33.2518	8.09649e-09	3.67281e-08
Bcin11g05390	166.36	218.13	4.41743	20.9462	-3.40778	6.91836	28.8306	7.89949e-08	3.08479e-07
Bcin11g05410	102.932	101.357	0.25099	0.456593	-7.51071	8.74541	102.33	4.69971e-24	1.44035e-22		conserved fungal protein of unknown function
Bcin11g05620	35.9606	33.2032	3.06208	6.73475	-2.14301	5.48528	34.5161	4.22733e-09	1.99528e-08	M4GK	histidine kinase group I
Bcin11g05630	19.1693	24.2783	0.351387	0	-5.77633	2.19124	10.2976	0.00133205	0.0026934		Sclerotiniaceae-specific protein of unknown function
Bcin11g05720	5.67799	4.80572	0.552179	0.570741	-2.44599	5.31711	30.347	3.61273e-08	1.48407e-07
Bcin11g05790	57.4108	39.3819	5.1202	7.07719	-2.22739	5.79931	45.1249	1.84862e-11	1.18852e-10		HMG box protein
Bcin11g05800	5.19269	4.1816	0.351387	0.342445	-2.95167	0.732303	19.2181	1.16601e-05	3.31985e-05
Bcin11g05880	49.2092	29.8329	0.552179	0.342445	-5.63609	3.76041	76.1472	2.63291e-18	4.21154e-17		Botrytis-specific protein of unknown function
Bcin11g05930	56.7313	43.1267	4.41743	8.61819	-2.23552	5.3817	42.7469	6.23019e-11	3.75972e-10
Bcin11g06030	4.61033	4.93054	0.25099	0.799038	-2.49101	1.83352	22.4872	2.11545e-06	6.80421e-06		Botrytis-specific protein of unknown function
Bcin11g06180	190.625	334.715	1.80713	3.19615	-5.94962	7.34406	199.284	2.99317e-45	5.93855e-43		purine-cytosine permease
Bcin11g06190	7.57065	13.1065	0.702773	1.3127	-2.60736	2.29118	22.5669	2.02955e-06	6.55589e-06
Bcin11g06200	7.03682	9.98591	0.25099	0.228296	-4.33063	4.53039	75.3719	3.899e-18	6.05683e-17		Botrytis-specific C2H2 zinc finger transcription factor
Bcin11g06290	641.807	480.759	56.2721	71.8563	-2.3373	10.1805	44.6236	2.38799e-11	1.51378e-10
Bcin11g06300	3.54268	1.80995	0.0501981	0.228296	-3.51486	3.02314	21.2508	4.02937e-06	1.23995e-05
Bcin11g06340	291.421	359.243	19.2259	35.1577	-2.85499	6.54323	44.196	2.97082e-11	1.86236e-10
Bcin11g06360	765.849	914.086	10.0898	13.3553	-5.39477	7.33261	22.1502	2.52135e-06	8.01855e-06		conserved fungal protein of unknown function
Bcin11g06400	37.9503	45.3735	5.87318	1.48393	-3.04311	5.54626	19.1323	1.21961e-05	3.45851e-05
Bcin11g06450	69.3006	46.1848	1.80713	3.93811	-3.60456	4.96554	82.1434	1.2656e-19	2.37357e-18	Bccat2	extracellular catalase
Bcin12g00100	370.331	366.171	18.8745	23.1721	-3.36294	6.51877	54.2448	1.77002e-13	1.47838e-12
Bcin12g00150	8.39566	8.05114	0.451783	0.913186	-2.76503	0.848824	4.84617	0.0277075	0.0432498
Bcin12g00240	70.8535	101.981	4.36723	7.76208	-3.092	5.63583	94.2203	2.82296e-22	7.15805e-21
Bcin12g00260	266.429	250.771	2.76089	7.59086	-4.9934	7.25805	158.193	2.80859e-36	2.54098e-34
Bcin12g00340	11.0163	9.9235	1.00396	1.71222	-2.19142	1.604	26.2175	3.05051e-07	1.10784e-06
Bcin12g00350	5.67799	4.74331	0.451783	0.228296	-3.10816	1.75072	27.5085	1.56409e-07	5.90201e-07
Bcin12g00370	35.2326	33.1407	0.953764	1.19856	-4.21466	2.89418	27.1019	1.93011e-07	7.18959e-07
Bcin12g00380	5.0471	6.55326	0.200792	0.684889	-3.0002	1.79772	30.5536	3.24774e-08	1.34735e-07
Bcin12g00400	144.473	82.6334	2.25891	1.36978	-5.13727	4.48271	11.32	0.000766769	0.0016178		Botrytis-specific protein of unknown function
Bcin12g00460	119.189	104.665	3.66446	8.56112	-3.48138	7.88229	77.1257	1.60416e-18	2.64452e-17		Medusa-like transcriptional regulator
Bcin12g00470	73.4741	61.4134	0.853367	0.627815	-5.71298	3.64061	10.9506	0.000935723	0.00194595
Bcin12g00520	24.6531	20.1591	0.752971	1.08441	-3.82873	3.57629	50.0519	1.49731e-12	1.11329e-11	Bcprx2	peroxiredoxin
Bcin12g00530	10.1427	16.6016	1.60634	1.88345	-2.14495	2.79359	21.1564	4.23275e-06	1.29794e-05
Bcin12g00550	46.2974	59.1041	1.50594	6.04986	-3.26223	5.15657	46.718	8.1971e-12	5.52779e-11
Bcin12g00580	3.44562	4.61848	0.200792	0.114148	-3.82785	-0.049701	8.03371	0.00459146	0.00842252
Bcin12g00590	0.922066	0.998591	0.25099	0	-2.24	1.97066	6.03274	0.0140429	0.0232656
Bcin12g00650	166.943	261.569	7.12813	17.5218	-3.41497	6.44344	64.7109	8.67355e-16	9.76012e-15
Bcin12g00690	297.827	270.181	18.1215	48.1706	-2.3954	7.0062	34.433	4.41188e-09	2.07632e-08	Bcnrps2	non-ribosomal peptide synthase
Bcin12g00720	155.392	256.201	8.08189	23.0009	-3.0684	7.18518	76.2803	2.46126e-18	3.95375e-17	Bcyvc1
Bcin12g00810	1.65001	2.30924	0	0	-7.79392	-0.0895566	30.37	3.57004e-08	1.46706e-07		Botrytis-specific protein of unknown function
Bcin12g00840	83.908	120.517	12.1479	15.6383	-2.09847	4.95872	24.5545	7.22363e-07	2.47777e-06		GCN5-related N-acetyltransferase-like protein
Bcin12g00860	0.242649	0.686532	0	0	-5.73011	0.0683926	7.69026	0.00555195	0.0100059		methyltransferase
Bcin12g00870	0.436768	1.93477	0.200792	0	-2.5454	-0.245114	5.46332	0.0194197	0.0311823		amino acid permease
Bcin12g01110	23.2458	12.9193	0.953764	1.25563	-3.25551	3.88298	44.0055	3.27452e-11	2.0403e-10		Botrytis-specific Zn2Cys6 transcription factor
Bcin12g01120	11.8413	8.92491	0.652575	2.05467	-2.29453	3.24493	23.3143	1.37572e-06	4.55713e-06		chaperone HSP70
Bcin12g01130	23.7796	38.633	3.91545	3.59567	-2.20197	4.48027	28.0775	1.16555e-07	4.46063e-07		cytochrome P450
Bcin12g01170	33.1459	38.7578	0.100396	0.342445	-6.6077	3.10295	70.4927	4.61969e-17	6.14636e-16		UDP-glucose 6-dehydrogenase
Bcin12g01200	287.102	301.699	3.11228	3.13908	-5.78205	5.87247	18.0555	2.14562e-05	5.86389e-05		Botrytis-specific protein of unknown function
Bcin12g01210	88.3242	83.5696	0.752971	1.541	-5.54058	4.03099	14.3432	0.000152325	0.000362129		Botrytis-specific protein of unknown function
Bcin12g01240	406.583	381.15	9.93922	22.8296	-3.872	8.62363	66.2886	3.89512e-16	4.62709e-15
Bcin12g01250	19.7031	12.8569	0.301189	0.684889	-4.23531	5.01687	44.4727	2.57923e-11	1.63044e-10		Botrytis-specific protein of unknown function
Bcin12g01370	910.322	606.083	59.7859	94.0581	-2.55087	9.48517	59.1583	1.45481e-14	1.4074e-13	Bcmsb2	mucin sensor
Bcin12g01430	354.025	348.196	2.81109	3.42445	-6.04419	6.07088	24.1165	9.06807e-07	3.07591e-06		Botrytis-specific protein of unknown function
Bcin12g01460	34.8929	32.4542	0.803169	2.62541	-3.58709	4.01699	55.0767	1.15919e-13	9.95393e-13
Bcin12g01470	107.299	84.6306	1.70673	2.96785	-4.61139	6.21193	167.544	2.54418e-38	2.66408e-36
Bcin12g01520	188.587	138.555	1.45574	1.14148	-6.17193	7.31359	184.078	6.23746e-42	9.53236e-40	BcGO2	copper radical oxidase, galactose oxidase
Bcin12g01530	87.1595	129.505	0.451783	0.97026	-6.53051	6.26615	151.584	7.8129e-35	6.05178e-33		CAZY GH16 family protein
Bcin12g01540	144.231	157.777	1.00396	1.08441	-6.39225	6.32874	252.244	8.42059e-57	4.53469e-54		conserved fungal protein of unknown function
Bcin12g01700	2.62061	2.05959	0.0501981	0	-5.42615	0.560306	37.1899	1.07169e-09	5.50396e-09		conserved fungal protein of unknown function
Bcin12g01730	0.970596	1.18583	0	0	-7.18522	-1.33724	16.3845	5.17063e-05	0.000132415		Botrytis-specific protein of unknown function
Bcin12g01740	65.2726	80.137	0.953764	1.88345	-4.96212	3.84408	16.2929	5.42681e-05	0.000138412		Botrytis-specific protein of unknown function
Bcin12g01770	68.8153	68.8404	7.9815	11.4148	-2.07662	6.28045	45.4385	1.57505e-11	1.02252e-10
Bcin12g01890	11.356	12.1079	0.702773	0.856112	-3.13518	2.5662	47.4047	5.77438e-12	3.96253e-11
Bcin12g01900	6.64858	12.1703	1.10436	0.741964	-2.48174	2.41952	17.6781	2.61622e-05	7.03611e-05		Botrytis-specific protein of unknown function
Bcin12g01950	34.5047	30.7067	1.85733	3.48152	-2.91828	4.72706	41.9796	9.2231e-11	5.45808e-10
Bcin12g01960	344.028	273.614	7.32892	10.2733	-4.39515	7.78257	87.1335	1.01436e-20	2.20604e-19
Bcin12g02040	18.1016	6.05396	0	0.684889	-4.28612	2.33014	21.5314	3.48079e-06	1.08441e-05	Bcap8	aspartyl proteinase
Bcin12g02090	20.6737	18.4739	0.25099	0.856112	-4.61501	3.28177	40.2102	2.2806e-10	1.2806e-09		oligopeptide transporter
Bcin12g02100	47.996	45.2487	0.25099	0.285371	-6.64563	3.15866	28.3565	1.00905e-07	3.89507e-07		conserved fungal protein of unknown function
Bcin12g02240	306.854	337.212	19.6275	26.7107	-3.0375	8.37359	86.0154	1.78539e-20	3.78817e-19
Bcin12g02410	229.934	201.341	2.91149	5.42204	-4.94561	5.40471	21.5101	3.51976e-06	1.09475e-05
Bcin12g02420	1.55295	3.30783	0	0	-8.06869	0.577142	29.9337	4.4707e-08	1.80891e-07		conserved fungal protein of unknown function
Bcin12g02490	1.26177	0.686532	0.100396	0.0570741	-2.74573	-0.475984	10.284	0.00134188	0.00271278
Bcin12g02500	0.679417	1.49789	0	0	-6.91466	-1.52377	7.05364	0.00791045	0.0137842		Botrytis-specific protein of unknown function
Bcin12g02590	14.6075	34.7635	1.95773	3.25322	-2.44308	4.08956	31.8939	1.62829e-08	7.04721e-08
Bcin12g02880	5.28975	4.05678	0.401585	0.684889	-2.34955	10.7791	22.352	2.26975e-06	7.2602e-06	Bcssp1	sclerotia-specific lectin
Bcin12g02890	75.3183	68.2787	8.23249	8.33282	-2.3352	5.67193	25.2598	5.01054e-07	1.76524e-06		WD40 repeat protein
Bcin12g02900	45.9092	41.0047	1.35535	3.48152	-3.51595	3.88289	32.3766	1.27004e-08	5.58865e-08		conserved fungal protein of unknown function
Bcin12g02910	17.6648	11.1717	1.80713	1.99759	-2.1062	2.28699	11.2787	0.000784029	0.00165175		cellobiose dehydrogenase
Bcin12g02950	51.8784	26.5875	0.752971	0.285371	-5.39605	3.73766	55.4986	9.35258e-14	8.16743e-13
Bcin12g03000	108.804	101.731	7.68031	20.4325	-2.2733	5.85483	19.4484	1.03356e-05	2.97115e-05
Bcin12g03010	62.3608	87.8136	1.10436	2.11174	-4.82108	3.88807	14.8647	0.000115503	0.000279886		Botrytis-specific protein of unknown function
[truncated: 546 more rows]

## Sheet: S7c_APO56_Asc_UP_GO_enrichment
GO.ID	Term	Annotated	Significant	Expected	P-value	pop.ratio	study.ratio	population	study
[truncated: 207 more rows]

[truncated: 1 more sheets: S7d_APO56_Asc_DOWN_GO_enrichmen]
