# Supplementary material for: Functional Analysis of Mating Type Genes and Transcriptome Analysis during Fruiting Body Development of Botrytis cinerea
Source: mBio. 2018 Feb 13;9(1):e01939-17. doi: 10.1128/mBio.01939-17 (PMC5821092; doi:10.1128/mBio.01939-17)
Supplement: TABLE S8 [file mbo001183733st8.xlsx]

## Sheet: File info
File info
Panel S8a	Clusters of jointly up-regulated genes during transition from sclerotia to primordia
Panel S8b	Clusters of jointly down-regulated genes during transition from sclerotia to primordia
Panel S8c	Clusters of jointly down-regulated genes during transition from stipes to apothecial disks
Panel S8d	Clusters of jointly up-regulated genes during transition from apothecial disks to ascospores
Panel S8e	Clusters of jointly down-regulated genes during transition from apothecial disks to ascospores
"Chromosome"	Chromosome on which co-regulated cluster is located
"Start coordinate"	Coordinate of the start of the first gene in the co-regulated cluster
"End coordinate"	Coordinate of the end of the last gene in the co-regulated cluster
"P (adjusted)"	P-value for a hypergeometric test for non-random distribution of the up- or downregulated genes
"Co-regulated genes in cluster"	Gene IDs of all genes within the cluster (>50% in sliding window of ≥12 genes) that are co-regulated (logFC>2 or logFC<-2) during developmental transition

## Sheet: S8a clusters Scl_Apo12_UP
Chromosome	Start coordinate	End coordinate	P(adjusted)	Co-regulated genes in cluster
BCIN01	594654	654435	0.00076744	Bcin01g01540	Bcin01g01550	Bcin01g01560	Bcin01g01570	Bcin01g01600	Bcin01g01610	Bcin01g01660	Bcin01g01670
BCIN02	1299478	1325277	0.000126063	Bcin02g03650	Bcin02g03700	Bcin02g03710	Bcin02g03730	Bcin02g03740	Bcin02g03750	Bcin02g03760
BCIN02	1414024	1457679	0.00119444	Bcin02g04030	Bcin02g04040	Bcin02g04050	Bcin02g04060	Bcin02g04090	Bcin02g04140
BCIN02	1885632	1935149	0.000126063	Bcin02g05280	Bcin02g05300	Bcin02g05320	Bcin02g05330	Bcin02g05340	Bcin02g05400	Bcin02g05410	Bcin02g05420	Bcin02g05430
BCIN02	2856694	2882018	0.00119444	Bcin02g07930	Bcin02g07940	Bcin02g07950	Bcin02g07970	Bcin02g07990	Bcin02g08030
BCIN03	506950	543648	6.92841e-05	Bcin03g01520	Bcin03g01530	Bcin03g01540	Bcin03g01550	Bcin03g01560	Bcin03g01570	Bcin03g01590	Bcin03g01610
BCIN03	2877422	2950576	6.92841e-05	Bcin03g08390	Bcin03g08400	Bcin03g08410	Bcin03g08430	Bcin03g08460	Bcin03g08470	Bcin03g08480	Bcin03g08500	Bcin03g08540	Bcin03g08560	Bcin03g08580	Bcin03g08590	Bcin03g08620	Bcin03g08640
BCIN03	2983873	3066097	0.000667923	Bcin03g08720	Bcin03g08730	Bcin03g08740	Bcin03g08750	Bcin03g08760	Bcin03g08770	Bcin03g08870	Bcin03g08880	Bcin03g08890	Bcin03g08900	Bcin03g08910	Bcin03g08960	Bcin03g08830	Bcin03g08950
BCIN04	829520	850963	0.002077	Bcin04g02180	Bcin04g02240	Bcin04g02250	Bcin04g02260	Bcin04g02270	Bcin04g02280
BCIN04	889435	934058	0.002077	Bcin04g02440	Bcin04g02450	Bcin04g02460	Bcin04g02530	Bcin04g02540	Bcin04g02550
BCIN05	2727034	2781773	1.61366e-05	Bcin05g07730	Bcin05g07740	Bcin05g07750	Bcin05g07760	Bcin05g07810	Bcin05g07820	Bcin05g07830	Bcin05g07840	Bcin05g07890
BCIN06	333342	365340	0.0026644	Bcin06g00860	Bcin06g00880	Bcin06g00920	Bcin06g00940	Bcin06g00950	Bcin06g00970
BCIN06	943537	1001366	0.0026644	Bcin06g02780	Bcin06g02790	Bcin06g02800	Bcin06g02810	Bcin06g02830	Bcin06g02880
BCIN07	1392436	1453755	0.0122732	Bcin07g03870	Bcin07g03900	Bcin07g03910	Bcin07g03940	Bcin07g03970	Bcin07g03980	Bcin07g04000	Bcin07g04020
BCIN07	1912812	1942112	0.000278489	Bcin07g05110	Bcin07g05140	Bcin07g05160	Bcin07g05170	Bcin07g05180	Bcin07g05190	Bcin07g05200	Bcin07g05220
BCIN07	2214067	2246063	0.00216081	Bcin07g05990	Bcin07g06040	Bcin07g06050	Bcin07g06060	Bcin07g06070	Bcin07g06080	Bcin07g06100
BCIN07	2533334	2601182	0.000278489	Bcin07g06850	Bcin07g06860	Bcin07g06870	Bcin07g06880	Bcin07g06900	Bcin07g06920	Bcin07g06940	Bcin07g06950	Bcin07g06980	Bcin07g06990	Bcin07g07040	Bcin07g07050
BCIN08	89500	118298	0.000678345	Bcin08g00190	Bcin08g00200	Bcin08g00210	Bcin08g00250	Bcin08g00260	Bcin08g00270	Bcin08g00280
BCIN08	2115423	2140707	0.00479228	Bcin08g05600	Bcin08g05620	Bcin08g05660	Bcin08g05670	Bcin08g05680	Bcin08g05690
BCIN09	161878	198624	0.0030816	Bcin09g00410	Bcin09g00420	Bcin09g00430	Bcin09g00470	Bcin09g00490	Bcin09g00510
BCIN09	392321	434965	0.0030816	Bcin09g01050	Bcin09g01100	Bcin09g01120	Bcin09g01130	Bcin09g01150	Bcin09g01160
BCIN09	2374537	2394641	0.000395213	Bcin09g06720	Bcin09g06730	Bcin09g06750	Bcin09g06760	Bcin09g06770	Bcin09g06780	Bcin09g06790
BCIN10	89513	127165	0.00179937	Bcin10g00220	Bcin10g00280	Bcin10g00290	Bcin10g00310	Bcin10g00320	Bcin10g00330
BCIN10	1808951	1851782	0.000204147	Bcin10g04710	Bcin10g04730	Bcin10g04740	Bcin10g04750	Bcin10g04760	Bcin10g04770	Bcin10g04800	Bcin10g04840	Bcin10g04860
BCIN11	474790	525070	2.25058e-07	Bcin11g01400	Bcin11g01450	Bcin11g01460	Bcin11g01470	Bcin11g01480	Bcin11g01490	Bcin11g01500	Bcin11g01510	Bcin11g01520	Bcin11g01530	Bcin11g01540	Bcin11g01570	Bcin11g01600	Bcin11g01610
BCIN11	902615	957539	4.68001e-06	Bcin11g02620	Bcin11g02630	Bcin11g02640	Bcin11g02650	Bcin11g02660	Bcin11g02670	Bcin11g02680	Bcin11g02690	Bcin11g02700	Bcin11g02740	Bcin11g02760	Bcin11g02780
BCIN11	2166563	2217915	0.000641457	Bcin11g06120	Bcin11g06150	Bcin11g06180	Bcin11g06190	Bcin11g06200	Bcin11g06210	Bcin11g06220
BCIN12	1869664	1953777	0.000171793	Bcin12g05380	Bcin12g05390	Bcin12g05440	Bcin12g05450	Bcin12g05460	Bcin12g05490	Bcin12g05510	Bcin12g05550	Bcin12g05570	Bcin12g05580	Bcin12g05600	Bcin12g05620	Bcin12g05630	Bcin12g05640
BCIN13	635747	674639	0.0044137	Bcin13g01780	Bcin13g01790	Bcin13g01800	Bcin13g01820	Bcin13g01870	Bcin13g01890
BCIN13	1830653	1871678	0.0044137	Bcin13g04890	Bcin13g04930	Bcin13g04940	Bcin13g04950	Bcin13g04960	Bcin13g04970
BCIN15	243864	302840	4.07669e-05	Bcin15g00630	Bcin15g00680	Bcin15g00690	Bcin15g00700	Bcin15g00710	Bcin15g00730	Bcin15g00750	Bcin15g00780	Bcin15g00790	Bcin15g00800
BCIN15	562509	591504	0.00334803	Bcin15g01540	Bcin15g01550	Bcin15g01560	Bcin15g01570	Bcin15g01590	Bcin15g01630
BCIN16	141950	169022	0.000916049	Bcin16g00170	Bcin16g00180	Bcin16g00190	Bcin16g00200	Bcin16g00240	Bcin16g00250
BCIN16	1205821	1240896	0.000916049	Bcin16g03160	Bcin16g03180	Bcin16g03190	Bcin16g03210	Bcin16g03260	Bcin16g03270
BCIN16	1829585	1891971	0.000916049	Bcin16g04980	Bcin16g05020	Bcin16g05030	Bcin16g05040	Bcin16g05050	Bcin16g05060	Bcin16g05100

## Sheet: S8b_clusters_Scl_Apo12_DOWN
Chromosome	Start coordinate	End coordinate	P(adjusted)	Co-regulated genes in cluster
BCIN02	13253	122411	2.88182e-06	Bcin02g00003	Bcin02g00004	Bcin02g00006	Bcin02g00007	Bcin02g00008	Bcin02g00009	Bcin02g00010	Bcin02g00011	Bcin02g00018	Bcin02g00030
BCIN03	437591	467596	2.74899e-10	Bcin03g01220	Bcin03g01230	Bcin03g01240	Bcin03g01270	Bcin03g01280	Bcin03g01290	Bcin03g01300	Bcin03g01310	Bcin03g01320	Bcin03g01330
BCIN06	1737240	1766644	4.1876e-05	Bcin06g05120	Bcin06g05150	Bcin06g05160	Bcin06g05170	Bcin06g05180	Bcin06g05190	Bcin06g05210
BCIN07	19140	37487	8.82923e-05	Bcin07g00020	Bcin07g00030	Bcin07g00040	Bcin07g00050	Bcin07g00060	Bcin07g00070
BCIN07	309833	368547	2.35486e-07	Bcin07g00870	Bcin07g00890	Bcin07g00950	Bcin07g00960	Bcin07g00970	Bcin07g00980	Bcin07g00990	Bcin07g01000	Bcin07g01010	Bcin07g01020
BCIN08	136163	165243	0.000211877	Bcin08g00290	Bcin08g00300	Bcin08g00310	Bcin08g00320	Bcin08g00330	Bcin08g00340
BCIN09	1922531	1943384	2.42716e-05	Bcin09g05480	Bcin09g05510	Bcin09g05520	Bcin09g05530	Bcin09g05540	Bcin09g05560	Bcin09g05570
BCIN11	1914140	1948142	0.000149975	Bcin11g05380	Bcin11g05390	Bcin11g05400	Bcin11g05410	Bcin11g05450	Bcin11g05460
BCIN13	1951629	1993993	1.31776e-05	Bcin13g05220	Bcin13g05270	Bcin13g05280	Bcin13g05290	Bcin13g05300	Bcin13g05320	Bcin13g05330
BCIN14	548428	602303	0.00078882	Bcin14g01220	Bcin14g01240	Bcin14g01250	Bcin14g01260	Bcin14g01270	Bcin14g01300
BCIN14	1369664	1463629	5.06259e-06	Bcin14g03590	Bcin14g03640	Bcin14g03650	Bcin14g03670	Bcin14g03700	Bcin14g03710	Bcin14g03730	Bcin14g03750	Bcin14g03760	Bcin14g03770	Bcin14g03780
BCIN15	1386853	1408074	1.17531e-07	Bcin15g03950	Bcin15g03960	Bcin15g03970	Bcin15g03980	Bcin15g03990	Bcin15g04000	Bcin15g04010	Bcin15g04030
BCIN16	1606649	1699546	7.06402e-05	Bcin16g04400	Bcin16g04410	Bcin16g04460	Bcin16g04470	Bcin16g04490	Bcin16g04530	Bcin16g04540	Bcin16g04560	Bcin16g04570	Bcin16g04590	Bcin16g04420	Bcin16g04430	Bcin16g04640

## Sheet: S8c_clusters_Apo34_Apo56_DOWN
Chromosome	Start coordinate	End coordinate	P(adjusted)	Co-regulated genes in cluster
BCIN04	517015	533873	7.14617e-07	Bcin04g01340	Bcin04g01350	Bcin04g01360	Bcin04g01370	Bcin04g01380	Bcin04g01390
BCIN11	906895	923489	1.12469e-09	Bcin11g02630	Bcin11g02640	Bcin11g02650	Bcin11g02660	Bcin11g02670	Bcin11g02680	Bcin11g02690

## Sheet: S8d_clusters_Apo56_Asco_UP
Chromosome	Start coordinate	End coordinate	P(adjusted)	Co-regulated genes in cluster
BCIN01	549723	591037	0.000206754	Bcin01g01400	Bcin01g01410	Bcin01g01420	Bcin01g01430	Bcin01g01450	Bcin01g01500	Bcin01g01510
BCIN01	1783711	1816217	0.00178924	Bcin01g04950	Bcin01g04980	Bcin01g05020	Bcin01g05030	Bcin01g05040	Bcin01g05050	Bcin01g05070
BCIN01	3311422	3354991	0.00178924	Bcin01g09560	Bcin01g09570	Bcin01g09580	Bcin01g09620	Bcin01g09650	Bcin01g09660
BCIN02	1463935	1498428	0.00181827	Bcin02g04160	Bcin02g04170	Bcin02g04190	Bcin02g04200	Bcin02g04220	Bcin02g04250
BCIN03	1971200	2031576	0.00272032	Bcin03g05890	Bcin03g05930	Bcin03g05940	Bcin03g05960	Bcin03g05970	Bcin03g05980	Bcin03g06010
BCIN04	1057797	1100808	0.00261983	Bcin04g02940	Bcin04g02950	Bcin04g02970	Bcin04g03000	Bcin04g03020	Bcin04g03030	Bcin04g03060
BCIN10	559473	606965	0.000172462	Bcin10g01470	Bcin10g01500	Bcin10g01520	Bcin10g01530	Bcin10g01550	Bcin10g01570	Bcin10g01580	Bcin10g01590
BCIN11	1622304	1660426	0.000178327	Bcin11g04380	Bcin11g04410	Bcin11g04420	Bcin11g04450	Bcin11g04460	Bcin11g04480	Bcin11g04490
BCIN13	14850	63184	0.0030284	Bcin13g00020	Bcin13g00030	Bcin13g00050	Bcin13g00060	Bcin13g00120	Bcin13g00130	Bcin13g00140
BCIN13	1090695	1125373	0.0030284	Bcin13g03100	Bcin13g03110	Bcin13g03120	Bcin13g03130	Bcin13g03160	Bcin13g03170
BCIN13	1875797	1941818	0.0030284	Bcin13g04990	Bcin13g05010	Bcin13g05020	Bcin13g05050	Bcin13g05070	Bcin13g05110	Bcin13g05140	Bcin13g05150	Bcin13g05160

## Sheet: S8e_clusters_Apo56-Asco_DOWN
Chromosome	Start coordinate	End coordinate	P(adjusted)	Co-regulated genes in cluster
BCIN01	385950	415881	0.0197288	Bcin01g00960	Bcin01g00970	Bcin01g00990	Bcin01g01000	Bcin01g01030	Bcin01g01060
BCIN01	1146968	1209662	6.06019e-05	Bcin01g03190	Bcin01g03240	Bcin01g03270	Bcin01g03280	Bcin01g03290	Bcin01g03300	Bcin01g03310	Bcin01g03330	Bcin01g03340	Bcin01g03350	Bcin01g03370	Bcin01g03390
BCIN01	1265267	1301049	0.0197288	Bcin01g03530	Bcin01g03540	Bcin01g03560	Bcin01g03590	Bcin01g03620	Bcin01g03630
BCIN01	1458705	1474513	0.00393274	Bcin01g03950	Bcin01g03960	Bcin01g03970	Bcin01g03980	Bcin01g03990	Bcin01g04000	Bcin01g04010
BCIN01	1533577	1637053	0.0197288	Bcin01g04210	Bcin01g04220	Bcin01g04250	Bcin01g04270	Bcin01g04290	Bcin01g04320	Bcin01g04330	Bcin01g04390	Bcin01g04410	Bcin01g04420	Bcin01g04430	Bcin01g04450	Bcin01g04480
BCIN01	1747457	1766899	0.00393274	Bcin01g04820	Bcin01g04830	Bcin01g04840	Bcin01g04850	Bcin01g04870	Bcin01g04880	Bcin01g04890
BCIN01	2370167	2407237	0.000577435	Bcin01g06750	Bcin01g06760	Bcin01g06770	Bcin01g06780	Bcin01g06790	Bcin01g06810	Bcin01g06820	Bcin01g06840	Bcin01g06890
BCIN01	2988579	3030356	0.0197288	Bcin01g08590	Bcin01g08630	Bcin01g08670	Bcin01g08680	Bcin01g08690	Bcin01g08700
BCIN01	3535852	3569531	0.000577435	Bcin01g10130	Bcin01g10140	Bcin01g10150	Bcin01g10160	Bcin01g10200	Bcin01g10210	Bcin01g10220	Bcin01g10230
BCIN01	3737890	3815507	0.00393274	Bcin01g10740	Bcin01g10760	Bcin01g10770	Bcin01g10780	Bcin01g10790	Bcin01g10830	Bcin01g10850	Bcin01g10880	Bcin01g10890	Bcin01g10900
BCIN02	288441	390601	0.00151236	Bcin02g00550	Bcin02g00580	Bcin02g00590	Bcin02g00600	Bcin02g00620	Bcin02g00650	Bcin02g00670	Bcin02g00680	Bcin02g00730	Bcin02g00740	Bcin02g00750	Bcin02g00760	Bcin02g00770	Bcin02g00790	Bcin02g00810	Bcin02g00830	Bcin02g00860
BCIN02	452962	504889	1.569e-05	Bcin02g01040	Bcin02g01050	Bcin02g01070	Bcin02g01080	Bcin02g01100	Bcin02g01110	Bcin02g01120	Bcin02g01130	Bcin02g01140	Bcin02g01150	Bcin02g01190
BCIN02	554632	597275	0.00874912	Bcin02g01380	Bcin02g01400	Bcin02g01410	Bcin02g01420	Bcin02g01440	Bcin02g01470	Bcin02g01490
BCIN02	737134	765486	0.0373918	Bcin02g01950	Bcin02g01960	Bcin02g01970	Bcin02g01990	Bcin02g02040	Bcin02g02060
BCIN02	1299478	1325277	1.569e-05	Bcin02g03650	Bcin02g03670	Bcin02g03680	Bcin02g03700	Bcin02g03710	Bcin02g03720	Bcin02g03730	Bcin02g03740	Bcin02g03750	Bcin02g03760
BCIN02	1394316	1457679	0.0373918	Bcin02g03970	Bcin02g03990	Bcin02g04030	Bcin02g04040	Bcin02g04050	Bcin02g04060	Bcin02g04100	Bcin02g04140
BCIN02	1505953	1571646	0.00151236	Bcin02g04270	Bcin02g04290	Bcin02g04330	Bcin02g04340	Bcin02g04350	Bcin02g04360	Bcin02g04400	Bcin02g04420	Bcin02g04430	Bcin02g04440
BCIN02	1897796	1986531	0.00151236	Bcin02g05320	Bcin02g05350	Bcin02g05400	Bcin02g05410	Bcin02g05420	Bcin02g05430	Bcin02g05440	Bcin02g05470	Bcin02g05480	Bcin02g05500
BCIN02	2515545	2578410	0.00874912	Bcin02g07110	Bcin02g07120	Bcin02g07140	Bcin02g07170	Bcin02g07180	Bcin02g07190	Bcin02g07200	Bcin02g07240	Bcin02g07260	Bcin02g07280
BCIN02	2769957	2843184	0.00151236	Bcin02g07750	Bcin02g07760	Bcin02g07770	Bcin02g07780	Bcin02g07800	Bcin02g07810	Bcin02g07840	Bcin02g07850	Bcin02g07890
BCIN02	3127896	3241359	0.000187201	Bcin02g08800	Bcin02g08860	Bcin02g08870	Bcin02g08880	Bcin02g08890	Bcin02g08900	Bcin02g08910	Bcin02g08920	Bcin02g08930	Bcin02g08970	Bcin02g09010	Bcin02g09020	Bcin02g09060	Bcin02g09070	Bcin02g09080	Bcin02g09090	Bcin02g09120	Bcin02g09140
BCIN03	293610	337797	0.0225837	Bcin03g00840	Bcin03g00890	Bcin03g00900	Bcin03g00910	Bcin03g00930	Bcin03g00950	Bcin03g00960
BCIN03	467666	482113	5.54306e-06	Bcin03g01340	Bcin03g01350	Bcin03g01360	Bcin03g01370	Bcin03g01380	Bcin03g01390	Bcin03g01400	Bcin03g01410	Bcin03g01420	Bcin03g01440
BCIN03	505293	543648	0.000702263	Bcin03g01510	Bcin03g01550	Bcin03g01560	Bcin03g01570	Bcin03g01580	Bcin03g01590	Bcin03g01600	Bcin03g01610
BCIN03	1127618	1183809	0.00464134	Bcin03g03370	Bcin03g03380	Bcin03g03400	Bcin03g03410	Bcin03g03430	Bcin03g03470	Bcin03g03480
BCIN03	1435816	1497269	0.000702263	Bcin03g04310	Bcin03g04330	Bcin03g04350	Bcin03g04380	Bcin03g04390	Bcin03g04400	Bcin03g04410	Bcin03g04420	Bcin03g04460	Bcin03g04490
BCIN03	1692732	1712993	0.0225837	Bcin03g05010	Bcin03g05020	Bcin03g05030	Bcin03g05040	Bcin03g05050	Bcin03g05080
BCIN03	2844078	2950576	0.0225837	Bcin03g08300	Bcin03g08310	Bcin03g08320	Bcin03g08390	Bcin03g08400	Bcin03g08410	Bcin03g08420	Bcin03g08460	Bcin03g08480	Bcin03g08510	Bcin03g08540	Bcin03g08580	Bcin03g08590	Bcin03g08610	Bcin03g08620	Bcin03g08640
BCIN03	2980302	3001292	0.0225837	Bcin03g08710	Bcin03g08720	Bcin03g08730	Bcin03g08750	Bcin03g08770	Bcin03g08790
BCIN03	3031776	3069068	0.000702263	Bcin03g08870	Bcin03g08880	Bcin03g08900	Bcin03g08910	Bcin03g08940	Bcin03g08950	Bcin03g08960	Bcin03g08970
BCIN04	265910	323262	0.00109131	Bcin04g00710	Bcin04g00720	Bcin04g00730	Bcin04g00750	Bcin04g00780	Bcin04g00800	Bcin04g00810	Bcin04g00830	Bcin04g00840	Bcin04g00850	Bcin04g00860
BCIN04	865968	934058	0.00672016	Bcin04g02340	Bcin04g02370	Bcin04g02390	Bcin04g02400	Bcin04g02440	Bcin04g02450	Bcin04g02460	Bcin04g02480	Bcin04g02500	Bcin04g02530	Bcin04g02550
BCIN04	983581	1049952	0.00672016	Bcin04g02770	Bcin04g02780	Bcin04g02820	Bcin04g02830	Bcin04g02840	Bcin04g02850	Bcin04g02880	Bcin04g02900	Bcin04g02920
BCIN04	1362083	1388326	0.0304589	Bcin04g03800	Bcin04g03810	Bcin04g03820	Bcin04g03830	Bcin04g03890	Bcin04g03910
BCIN04	2050800	2121773	0.0304589	Bcin04g05980	Bcin04g06000	Bcin04g06060	Bcin04g06070	Bcin04g06080	Bcin04g06090	Bcin04g06110	Bcin04g06130
BCIN04	2172521	2221960	0.0304589	Bcin04g06320	Bcin04g06350	Bcin04g06360	Bcin04g06370	Bcin04g06380	Bcin04g06390	Bcin04g06440
BCIN04	2371063	2446598	0.00672016	Bcin04g06780	Bcin04g06800	Bcin04g06840	Bcin04g06860	Bcin04g06870	Bcin04g06880	Bcin04g06920	Bcin04g06970	Bcin04g06980	Bcin04g06990
BCIN05	332557	376804	0.000830638	Bcin05g00810	Bcin05g00830	Bcin05g00860	Bcin05g00870	Bcin05g00880	Bcin05g00890	Bcin05g00910	Bcin05g00920
BCIN05	1711741	1790074	0.0253088	Bcin05g04840	Bcin05g04900	Bcin05g04910	Bcin05g04920	Bcin05g04930	Bcin05g04950	Bcin05g05010	Bcin05g05020	Bcin05g05030
BCIN05	2187236	2229403	0.00534367	Bcin05g06360	Bcin05g06380	Bcin05g06390	Bcin05g06400	Bcin05g06460	Bcin05g06470	Bcin05g06480	Bcin05g06490
BCIN05	2701562	2753344	9.22046e-05	Bcin05g07630	Bcin05g07640	Bcin05g07660	Bcin05g07680	Bcin05g07700	Bcin05g07710	Bcin05g07720	Bcin05g07730	Bcin05g07740	Bcin05g07750	Bcin05g07810	Bcin05g07820	Bcin05g07830
BCIN05	2780114	2826636	0.00534367	Bcin05g07890	Bcin05g07930	Bcin05g07950	Bcin05g07960	Bcin05g07970	Bcin05g07990	Bcin05g08000	Bcin05g08060
BCIN06	75983	108100	0.0101141	Bcin06g00110	Bcin06g00120	Bcin06g00160	Bcin06g00170	Bcin06g00180	Bcin06g00190	Bcin06g00200
BCIN06	239556	268530	0.0420361	Bcin06g00550	Bcin06g00560	Bcin06g00570	Bcin06g00580	Bcin06g00620	Bcin06g00630
BCIN06	351402	421590	0.0420361	Bcin06g00940	Bcin06g00960	Bcin06g00970	Bcin06g00990	Bcin06g01030	Bcin06g01040	Bcin06g01090	Bcin06g01110	Bcin06g01120	Bcin06g01130
BCIN06	593222	630766	0.0420361	Bcin06g01660	Bcin06g01670	Bcin06g01690	Bcin06g01720	Bcin06g01750	Bcin06g01770	Bcin06g01780	Bcin06g01800
BCIN06	898723	951908	0.0101141	Bcin06g02630	Bcin06g02640	Bcin06g02650	Bcin06g02660	Bcin06g02670	Bcin06g02690	Bcin06g02700	Bcin06g02750	Bcin06g02780	Bcin06g02790	Bcin06g02800	Bcin06g02810
BCIN06	1212170	1269710	0.0101141	Bcin06g03470	Bcin06g03490	Bcin06g03510	Bcin06g03560	Bcin06g03570	Bcin06g03580	Bcin06g03590	Bcin06g03600	Bcin06g03610
BCIN06	1442888	1462158	0.0420361	Bcin06g04190	Bcin06g04200	Bcin06g04210	Bcin06g04220	Bcin06g04250	Bcin06g04270
BCIN06	1599163	1674967	0.00179685	Bcin06g04680	Bcin06g04690	Bcin06g04700	Bcin06g04730	Bcin06g04750	Bcin06g04760	Bcin06g04770	Bcin06g04780	Bcin06g04800	Bcin06g04830	Bcin06g04840	Bcin06g04870	Bcin06g04900	Bcin06g04910	Bcin06g04920
BCIN06	2091735	2148494	0.0420361	Bcin06g06000	Bcin06g06020	Bcin06g06040	Bcin06g06050	Bcin06g06060	Bcin06g06090	Bcin06g06120
BCIN07	296449	407342	0.00250541	Bcin07g00810	Bcin07g00860	Bcin07g00870	Bcin07g00880	Bcin07g00900	Bcin07g00910	Bcin07g00930	Bcin07g00950	Bcin07g00980	Bcin07g00990	Bcin07g01000	Bcin07g01010	Bcin07g01020	Bcin07g01040	Bcin07g01090	Bcin07g01100	Bcin07g01110
BCIN07	1391187	1435074	0.0132992	Bcin07g03860	Bcin07g03870	Bcin07g03890	Bcin07g03900	Bcin07g03940	Bcin07g03960	Bcin07g03970
BCIN07	1940829	2063441	3.08445e-05	Bcin07g05220	Bcin07g05230	Bcin07g05290	Bcin07g05300	Bcin07g05310	Bcin07g05320	Bcin07g05330	Bcin07g05340	Bcin07g05360	Bcin07g05370	Bcin07g05380	Bcin07g05390	Bcin07g05440	Bcin07g05450	Bcin07g05460	Bcin07g05470	Bcin07g05480	Bcin07g05500	Bcin07g05530	Bcin07g05540	Bcin07g05550	Bcin07g05560	Bcin07g05590
BCIN07	2495779	2557698	3.08445e-05	Bcin07g06740	Bcin07g06760	Bcin07g06810	Bcin07g06820	Bcin07g06830	Bcin07g06840	Bcin07g06850	Bcin07g06860	Bcin07g06870	Bcin07g06880	Bcin07g06900	Bcin07g06920
BCIN08	89500	201678	0.000688216	Bcin08g00190	Bcin08g00200	Bcin08g00220	Bcin08g00250	Bcin08g00260	Bcin08g00280	Bcin08g00290	Bcin08g00300	Bcin08g00310	Bcin08g00340	Bcin08g00360	Bcin08g00400	Bcin08g00410
BCIN08	387364	407675	0.0224604	Bcin08g00940	Bcin08g00950	Bcin08g00960	Bcin08g00970	Bcin08g00990	Bcin08g01020
BCIN08	475418	522160	0.0045869	Bcin08g01180	Bcin08g01210	Bcin08g01220	Bcin08g01240	Bcin08g01260	Bcin08g01280	Bcin08g01290
BCIN08	603478	646319	7.35982e-05	Bcin08g01560	Bcin08g01590	Bcin08g01610	Bcin08g01620	Bcin08g01630	Bcin08g01640	Bcin08g01670	Bcin08g01680	Bcin08g01690	Bcin08g01700
BCIN08	891448	946188	0.000688216	Bcin08g02240	Bcin08g02250	Bcin08g02260	Bcin08g02280	Bcin08g02300	Bcin08g02320	Bcin08g02340	Bcin08g02350	Bcin08g02390	Bcin08g02400	Bcin08g02410	Bcin08g02430
BCIN08	2120475	2148356	0.0045869	Bcin08g05620	Bcin08g05640	Bcin08g05660	Bcin08g05670	Bcin08g05680	Bcin08g05690	Bcin08g05730
BCIN08	2223198	2288870	0.000688216	Bcin08g05940	Bcin08g05980	Bcin08g05990	Bcin08g06000	Bcin08g06010	Bcin08g06030	Bcin08g06060	Bcin08g06070	Bcin08g06080	Bcin08g06100	Bcin08g06120	Bcin08g06130
BCIN09	815329	844137	0.0150517	Bcin09g02220	Bcin09g02230	Bcin09g02250	Bcin09g02260	Bcin09g02300	Bcin09g02310
BCIN09	1461489	1554714	0.000377409	Bcin09g04140	Bcin09g04150	Bcin09g04180	Bcin09g04210	Bcin09g04230	Bcin09g04240	Bcin09g04260	Bcin09g04280	Bcin09g04330	Bcin09g04360 Bcin09g04390 Bcin09g04350 Bcin09g04250 Bcin09g04270 Bcin09g04370	Bcin09g04380	Bcin09g04400	Bcin09g04420
BCIN09	1681484	1711719	0.0150517	Bcin09g04800	Bcin09g04810	Bcin09g04820	Bcin09g04840	Bcin09g04880	Bcin09g04890
BCIN09	1984312	2031261	0.0150517	Bcin09g05670	Bcin09g05680	Bcin09g05690	Bcin09g05700	Bcin09g05740	Bcin09g05770
BCIN10	28898	79982	0.0198511	Bcin10g00080	Bcin10g00090	Bcin10g00100	Bcin10g00160	Bcin10g00180	Bcin10g00190
BCIN10	506094	556961	0.0198511	Bcin10g01310	Bcin10g01340	Bcin10g01350	Bcin10g01360	Bcin10g01370	Bcin10g01430	Bcin10g01450
BCIN10	629004	768093	0.000567282	Bcin10g01650	Bcin10g01690	Bcin10g01710	Bcin10g01720	Bcin10g01750	Bcin10g01760	Bcin10g01770	Bcin10g01800	Bcin10g01810	Bcin10g01820	Bcin10g01850	Bcin10g01860	Bcin10g01890	Bcin10g01910	Bcin10g01920	Bcin10g01930	Bcin10g01940	Bcin10g01950
BCIN10	788639	809805	0.0198511	Bcin10g02030	Bcin10g02040	Bcin10g02050	Bcin10g02060	Bcin10g02080	Bcin10g02110
BCIN10	1606588	1650073	0.00391899	Bcin10g04170	Bcin10g04180	Bcin10g04190	Bcin10g04200	Bcin10g04240	Bcin10g04260	Bcin10g04270
BCIN10	1808951	1833945	0.0198511	Bcin10g04710	Bcin10g04720	Bcin10g04730	Bcin10g04760	Bcin10g04770	Bcin10g04800
BCIN11	370147	441683	0.00391889	Bcin11g01040	Bcin11g01070	Bcin11g01100	Bcin11g01110	Bcin11g01120	Bcin11g01160	Bcin11g01180	Bcin11g01200	Bcin11g01260
BCIN11	497700	525070	1.69553e-07	Bcin11g01460	Bcin11g01470	Bcin11g01480	Bcin11g01490	Bcin11g01500	Bcin11g01510	Bcin11g01520	Bcin11g01530	Bcin11g01540	Bcin11g01550	Bcin11g01560	Bcin11g01610
BCIN11	881423	950338	0.00391889	Bcin11g02560	Bcin11g02620	Bcin11g02630	Bcin11g02650	Bcin11g02660	Bcin11g02670	Bcin11g02680	Bcin11g02690	Bcin11g02740	Bcin11g02760
BCIN12	373546	414465	0.0184435	Bcin12g01110	Bcin12g01120	Bcin12g01130	Bcin12g01170	Bcin12g01200	Bcin12g01210
BCIN12	503891	556830	0.0184435	Bcin12g01430	Bcin12g01460	Bcin12g01470	Bcin12g01520	Bcin12g01530	Bcin12g01540
BCIN12	1801748	1904736	0.00358173	Bcin12g05320	Bcin12g05380	Bcin12g05390	Bcin12g05430	Bcin12g05440	Bcin12g05450	Bcin12g05460	Bcin12g05490	Bcin12g05510
BCIN12	2105894	2185912	0.0184435	Bcin12g06090	Bcin12g06110	Bcin12g06130	Bcin12g06180	Bcin12g06190	Bcin12g06200	Bcin12g06210	Bcin12g06230	Bcin12g06290	Bcin12g06300
BCIN13	638737	686714	0.0173769	Bcin13g01790	Bcin13g01800	Bcin13g01820	Bcin13g01870	Bcin13g01890	Bcin13g01900	Bcin13g01910
BCIN13	760915	801706	0.00331261	Bcin13g02170	Bcin13g02190	Bcin13g02200	Bcin13g02220	Bcin13g02260	Bcin13g02280	Bcin13g02290	Bcin13g02300
BCIN13	1223266	1293232	0.000462273	Bcin13g03530	Bcin13g03540	Bcin13g03550	Bcin13g03580	Bcin13g03590	Bcin13g03610	Bcin13g03620	Bcin13g03630	Bcin13g03650	Bcin13g03660	Bcin13g03720
BCIN13	1818184	1871678	0.0173769	Bcin13g04870	Bcin13g04900	Bcin13g04930	Bcin13g04940	Bcin13g04950	Bcin13g04970
BCIN14	175057	300535	0.000103394	Bcin14g00440	Bcin14g00450	Bcin14g00480	Bcin14g00490	Bcin14g00510	Bcin14g00520	Bcin14g00550	Bcin14g00560	Bcin14g00570	Bcin14g00580	Bcin14g00590	Bcin14g00620	Bcin14g00660
BCIN14	501041	542402	0.0275671	Bcin14g01090	Bcin14g01110	Bcin14g01130	Bcin14g01140	Bcin14g01160	Bcin14g01190	Bcin14g01210
BCIN14	1166892	1267269	0.000925551	Bcin14g03080	Bcin14g03090	Bcin14g03120	Bcin14g03130	Bcin14g03140	Bcin14g03170	Bcin14g03180	Bcin14g03190	Bcin14g03200	Bcin14g03210	Bcin14g03280	Bcin14g03290
BCIN14	1361488	1463629	3.52495e-07	Bcin14g03560	Bcin14g03570	Bcin14g03590	Bcin14g03610	Bcin14g03660	Bcin14g03670	Bcin14g03700	Bcin14g03710	Bcin14g03720	Bcin14g03730	Bcin14g03740	Bcin14g03750	Bcin14g03760	Bcin14g03770	Bcin14g03780
BCIN15	259854	302840	0.0216244	Bcin15g00680	Bcin15g00690	Bcin15g00700	Bcin15g00710	Bcin15g00750	Bcin15g00770	Bcin15g00800
BCIN15	638826	684002	0.000641753	Bcin15g01830	Bcin15g01840	Bcin15g01870	Bcin15g01880	Bcin15g01890	Bcin15g01910	Bcin15g01920	Bcin15g01950	Bcin15g01960	Bcin15g01970
BCIN15	1359133	1429919	0.000641753	Bcin15g03870	Bcin15g03880	Bcin15g03950	Bcin15g03960	Bcin15g03970	Bcin15g03980	Bcin15g03990	Bcin15g04000	Bcin15g04010	Bcin15g04020	Bcin15g04070	Bcin15g04100
BCIN15	1463195	1495826	0.0216244	Bcin15g04230	Bcin15g04250	Bcin15g04280	Bcin15g04290	Bcin15g04300	Bcin15g04330
BCIN15	1825018	1893583	0.0043514	Bcin15g05270	Bcin15g05280	Bcin15g05290	Bcin15g05300	Bcin15g05320	Bcin15g05350	Bcin15g05370	Bcin15g05390	Bcin15g05400
BCIN16	174652	219934	0.0255185	Bcin16g00280	Bcin16g00290	Bcin16g00300	Bcin16g00310	Bcin16g00320	Bcin16g00390	Bcin16g00400
BCIN16	849326	892950	0.0255185	Bcin16g02150	Bcin16g02160	Bcin16g02180	Bcin16g02220	Bcin16g02240	Bcin16g02250	Bcin16g02270	Bcin16g02290
BCIN16	988553	1036001	0.0053444	Bcin16g02540	Bcin16g02550	Bcin16g02560	Bcin16g02580	Bcin16g02590	Bcin16g02600	Bcin16g02620	Bcin16g02670
BCIN16	1233493	1267180	0.0255185	Bcin16g03260	Bcin16g03270	Bcin16g03310	Bcin16g03330	Bcin16g03350	Bcin16g03360
BCIN16	1504763	1561112	0.0255185	Bcin16g04150	Bcin16g04160	Bcin16g04200	Bcin16g04220	Bcin16g04230	Bcin16g04260	Bcin16g04270
BCIN16	1595936	1720616	0.000820562	Bcin16g04360	Bcin16g04370	Bcin16g04380	Bcin16g04410	Bcin16g04420	Bcin16g04430	Bcin16g04470	Bcin16g04480	Bcin16g04490	Bcin16g04530	Bcin16g04540	Bcin16g04550	Bcin16g04590	Bcin16g04600	Bcin16g04610	Bcin16g04620	Bcin16g04630	Bcin16g04700
BCIN16	1770649	1804655	0.0053444	Bcin16g04860	Bcin16g04870	Bcin16g04880	Bcin16g04890	Bcin16g04900	Bcin16g04930	Bcin16g04950
