# Supplementary material for: Functional Analysis of Mating Type Genes and Transcriptome Analysis during Fruiting Body Development of Botrytis cinerea
Source: mBio. 2018 Feb 13;9(1):e01939-17. doi: 10.1128/mBio.01939-17 (PMC5821092; doi:10.1128/mBio.01939-17)
Supplement: TABLE S9 [file mbo001183733st9.xlsx]

## Sheet: Sheet1
Purpose	Target gene	Primer name	Primer sequence 5’-3’	Reference
Gene knock out	MAT 1-1-1	MAT111-5.1	GAGGAAGTTCCTTAGCTCGT	This study
		MAT111-5.2	CTCACCTTCGCATGTCTTGA	This study
		MAT111-5.3	GGGTACCGAGCTCGAATTCACACTGAGGATAGCAGACT	This study
		MAT111-3.1	ACCTAACATCGCCAACTATC	This study
		MAT111-3.2	CACAGAGAGGGAGAGAATTTG	This study
		MAT111-3.3	CTCGGCGCGCCGAAGCTTGCTATTGCTTACACTCCTCCC	This study
	MAT 1-1-5	MAT115-5.1	TGTAGGAATTCGAATATGGGTAGG	This study
		MAT115-5.2	GTCGATTTCGTGGACTACGGGTC	This study
		MAT115-5.3	GGGTACCGAGCTCGAATTCGATACTGAACTATCTCCCGTTCCC	This study
		MAT115-3.1	CCAGGACGAGCAGATGGAAAGCAC	This study
		MAT115-3.2	GTCTCCGGCCTGTCTCCAGTC	This study
		MAT115-3.3	CTCGGCGCGCCGAAGCTTGGCTTCGTTGAACAGCTTCTG	This study
	MAT 1-2-1	MAT121-5.1	CTCTCTCCTCTCTCCGACTA	This study
		MAT121-5.2	CGGCACTGTCCTCGAAACGC	This study
		MAT121-5.3	GGGTACCGAGCTCGAATTCGATCTTTGGCTTGAGACCAG	This study
		MAT121-3.1	GTGAATGGTGATGGCTAGCAT	This study
		MAT121-3.2	ATGGTGTGTCATCGAAGGCACA	This study
		MAT121-3.3	CTCGGCGCGCCGAAGCTTCTAGAGCAACAGCTTCAGCC	This study
	MAT 1-2-4	MAT124-5.1	GCGTTTCGAGGACAGTGCCG	This study
		MAT124-5.2	TAGTCGGAGAGAGGAGAGAG	This study
		MAT124-5.3	GGGTACCGAGCTCGAATTCACAGCTGAGAACATGCGCTG	This study
		MAT124-3.1	CTTGAGTGCCACAAAAGGTG	This study
		MAT124-3.2	AGAGAGTTCTGGCGATGTGT	This study
		MAT124-3.3	CTCGGCGCGCCGAAGCTTGAACCATGACTCAAGCAGAG	This study
Selection cassette amplification		Cassette-5	GAATTCGAGCTCGGTACCCGGGGA	Zhang et al., (2011)
		Cassette-3	CAAGCTTCGGCGCGCCGAG	Zhang et al., (2011)
Screening transformants		Screen-3	GTAACCATGCATGGTTGCCT
		Screen-5	GGGTACCGAGCTCGAATTC
qRT-PCR	MAT1-1-1
		QForMAT111	CACGTTGCAATGAATGAGAGAC	This study
		QRevMAT111	CCAAGCACCGTCAAAATCATGT	This study
	MAT1-1-5
		QForMAT115	TACAGTCGTTTCAATGCAGGAG	This study
		QRevMAT115	AACAGTCTGTGACAAGGGCAT	This study
	MAT1-2-1
		QForMAT121	AGTATTGGAACTCCAGAACGTC	This study
		QRevMAT121	GGAGCAAGGAACATTCTGTTGA	This study
	MAT1-2-4
		QForMAT124	GGACGAGGTTCAGCATCATTTA	This study
		QRevMAT124	TTTCACCAGTCCCAAATCAGCT	This study
	Tubulin A
		TubulinAfor	GCGTTCGTGCATTGGTATGT	Benito et al., (1998)
		TubulinArev	CACGGGCCTCAGAGAATTCA	Benito et al., (1998)
